# Supplementary material for: Genetic Diversity of “Candidatus Liberibacter asiaticus” Based on Four Hypervariable Genomic Regions in China
Source: Microbiol Spectr. 2022 Nov 21;10(6):e02622-22. doi: 10.1128/spectrum.02622-22 (PMC9769890; doi:10.1128/spectrum.02622-22)
Supplement: Supplemental file 2 — Tables S1 to S3. Download spectrum.02622-22-s0002.xlsx, XLSX file, 1.1 MB [file spectrum.02622-22-s0002.xlsx]

## Sheet: Supplementary Table S1
Supplemental Table S1. Information of the 35 CLas genomes.
GenBank Assembly ID	Accession	Province or State	Country	Assembly size (Mb)
GCA_013778575.1	9PA	Sao Paulo	Brazil	1.23188
GCA_000590865.3	A4	Guangdong	China	1.23025
GCA_003143875.1	AHCA1	California	USA	1.23375
GCA_009859045.1	AHCA17	California	USA	1.20862
GCA_014892655.1	A-SBCA19	California	USA	1.18688
GCA_009756785.1	CHUC	-	China	1.20845
GCA_014107775.1	COFLP	Municipio Dibulla	Colombia	1.23164
GCA_009756805.1	CRCFL16	Florida	USA	1.20828
GCA_009756745.1	DUR1TX1	Texas	USA	1.20629
GCA_009756725.1	DUR2TX1	Texas	USA	1.21232
GCA_000820625.1	FL17	Florida	USA	1.22725
GCA_009756735.1	GFR3TX3	Texas	USA	1.20932
GCA_000346595.1	GXPSY	Guangxi	China	1.26824
GCA_000724755.2	HHCA	California	USA	1.15062
GCA_009756845.1	HHCA16	California	USA	1.20705
GCA_000829355.1	ISHI-1	Okinawa	Japan	1.19085
GCA_013462975.1	JRPAMB1	Florida	USA	1.23717
GCA_002216815.1	JXGC	Jiangxi	China	1.22516
GCA_009764765.1	JXGZ-1	Jiangxi	China	1.21799
GCA_009756885.1	LBR19TX2	Texas	USA	1.20275
GCA_009756915.1	LBR23TX5	Texas	USA	1.20348
GCA_009756755.1	MEX8	Mexicali	Mexico	1.24313
GCA_009756815.1	MFL16	Florida	USA	1.19922
GCA_013309695.1	PA19	Multan	Pakistan	1.22416
GCA_016758155.1	PA20	Multan	Pakistan	1.22622
GCA_000023765.2	PSY62	Florida	USA	1.22733
GCA_009756855.1	SGCA16	San Gabriel	USA	1.20995
GCA_001430705.1	SGCA5	California	USA	1.20138
GCA_014217975.1	TAIYZ2	Songkhla	Thailand	1.23062
GCA_003160765.1	TX1712	Texas	USA	1.20333
GCA_001969535.1	TX2351	Texas	USA	1.252
GCA_001296945.1	YCPSY	Guangdong	China	1.23365
GCA_018282155.1	YNHK-2	Yunnan	China	1.08957
GCA_003615235.1	YNJS7C	Yunnan	China	1.25899
GCA_009764755.1	YNXP-1	Yunnan	China	1.20707

## Sheet: Supplementary Table S2
Supplementary Table S2. Single nucleotide variations and small indels in 35 CLas genomes.
Reference (GXPSY, CP004005.1) coordinate (bp)	Reference allele	Alternative allele(s)#	Variation type	Number of genomes with alternative allele(s)	Number of genomes with available genotype	CLas genome
						YNHK-2$	PA20	A-SBCA19	TAIYZ2	COFLP	9PA	JRPAMB1	PA19	AHCA17	YNXP-1	JXGZ-1	DUR2TX1	GFR3TX3	DUR1TX1	MEX8	CHUC	CRCFL16	MFL16	HHCA16	SGCA16	LBR19TX2	LBR23TX5	A4	YNJS7C	TX1712	AHCA1	JXGC	TX2351	SGCA5	YCPSY	FL17	HHCA	ISHI-1	PSY62
422	C	T	SNV	2	35	0	0	0	0	0	0	0	0	0	0	0	0	0	0	0	0	0	0	0	1	0	0	0	0	0	0	0	0	1	0	0	0	0	0
1377	T	C	SNV	1	35	0	0	0	0	0	0	0	0	0	0	0	0	0	0	0	0	1	0	0	0	0	0	0	0	0	0	0	0	0	0	0	0	0	0
1579	G	A	SNV	1	35	0	0	0	0	0	0	0	0	0	0	0	0	0	0	0	0	0	0	0	0	0	0	0	0	0	0	0	0	0	0	0	1	0	0
1584	T	A	SNV	1	35	0	0	0	0	0	0	0	0	0	0	0	0	0	0	0	0	0	0	0	0	0	0	0	0	0	0	0	0	0	0	0	1	0	0
1585	A	T	SNV	1	35	0	0	0	0	0	0	0	0	0	0	0	0	0	0	0	0	0	0	0	0	0	0	0	0	0	0	0	0	0	0	0	1	0	0
1588	A	C	SNV	1	35	0	0	0	0	0	0	0	0	0	0	0	0	0	0	0	0	0	0	0	0	0	0	0	0	0	0	0	0	0	0	0	1	0	0
2280	C	T	SNV	1	35	0	0	0	0	0	0	0	0	0	0	0	0	0	0	0	0	1	0	0	0	0	0	0	0	0	0	0	0	0	0	0	0	0	0
2332	G	T	SNV	1	35	0	0	0	0	0	0	0	0	0	0	0	1	0	0	0	0	0	0	0	0	0	0	0	0	0	0	0	0	0	0	0	0	0	0
2957	T	C	SNV	2	34	0	1	0	0	0	0	0	1	0	0	0	0	0	0	0	0	0	NA	0	0	0	0	0	0	0	0	0	0	0	0	0	0	0	0
4175	C	G	SNV	1	34	0	0	0	0	0	NA	0	0	0	0	0	0	0	0	0	0	0	0	0	0	0	0	0	0	0	0	0	0	0	1	0	0	0	0
4827	C	G	SNV	1	35	0	0	0	0	0	0	0	0	0	0	0	0	0	0	1	0	0	0	0	0	0	0	0	0	0	0	0	0	0	0	0	0	0	0
6011	T	G	SNV	1	34	0	0	0	0	0	0	0	0	0	0	0	0	0	0	0	0	0	NA	1	0	0	0	0	0	0	0	0	0	0	0	0	0	0	0
6189	A	G	SNV	1	35	0	0	0	0	0	0	0	0	0	0	0	0	0	0	0	0	0	0	0	0	0	0	0	0	0	0	0	0	0	0	0	1	0	0
6194	G	C	SNV	1	35	0	0	0	0	0	0	0	0	0	0	0	0	0	0	0	0	0	0	0	0	0	0	0	0	0	0	0	0	0	0	0	1	0	0
6195	A	G	SNV	1	35	0	0	0	0	0	0	0	0	0	0	0	0	0	0	0	0	0	0	0	0	0	0	0	0	0	0	0	0	0	0	0	1	0	0
6197	A	C	SNV	1	35	0	0	0	0	0	0	0	0	0	0	0	0	0	0	0	0	0	0	0	0	0	0	0	0	0	0	0	0	0	0	0	1	0	0
7007	C	A	SNV	1	35	0	0	0	0	0	1	0	0	0	0	0	0	0	0	0	0	0	0	0	0	0	0	0	0	0	0	0	0	0	0	0	0	0	0
7367	C	T	SNV	4	34	1	1	0	0	0	NA	0	1	0	0	0	0	0	0	0	0	0	0	0	0	0	0	0	0	0	0	0	0	0	0	0	0	1	0
7608	C	A	SNV	1	33	1	0	0	0	0	NA	0	0	0	0	0	0	0	0	0	0	0	0	0	0	0	0	0	0	0	0	0	0	0	0	0	NA	0	0
9625	A	C	SNV	1	34	0	0	0	0	0	0	0	0	0	0	0	0	0	0	0	0	1	0	0	0	0	0	0	0	0	0	0	0	0	0	0	NA	0	0
9727	A	C	SNV	1	34	1	0	0	0	0	0	0	0	0	0	0	0	0	0	0	0	0	0	0	0	0	0	0	0	0	0	0	0	0	0	0	NA	0	0
10080	C	A	SNV	1	34	0	0	0	0	0	0	0	0	0	0	0	0	0	0	0	0	0	0	0	0	0	0	0	0	1	0	0	0	0	0	0	NA	0	0
10102	A	C	SNV	1	34	0	0	0	0	0	0	0	0	0	0	0	0	0	0	0	0	0	0	0	0	0	0	0	0	1	0	0	0	0	0	0	NA	0	0
10103	T	A	SNV	1	34	0	0	0	0	0	0	0	0	0	0	0	0	0	0	0	0	0	0	0	0	0	0	0	0	1	0	0	0	0	0	0	NA	0	0
10107	G	T	SNV	1	33	0	0	NA	0	0	0	0	0	0	0	0	0	0	0	0	0	0	0	0	0	0	0	0	0	1	0	0	0	0	0	0	NA	0	0
10112	A	G	SNV	1	33	0	0	NA	0	0	0	0	0	0	0	0	0	0	0	0	0	0	0	0	0	0	0	0	0	1	0	0	0	0	0	0	NA	0	0
10116	G	A	SNV	1	33	0	0	NA	0	0	0	0	0	0	0	0	0	0	0	0	0	0	0	0	0	0	0	0	0	1	0	0	0	0	0	0	NA	0	0
10160	T	A	SNV	1	33	0	0	NA	0	0	0	0	0	0	0	0	0	0	0	0	0	0	0	0	0	0	0	0	0	1	0	0	0	0	0	0	NA	0	0
10427	T	A	SNV	1	34	0	0	0	0	0	1	0	0	0	0	0	0	0	0	0	0	0	0	0	0	0	0	0	0	0	0	0	0	0	0	0	NA	0	0
11052	A	C	SNV	1	35	0	0	0	0	0	0	0	0	0	0	0	0	0	0	0	0	0	0	0	0	0	0	0	0	0	0	0	0	0	0	0	0	1	0
11988	A	T	SNV	1	35	0	0	0	0	0	0	0	0	0	0	0	0	0	0	0	0	0	0	0	0	0	0	0	0	0	0	0	1	0	0	0	0	0	0
12665	T	G	SNV	1	34	0	0	0	0	0	0	0	0	0	0	0	0	0	0	0	0	0	0	0	0	0	0	0	0	0	0	0	1	0	0	0	NA	0	0
13201	C	A	SNV	1	35	0	0	0	0	0	0	0	0	0	0	0	0	0	0	0	0	0	0	0	0	0	0	0	0	0	0	0	0	0	0	1	0	0	0
13206	T	A	SNV	1	35	0	0	0	0	0	0	0	0	0	0	0	0	0	0	0	0	0	0	0	0	0	0	0	0	0	0	0	0	0	0	1	0	0	0
13208	C	A	SNV	1	35	0	0	0	0	0	0	0	0	0	0	0	0	0	0	0	0	0	0	0	0	0	0	0	0	0	0	0	0	0	0	1	0	0	0
13216	T	A	SNV	1	35	0	0	0	0	0	0	0	0	0	0	0	0	0	0	0	0	0	0	0	0	0	0	0	0	0	0	0	0	0	0	1	0	0	0
13220	C	A	SNV	1	35	0	0	0	0	0	0	0	0	0	0	0	0	0	0	0	0	0	0	0	0	0	0	0	0	0	0	0	0	0	0	1	0	0	0
13312	C	T	SNV	2	35	1	0	0	0	0	0	0	0	0	0	0	0	0	0	0	0	0	0	0	0	0	0	0	0	0	0	0	0	0	0	0	0	1	0
13471	T	G	SNV	1	33	NA	0	0	0	0	0	0	0	0	0	0	0	0	0	0	0	0	0	0	0	0	0	0	0	0	0	0	0	1	0	0	NA	0	0
13472	T	A	SNV	1	33	NA	0	0	0	0	0	0	0	0	0	0	0	0	0	0	0	0	0	0	0	0	0	0	0	0	0	0	0	1	0	0	NA	0	0
13505	T	A	SNV	1	33	NA	0	0	0	0	0	0	1	0	0	0	0	0	0	0	0	0	0	0	0	0	0	0	0	0	0	0	0	0	0	0	NA	0	0
13529	T	G	SNV	1	33	NA	0	0	0	0	0	0	0	0	0	0	0	0	0	0	0	0	0	0	0	0	0	0	0	0	0	0	0	0	0	1	NA	0	0
13530	C	A	SNV	1	33	NA	0	0	0	0	0	0	0	0	0	0	0	0	0	0	0	0	0	0	0	0	0	0	0	0	0	0	0	0	0	1	NA	0	0
13532	T	C	SNV	1	33	NA	0	0	0	0	0	0	0	0	0	0	0	0	0	0	0	0	0	0	0	0	0	0	0	0	0	0	0	0	0	1	NA	0	0
13535	T	G	SNV	1	33	NA	0	0	0	0	0	0	0	0	0	0	0	0	0	0	0	0	0	0	0	0	0	0	0	0	0	0	0	0	0	1	NA	0	0
13538	T	G	SNV	1	33	NA	0	0	0	0	0	0	0	0	0	0	0	0	0	0	0	0	0	0	0	0	0	0	0	0	0	0	0	0	0	1	NA	0	0
14364	T	A	SNV	1	32	0	0	NA	0	0	NA	0	0	0	0	0	0	0	0	0	0	0	0	0	0	0	0	0	0	0	0	0	NA	1	0	0	0	0	0
14385	C	A	SNV	1	32	0	0	NA	0	0	NA	0	1	0	0	0	0	0	0	0	0	0	0	0	0	0	0	0	0	0	0	0	NA	0	0	0	0	0	0
14393	C	A	SNV	1	32	0	0	NA	0	0	NA	0	1	0	0	0	0	0	0	0	0	0	0	0	0	0	0	0	0	0	0	0	NA	0	0	0	0	0	0
14407	G	A	SNV	19	32	0	0	NA	1	1	NA	1	0	1	1	0	1	1	1	1	0	0	0	1	1	1	1	1	0	1	1	0	NA	1	0	0	1	0	1
15930	C	T	SNV	2	34	NA	1	0	0	0	0	0	1	0	0	0	0	0	0	0	0	0	0	0	0	0	0	0	0	0	0	0	0	0	0	0	0	0	0
16889	T	G	SNV	1	35	0	0	0	0	0	0	0	0	0	0	0	0	0	0	0	0	0	0	0	0	0	0	0	0	0	0	0	1	0	0	0	0	0	0
16890	T	A	SNV	1	35	0	0	0	0	0	0	0	0	0	0	0	0	0	0	0	0	0	0	0	0	0	0	0	0	0	0	0	1	0	0	0	0	0	0
16954	TTA	T	deletion	1	35	0	0	0	0	0	0	0	0	0	0	0	0	0	0	0	0	0	0	0	0	0	0	0	0	0	0	0	0	0	0	0	1	0	0
17504	C	A	SNV	1	35	0	0	0	0	0	0	0	0	0	0	0	0	0	0	0	0	0	0	0	0	0	0	0	0	0	0	1	0	0	0	0	0	0	0
17613	C	A	SNV	5	35	0	0	0	1	0	0	0	0	0	1	0	0	0	0	0	0	0	0	1	0	0	0	1	0	0	0	0	0	0	0	0	1	0	0
17704	A	G	SNV	1	35	0	0	0	0	0	0	0	0	0	0	0	0	0	0	0	0	0	0	0	0	0	0	0	0	0	0	0	0	0	0	0	1	0	0
17755	C	T	SNV	1	34	0	0	0	0	0	0	0	0	0	0	1	0	0	0	0	0	0	0	0	0	0	0	0	0	0	0	0	0	0	0	0	NA	0	0
18238	T	C	SNV	3	35	1	1	0	0	0	0	0	1	0	0	0	0	0	0	0	0	0	0	0	0	0	0	0	0	0	0	0	0	0	0	0	0	0	0
18423	A	G	SNV	1	22	0	0	0	0	0	0	0	0	NA	NA	NA	0	NA	NA	NA	0	NA	NA	NA	NA	NA	NA	0	0	NA	0	0	0	0	0	0	0	1	0
18600	G	A	SNV	21	22	1	1	1	1	1	1	1	1	NA	NA	NA	1	NA	NA	NA	1	NA	NA	NA	NA	NA	NA	1	1	NA	1	1	1	1	1	1	1	1	1
18915	G	A	SNV	21	22	1	1	1	1	1	1	1	1	NA	NA	NA	1	NA	NA	NA	1	NA	NA	NA	NA	NA	NA	1	1	NA	1	1	1	1	1	1	1	1	1
19434	A	T	SNV	1	31	0	0	0	0	0	0	0	0	0	NA	NA	0	1	0	0	0	0	NA	0	0	0	0	0	0	NA	0	0	0	0	0	0	0	0	0
19604	A	G	SNV	1	35	0	0	0	0	0	0	0	0	0	0	0	0	0	0	0	0	0	0	0	0	0	0	0	0	0	0	0	0	0	0	0	1	0	0
19609	TCCCC	TCCCCCC	insertion	1	35	0	0	0	0	0	0	0	0	0	0	0	0	0	0	0	0	0	0	0	0	0	0	0	0	0	0	1	0	0	0	0	0	0	0
21208	T	C	SNV	4	35	1	1	0	0	0	0	0	1	0	0	0	0	0	0	0	0	0	0	0	0	0	0	0	0	0	0	0	0	0	0	0	0	1	0
21497	C	T	SNV	1	35	0	0	0	0	1	0	0	0	0	0	0	0	0	0	0	0	0	0	0	0	0	0	0	0	0	0	0	0	0	0	0	0	0	0
22183	A	C	SNV	1	35	0	0	0	0	0	0	0	0	0	0	0	0	0	0	0	0	1	0	0	0	0	0	0	0	0	0	0	0	0	0	0	0	0	0
22379	C	A	SNV	1	35	0	0	0	0	0	0	0	0	0	0	0	1	0	0	0	0	0	0	0	0	0	0	0	0	0	0	0	0	0	0	0	0	0	0
24957	G	A	SNV	2	35	0	1	0	0	0	0	0	1	0	0	0	0	0	0	0	0	0	0	0	0	0	0	0	0	0	0	0	0	0	0	0	0	0	0
25660	T	A	SNV	1	35	0	0	0	0	0	0	0	0	0	0	0	0	0	0	0	0	1	0	0	0	0	0	0	0	0	0	0	0	0	0	0	0	0	0
26205	G	C	SNV	26	34	1	1	1	1	1	0	1	1	1	1	0	1	1	1	1	1	NA	0	1	1	1	1	1	0	1	1	0	1	1	0	0	1	1	1
28591	A	T	SNV	1	35	0	0	0	0	0	0	0	0	0	0	0	0	0	0	0	0	0	0	0	0	0	0	0	0	0	0	0	0	1	0	0	0	0	0
28605	C	G	SNV	1	35	0	0	0	0	0	0	0	0	0	0	0	0	0	0	0	0	0	0	0	0	0	0	0	0	0	0	0	0	1	0	0	0	0	0
28611	A	C	SNV	1	35	0	0	0	0	0	0	0	0	0	0	0	0	0	0	0	0	0	0	0	0	0	0	0	0	0	0	0	0	1	0	0	0	0	0
30722	TCAATCCTAA	T	deletion	1	35	1	0	0	0	0	0	0	0	0	0	0	0	0	0	0	0	0	0	0	0	0	0	0	0	0	0	0	0	0	0	0	0	0	0
31264	A	C	SNV	1	35	0	0	0	0	0	0	0	0	0	0	0	0	0	0	0	0	1	0	0	0	0	0	0	0	0	0	0	0	0	0	0	0	0	0
32363	T	A	SNV	1	35	0	0	0	0	0	0	0	0	0	0	0	0	0	0	0	0	0	0	0	0	0	0	0	0	0	0	0	0	0	0	0	1	0	0
32364	A	G	SNV	1	35	0	0	0	0	0	0	0	0	0	0	0	0	0	0	0	0	0	0	0	0	0	0	0	0	0	0	0	0	0	0	0	1	0	0
32763	A	T	SNV	1	35	0	0	0	0	0	0	0	0	0	0	0	0	0	0	0	0	0	0	0	0	0	0	0	0	0	0	0	1	0	0	0	0	0	0
35104	C	T	SNV	1	35	0	0	0	0	0	0	0	0	0	0	0	0	0	0	0	1	0	0	0	0	0	0	0	0	0	0	0	0	0	0	0	0	0	0
35192	G	T	SNV	1	35	0	0	0	0	0	0	0	0	0	0	0	1	0	0	0	0	0	0	0	0	0	0	0	0	0	0	0	0	0	0	0	0	0	0
35336	T	A	SNV	1	34	0	0	0	0	0	0	0	0	0	0	0	1	0	0	0	0	0	0	0	0	0	0	0	0	0	0	0	0	0	0	0	NA	0	0
36519	G	A	SNV	4	35	1	1	0	0	0	0	0	1	0	0	0	0	0	0	0	0	0	0	0	0	0	0	0	0	0	0	0	0	0	0	0	0	1	0
36522	G	A	SNV	1	35	0	0	0	0	0	0	0	0	0	0	0	1	0	0	0	0	0	0	0	0	0	0	0	0	0	0	0	0	0	0	0	0	0	0
36619	G	C	SNV	1	35	0	0	0	0	0	0	0	0	0	0	0	0	0	0	0	0	0	0	0	0	0	0	0	0	0	0	0	0	0	0	0	1	0	0
36987	T	G	SNV	1	35	0	0	0	0	0	0	0	0	0	0	0	0	0	0	0	0	1	0	0	0	0	0	0	0	0	0	0	0	0	0	0	0	0	0
37000	A	C	SNV	4	35	1	1	0	0	0	0	0	1	0	0	0	0	0	0	0	0	0	0	0	0	0	0	0	0	0	0	0	0	0	0	0	0	1	0
37727	A	C	SNV	1	35	0	0	0	0	0	0	0	0	0	0	0	0	0	0	0	0	0	0	0	0	0	0	0	0	1	0	0	0	0	0	0	0	0	0
37851	C	T	SNV	1	35	0	0	0	0	0	0	0	0	0	0	0	0	0	0	0	1	0	0	0	0	0	0	0	0	0	0	0	0	0	0	0	0	0	0
37965	T	C	SNV	4	35	1	1	0	0	0	0	0	1	0	0	0	0	0	0	0	0	0	0	0	0	0	0	0	0	0	0	0	0	0	0	0	0	1	0
38869	A	C	SNV	1	35	0	0	0	0	0	0	0	0	0	0	0	0	0	0	0	0	0	0	0	0	0	0	0	0	1	0	0	0	0	0	0	0	0	0
38877	T	C	SNV	1	35	0	0	0	0	0	0	0	0	0	0	0	0	0	0	0	0	0	0	0	0	0	0	0	0	1	0	0	0	0	0	0	0	0	0
38883	TCACGAAAG	T	deletion	1	35	1	0	0	0	0	0	0	0	0	0	0	0	0	0	0	0	0	0	0	0	0	0	0	0	0	0	0	0	0	0	0	0	0	0
38894	T	C	SNV	1	35	0	0	0	0	0	0	0	0	0	0	0	0	0	0	0	0	0	0	0	0	0	0	0	0	1	0	0	0	0	0	0	0	0	0
38897	A	T	SNV	1	35	0	0	0	0	0	0	0	0	0	0	0	0	0	0	0	0	0	0	0	0	0	0	0	0	1	0	0	0	0	0	0	0	0	0
38937	T	C	SNV	1	35	0	0	0	0	0	0	0	0	0	0	0	0	0	0	0	0	0	0	0	0	0	0	0	0	1	0	0	0	0	0	0	0	0	0
38939	T	C	SNV	1	35	0	0	0	0	0	0	0	0	0	0	0	0	0	0	0	0	0	0	0	0	0	0	0	0	1	0	0	0	0	0	0	0	0	0
38960	C	T	SNV	1	35	0	0	0	0	0	0	0	0	0	0	0	0	0	0	0	0	0	0	0	0	0	0	0	0	1	0	0	0	0	0	0	0	0	0
39544	T	A	SNV	1	35	0	0	0	0	0	0	0	0	0	0	0	0	0	0	0	0	0	0	0	0	0	0	0	0	0	0	0	0	0	0	0	1	0	0
39989	C	G	SNV	1	35	0	0	0	0	0	0	0	0	0	0	0	0	0	0	0	0	0	0	0	0	0	0	0	0	0	0	0	0	1	0	0	0	0	0
40327	G	A	SNV	1	35	0	0	0	0	0	0	0	0	0	1	0	0	0	0	0	0	0	0	0	0	0	0	0	0	0	0	0	0	0	0	0	0	0	0
40968	A	T	SNV	1	35	1	0	0	0	0	0	0	0	0	0	0	0	0	0	0	0	0	0	0	0	0	0	0	0	0	0	0	0	0	0	0	0	0	0
40972	C	A	SNV	1	35	1	0	0	0	0	0	0	0	0	0	0	0	0	0	0	0	0	0	0	0	0	0	0	0	0	0	0	0	0	0	0	0	0	0
41910	A	G	SNV	1	35	0	0	0	0	0	0	0	0	0	0	0	0	0	0	0	0	0	0	0	0	0	0	0	0	0	0	0	0	0	0	0	1	0	0
42325	C	T	SNV	1	35	0	0	0	0	0	0	0	0	0	0	0	1	0	0	0	0	0	0	0	0	0	0	0	0	0	0	0	0	0	0	0	0	0	0
43297	T	A	SNV	1	32	NA	0	0	0	0	0	0	0	0	0	0	NA	NA	0	0	0	1	0	0	0	0	0	0	0	0	0	0	0	0	0	0	0	0	0
43324	C	A	SNV	1	33	0	0	0	0	0	0	0	0	0	0	0	NA	NA	0	0	0	1	0	0	0	0	0	0	0	0	0	0	0	0	0	0	0	0	0
43363	T	A	SNV	1	33	0	0	0	0	0	0	0	0	0	0	0	NA	NA	0	0	0	0	0	1	0	0	0	0	0	0	0	0	0	0	0	0	0	0	0
44910	C	T	SNV	27	35	1	1	1	1	1	0	1	1	1	1	0	1	1	1	1	1	0	0	1	1	1	1	1	1	1	1	0	1	1	0	0	1	1	1
45080	C	T	SNV	10	35	0	0	0	0	0	0	1	0	0	0	0	1	1	1	1	0	0	0	0	0	1	1	0	0	1	0	0	1	0	0	0	0	0	1
45552	C	A	SNV	1	34	NA	0	0	0	0	1	0	0	0	0	0	0	0	0	0	0	0	0	0	0	0	0	0	0	0	0	0	0	0	0	0	0	0	0
45605	A	T	SNV	1	34	NA	0	0	0	0	0	0	0	0	0	0	0	0	0	0	0	0	0	0	0	0	0	0	0	0	0	0	1	0	0	0	0	0	0
45893	A	G	SNV	1	34	NA	0	0	0	0	0	0	0	0	0	0	0	0	0	0	0	0	0	0	0	0	0	0	0	0	0	0	0	0	0	0	1	0	0
47520	C	T	SNV	1	35	0	0	0	0	1	0	0	0	0	0	0	0	0	0	0	0	0	0	0	0	0	0	0	0	0	0	0	0	0	0	0	0	0	0
47727	G	A	SNV	2	34	0	0	0	0	0	0	0	0	0	0	0	0	0	0	0	0	1	0	0	0	0	0	0	0	0	0	0	0	0	0	1	NA	0	0
48053	T	C	SNV	1	34	0	0	0	1	0	0	0	0	0	0	0	0	0	0	0	0	0	0	0	0	0	0	0	0	0	0	0	0	0	0	0	NA	0	0
48299	T	A	SNV	1	35	0	0	0	0	0	0	0	0	0	0	0	0	0	0	0	0	0	0	0	0	0	0	0	0	0	0	0	0	0	0	0	1	0	0
49154	C	T	SNV	1	35	0	0	0	0	0	0	0	0	0	0	0	0	0	0	0	0	0	0	0	0	0	0	0	0	0	0	0	0	1	0	0	0	0	0
49155	A	C	SNV	1	35	0	0	0	0	0	0	0	0	0	0	0	0	0	0	0	0	0	0	0	0	0	0	0	0	0	0	0	0	1	0	0	0	0	0
49162	C	G	SNV	1	35	0	0	0	0	0	0	0	0	0	0	0	0	0	0	0	0	0	0	0	0	0	0	0	0	0	0	0	0	1	0	0	0	0	0
49163	A	C	SNV	1	35	0	0	0	0	0	0	0	0	0	0	0	0	0	0	0	0	0	0	0	0	0	0	0	0	0	0	0	0	1	0	0	0	0	0
49165	A	G	SNV	1	35	0	0	0	0	0	0	0	0	0	0	0	0	0	0	0	0	0	0	0	0	0	0	0	0	0	0	0	0	1	0	0	0	0	0
49832	C	A	SNV	1	34	NA	0	0	0	0	1	0	0	0	0	0	0	0	0	0	0	0	0	0	0	0	0	0	0	0	0	0	0	0	0	0	0	0	0
50860	A	C	SNV	1	34	0	0	0	0	0	NA	0	0	0	0	0	0	0	0	0	0	0	0	0	0	0	0	0	0	0	0	0	0	0	0	0	1	0	0
50863	T	C	SNV	1	34	0	0	0	0	0	NA	0	0	0	0	0	0	0	0	0	0	0	0	0	0	0	0	0	0	0	0	0	0	0	0	0	1	0	0
50864	T	C	SNV	1	34	0	0	0	0	0	NA	0	0	0	0	0	0	0	0	0	0	0	0	0	0	0	0	0	0	0	0	0	0	0	0	0	1	0	0
50866	T	A	SNV	1	34	0	0	0	0	0	NA	0	0	0	0	0	0	0	0	0	0	0	0	0	0	0	0	0	0	0	0	0	0	0	0	0	1	0	0
51189	T	A	SNV	1	35	0	0	0	0	0	1	0	0	0	0	0	0	0	0	0	0	0	0	0	0	0	0	0	0	0	0	0	0	0	0	0	0	0	0
51190	G	A	SNV	1	35	0	0	0	0	0	1	0	0	0	0	0	0	0	0	0	0	0	0	0	0	0	0	0	0	0	0	0	0	0	0	0	0	0	0
55006	T	C	SNV	1	35	0	0	0	0	0	0	0	0	0	0	0	0	0	0	0	0	0	1	0	0	0	0	0	0	0	0	0	0	0	0	0	0	0	0
55100	AAAAATTGCAATGCACTTCCTTCCA	AA	deletion	1	35	1	0	0	0	0	0	0	0	0	0	0	0	0	0	0	0	0	0	0	0	0	0	0	0	0	0	0	0	0	0	0	0	0	0
55292	C	G	SNV	20	35	0	0	1	1	1	0	1	0	1	1	0	1	1	1	1	0	0	0	1	1	1	1	1	0	1	1	0	1	1	0	0	0	0	1
55915	ATAAAGCTA	ATAAAGCTAAAGCTA	insertion	1	35	0	1	0	0	0	0	0	0	0	0	0	0	0	0	0	0	0	0	0	0	0	0	0	0	0	0	0	0	0	0	0	0	0	0
56616	C	T	SNV	1	35	0	0	0	0	0	0	0	0	0	0	0	0	0	0	0	0	0	0	0	0	0	0	0	0	0	0	0	1	0	0	0	0	0	0
57494	C	T	SNV	1	34	0	0	0	0	0	0	0	0	0	0	1	0	0	0	0	0	0	0	0	0	0	0	0	0	0	0	0	0	0	0	0	NA	0	0
58294	T	A	SNV	1	34	NA	0	0	0	0	1	0	0	0	0	0	0	0	0	0	0	0	0	0	0	0	0	0	0	0	0	0	0	0	0	0	0	0	0
58505	C	T	SNV	1	35	0	0	0	0	0	0	0	0	0	0	0	0	0	0	0	0	0	0	0	0	0	0	0	0	0	0	0	0	0	0	0	1	0	0
58532	A	G	SNV	1	35	0	0	0	0	0	0	0	0	0	0	0	0	0	0	0	0	0	0	0	0	0	0	0	0	0	0	0	0	0	0	0	1	0	0
58556	G	A	SNV	1	35	0	0	0	0	0	0	0	0	0	0	0	0	0	0	0	0	0	0	0	0	0	0	0	0	0	0	0	0	0	0	0	1	0	0
59207	T	A	SNV	1	35	0	0	0	0	0	1	0	0	0	0	0	0	0	0	0	0	0	0	0	0	0	0	0	0	0	0	0	0	0	0	0	0	0	0
59551	C	T	SNV	1	35	0	0	0	0	0	0	0	0	0	0	0	0	0	0	0	0	0	0	0	0	0	0	0	0	0	0	0	0	0	0	0	1	0	0
59552	A	C	SNV	1	35	0	0	0	0	0	0	0	0	0	0	0	0	0	0	0	0	0	0	0	0	0	0	0	0	0	0	0	0	0	0	0	1	0	0
59553	A	C	SNV	1	35	0	0	0	0	0	0	0	0	0	0	0	0	0	0	0	0	0	0	0	0	0	0	0	0	0	0	0	0	0	0	0	1	0	0
59556	A	T	SNV	1	35	0	0	0	0	0	0	0	0	0	0	0	0	0	0	0	0	0	0	0	0	0	0	0	0	0	0	0	0	0	0	0	1	0	0
59557	A	C	SNV	1	35	0	0	0	0	0	0	0	0	0	0	0	0	0	0	0	0	0	0	0	0	0	0	0	0	0	0	0	0	0	0	0	1	0	0
59558	A	T	SNV	1	35	0	0	0	0	0	0	0	0	0	0	0	0	0	0	0	0	0	0	0	0	0	0	0	0	0	0	0	0	0	0	0	1	0	0
59912	T	TCGA	insertion	1	34	0	0	0	0	0	NA	0	0	0	0	0	0	0	0	0	0	0	0	0	0	0	0	0	0	0	0	0	0	0	0	0	1	0	0
59914	G	C	SNV	1	34	0	0	0	0	0	NA	0	0	0	0	0	0	0	0	0	0	0	0	0	0	0	0	0	0	0	0	0	0	0	0	0	1	0	0
59915	C	T	SNV	1	34	0	0	0	0	0	NA	0	0	0	0	0	0	0	0	0	0	0	0	0	0	0	0	0	0	0	0	0	0	0	0	0	1	0	0
60187	A	C	SNV	1	33	0	0	0	0	0	NA	0	0	0	0	0	0	0	0	0	0	1	NA	0	0	0	0	0	0	0	0	0	0	0	0	0	0	0	0
60215	T	G	SNV	26	33	1	1	1	1	1	NA	1	1	1	1	0	1	1	1	1	1	0	NA	1	1	1	1	1	0	1	1	0	1	1	0	0	1	1	1
60529	C	T	SNV	1	33	0	0	0	0	0	NA	0	0	0	0	0	1	0	0	0	0	0	NA	0	0	0	0	0	0	0	0	0	0	0	0	0	0	0	0
60755	CGG	CG	deletion	25	29	NA	1	1	1	1	NA	1	1	1	1	NA	1	1	0	0	1	0	NA	1	1	1	1	1	1	NA	1	1	1	NA	1	1	1	1	1
61180	C	A	SNV	5	21	NA	0	0	0	1	NA	0	1	NA	0	NA	0	NA	NA	NA	0	NA	NA	NA	NA	0	0	0	0	NA	NA	1	1	NA	1	0	0	0	0
61181	C	G	SNV	5	21	NA	0	0	0	1	NA	0	1	NA	0	NA	0	NA	NA	NA	0	NA	NA	NA	NA	0	0	0	0	NA	NA	1	1	NA	1	0	0	0	0
61185	C	T	SNV	1	21	NA	0	0	0	0	NA	0	0	NA	0	NA	0	NA	NA	NA	0	NA	NA	NA	NA	0	0	0	0	NA	NA	0	0	NA	0	1	0	0	0
61185	CTT	CTTT	insertion	7	22	NA	0	0	0	1	NA	0	1	NA	0	NA	0	NA	NA	NA	0	NA	NA	NA	NA	0	0	0	0	NA	1	1	1	NA	1	0	0	0	1
61190	C	A	SNV	5	22	NA	0	0	0	1	0	0	1	NA	0	NA	0	NA	NA	NA	0	NA	NA	NA	NA	0	0	0	0	NA	NA	1	1	NA	1	0	0	0	0
61201	A	G	SNV	1	23	NA	0	0	0	0	0	0	0	NA	0	NA	0	NA	NA	NA	0	NA	NA	NA	NA	0	0	0	0	NA	0	0	0	NA	0	1	0	0	0
61709	G	A	SNV	2	32	NA	0	0	0	0	0	0	0	0	0	0	0	0	0	0	0	0	0	NA	0	0	1	0	0	0	0	0	0	NA	1	0	0	0	0
61740	T	C	SNV	4	34	1	1	0	0	0	0	0	1	0	0	0	0	0	0	0	0	0	0	0	0	0	0	0	0	0	0	0	0	NA	0	0	0	1	0
61869	T	C	SNV	15	35	0	0	0	1	0	0	1	0	0	1	0	1	1	1	1	0	0	0	1	0	1	1	1	0	1	0	0	1	0	0	0	1	0	1
62156	T	C	SNV	1	35	0	0	0	0	0	1	0	0	0	0	0	0	0	0	0	0	0	0	0	0	0	0	0	0	0	0	0	0	0	0	0	0	0	0
62490	T	A	SNV	1	35	0	0	0	0	0	0	0	0	0	0	0	0	0	0	0	0	0	1	0	0	0	0	0	0	0	0	0	0	0	0	0	0	0	0
62511	C	T	SNV	1	35	0	0	0	0	0	0	0	0	0	0	0	0	0	0	0	0	0	1	0	0	0	0	0	0	0	0	0	0	0	0	0	0	0	0
63023	A	C	SNV	1	35	0	0	0	0	0	0	0	0	0	0	0	1	0	0	0	0	0	0	0	0	0	0	0	0	0	0	0	0	0	0	0	0	0	0
63143	A	T	SNV	1	35	0	0	0	0	0	0	0	0	0	0	0	1	0	0	0	0	0	0	0	0	0	0	0	0	0	0	0	0	0	0	0	0	0	0
64426	T	A	SNV	1	35	0	0	0	0	0	0	0	0	0	0	0	0	0	0	0	0	1	0	0	0	0	0	0	0	0	0	0	0	0	0	0	0	0	0
64713	T	C	SNV	3	35	0	0	1	0	0	0	0	0	1	0	0	0	0	0	0	0	0	0	0	0	0	0	0	0	0	1	0	0	0	0	0	0	0	0
67045	C	T	SNV	1	35	0	0	0	0	0	0	0	0	0	0	1	0	0	0	0	0	0	0	0	0	0	0	0	0	0	0	0	0	0	0	0	0	0	0
67649	A	G	SNV	1	35	0	0	0	0	0	0	0	0	0	0	0	0	0	0	0	0	0	0	0	0	0	0	0	0	1	0	0	0	0	0	0	0	0	0
67974	A	G	SNV	1	35	0	0	0	0	0	0	0	0	0	0	0	0	0	0	0	0	1	0	0	0	0	0	0	0	0	0	0	0	0	0	0	0	0	0
68262	G	A	SNV	1	33	NA	0	1	0	0	0	0	0	0	0	0	0	0	0	0	0	NA	0	0	0	0	0	0	0	0	0	0	0	0	0	0	0	0	0
68264	G	A	SNV	1	33	NA	0	1	0	0	0	0	0	0	0	0	0	0	0	0	0	NA	0	0	0	0	0	0	0	0	0	0	0	0	0	0	0	0	0
70517	A	T	SNV	1	35	0	0	0	0	0	1	0	0	0	0	0	0	0	0	0	0	0	0	0	0	0	0	0	0	0	0	0	0	0	0	0	0	0	0
71251	C	A	SNV	1	35	0	0	0	0	0	0	0	0	0	0	0	0	0	0	0	0	1	0	0	0	0	0	0	0	0	0	0	0	0	0	0	0	0	0
71613	T	A	SNV	1	35	0	0	0	0	0	0	0	0	0	0	0	0	0	0	0	0	0	0	0	0	0	0	0	0	0	0	0	1	0	0	0	0	0	0
71849	G	T	SNV	21	34	NA	0	1	1	1	0	1	0	1	1	0	1	1	1	1	0	0	0	1	1	1	1	1	0	1	1	0	1	1	0	0	1	0	1
72822	C	A	SNV	1	34	NA	0	0	0	0	0	0	0	0	0	0	1	0	0	0	0	0	0	0	0	0	0	0	0	0	0	0	0	0	0	0	0	0	0
73038	C	G	SNV	1	34	NA	0	0	0	0	0	0	0	0	0	1	0	0	0	0	0	0	0	0	0	0	0	0	0	0	0	0	0	0	0	0	0	0	0
73464	C	T	SNV	1	35	0	0	0	0	0	0	0	0	0	0	0	0	0	0	0	0	0	1	0	0	0	0	0	0	0	0	0	0	0	0	0	0	0	0
74238	C	T	SNV	1	35	0	0	0	0	0	0	0	0	0	0	0	0	0	0	0	0	0	0	0	0	0	0	0	0	0	0	0	0	0	0	0	1	0	0
74464	T	G	SNV	1	35	0	0	0	0	0	0	0	0	0	0	0	0	0	0	0	0	0	0	0	0	0	0	0	0	0	0	0	0	0	0	0	1	0	0
74467	T	A	SNV	1	35	0	0	0	0	0	0	0	0	0	0	0	0	0	0	0	0	0	0	0	0	0	0	0	0	0	0	0	0	0	0	0	1	0	0
74469	C	G	SNV	1	35	0	0	0	0	0	0	0	0	0	0	0	0	0	0	0	0	0	0	0	0	0	0	0	0	0	0	0	0	0	0	0	1	0	0
74471	T	G	SNV	1	35	0	0	0	0	0	0	0	0	0	0	0	0	0	0	0	0	0	0	0	0	0	0	0	0	0	0	0	0	0	0	0	1	0	0
74481	C	G	SNV	1	35	0	0	0	0	0	0	0	0	0	0	0	0	0	0	0	0	0	0	0	0	0	0	0	0	0	0	0	0	0	0	0	1	0	0
74484	C	A	SNV	1	35	0	0	0	0	0	0	0	0	0	0	0	0	0	0	0	0	0	0	0	0	0	0	0	0	0	0	0	0	0	0	0	1	0	0
74485	T	A	SNV	1	35	0	0	0	0	0	0	0	0	0	0	0	0	0	0	0	0	0	0	0	0	0	0	0	0	0	0	0	0	0	0	0	1	0	0
74496	A	G	SNV	1	35	0	0	0	0	0	0	0	0	0	0	0	0	0	0	0	0	0	0	0	0	0	0	0	0	0	0	0	0	0	0	0	1	0	0
74511	T	G	SNV	1	35	0	0	0	0	0	0	0	0	0	0	0	0	0	0	0	0	0	0	0	0	0	0	0	0	0	0	0	0	0	0	0	1	0	0
74516	C	G	SNV	1	35	0	0	0	0	0	0	0	0	0	0	0	0	0	0	0	0	0	0	0	0	0	0	0	0	0	0	0	0	0	0	0	1	0	0
74601	T	C	SNV	1	35	0	0	0	0	0	0	0	0	0	0	0	0	0	0	0	0	0	0	0	0	0	0	0	0	0	0	0	1	0	0	0	0	0	0
74693	T	C	SNV	1	35	0	0	0	0	0	0	0	0	0	0	0	0	0	0	0	0	0	0	0	0	0	0	0	0	0	0	0	1	0	0	0	0	0	0
74726	G	A	SNV	1	35	0	0	0	0	0	0	0	0	0	0	0	1	0	0	0	0	0	0	0	0	0	0	0	0	0	0	0	0	0	0	0	0	0	0
74963	G	T	SNV	1	35	0	0	0	0	0	0	0	0	0	0	0	0	0	0	0	1	0	0	0	0	0	0	0	0	0	0	0	0	0	0	0	0	0	0
76613	C	A	SNV	1	35	0	0	0	0	0	0	0	0	0	0	1	0	0	0	0	0	0	0	0	0	0	0	0	0	0	0	0	0	0	0	0	0	0	0
77069	T	G	SNV	4	35	1	1	0	0	0	0	0	1	0	0	0	0	0	0	0	0	0	0	0	0	0	0	0	0	0	0	0	0	0	0	0	0	1	0
77559	C	T	SNV	1	35	0	0	0	0	0	0	0	0	0	0	0	0	0	0	0	0	1	0	0	0	0	0	0	0	0	0	0	0	0	0	0	0	0	0
77572	T	A	SNV	1	35	0	0	0	0	0	0	0	0	0	0	0	0	0	0	0	0	1	0	0	0	0	0	0	0	0	0	0	0	0	0	0	0	0	0
77731	C	A	SNV	3	34	NA	1	0	0	0	0	0	1	0	0	0	0	0	0	0	0	0	0	0	0	0	0	0	0	0	0	0	0	0	0	0	0	1	0
78132	A	T	SNV	1	35	0	0	0	0	0	0	0	0	0	0	0	1	0	0	0	0	0	0	0	0	0	0	0	0	0	0	0	0	0	0	0	0	0	0
78378	T	C	SNV	1	34	0	0	0	0	0	0	0	0	0	0	0	0	0	0	0	0	NA	0	0	0	0	0	0	0	1	0	0	0	0	0	0	0	0	0
78401	C	A	SNV	1	35	0	0	0	0	0	0	0	0	0	0	0	0	0	0	0	0	0	0	0	0	0	0	0	0	1	0	0	0	0	0	0	0	0	0
78456	A	G	SNV	1	35	0	0	0	0	0	0	0	0	0	0	0	0	0	0	0	0	0	0	0	0	0	0	0	0	1	0	0	0	0	0	0	0	0	0
78706	A	G	SNV	1	35	0	0	0	0	0	0	0	0	0	0	0	0	0	0	0	0	0	0	0	0	0	0	0	0	1	0	0	0	0	0	0	0	0	0
79076	C	A	SNV	1	35	0	0	0	0	0	0	0	0	0	0	0	1	0	0	0	0	0	0	0	0	0	0	0	0	0	0	0	0	0	0	0	0	0	0
79136	T	A	SNV	1	35	0	0	0	0	0	1	0	0	0	0	0	0	0	0	0	0	0	0	0	0	0	0	0	0	0	0	0	0	0	0	0	0	0	0
80047	A	C	SNV	3	34	NA	1	0	0	0	0	0	1	0	0	0	0	0	0	0	0	0	0	0	0	0	0	0	0	0	0	0	0	0	0	0	0	1	0
80293	A	G	SNV	3	34	NA	1	0	0	0	0	0	1	0	0	0	0	0	0	0	0	0	0	0	0	0	0	0	0	0	0	0	0	0	0	0	0	1	0
80502	T	C	SNV	1	35	0	0	0	0	0	0	0	0	0	0	0	0	0	0	0	0	0	0	0	0	0	0	0	0	0	0	0	0	0	0	0	1	0	0
80781	A	C	SNV	34	35	1	1	1	1	1	1	1	1	1	1	1	1	1	1	1	1	1	1	1	1	1	1	1	1	1	1	1	1	1	1	1	1	1	1
80787	G	T	SNV	34	35	1	1	1	1	1	1	1	1	1	1	1	1	1	1	1	1	1	1	1	1	1	1	1	1	1	1	1	1	1	1	1	1	1	1
81252	G	A	SNV	1	35	0	0	0	0	0	0	0	0	0	0	0	0	0	0	0	0	0	1	0	0	0	0	0	0	0	0	0	0	0	0	0	0	0	0
81657	C	T	SNV	2	34	1	0	0	0	0	0	0	0	0	0	0	0	0	0	0	0	0	NA	0	0	0	0	0	0	0	0	0	0	0	0	0	0	1	0
81859	T	A	SNV	1	34	0	0	0	0	0	0	0	0	0	0	0	0	0	0	0	0	0	NA	0	0	0	0	0	0	0	0	0	1	0	0	0	0	0	0
86079	A	G	SNV	6	35	0	0	1	0	1	0	0	0	1	0	0	0	0	0	0	0	0	0	0	1	0	0	0	0	0	1	0	0	1	0	0	0	0	0
87215	T	C	SNV	21	35	0	0	1	1	1	0	1	0	1	1	0	1	1	1	1	0	0	0	1	1	1	1	1	0	1	1	0	1	1	0	0	1	0	1
89162	A	G	SNV	1	35	0	0	0	0	0	1	0	0	0	0	0	0	0	0	0	0	0	0	0	0	0	0	0	0	0	0	0	0	0	0	0	0	0	0
89497	C	T	SNV	1	35	1	0	0	0	0	0	0	0	0	0	0	0	0	0	0	0	0	0	0	0	0	0	0	0	0	0	0	0	0	0	0	0	0	0
89568	T	C	SNV	1	35	0	0	0	0	0	0	0	0	0	0	0	0	0	0	0	0	0	0	0	0	0	0	0	0	0	0	0	0	0	0	0	1	0	0
89586	TGGG	TGG	deletion	34	35	1	1	1	1	1	1	1	1	1	1	1	1	1	1	1	1	1	1	1	1	1	1	1	1	1	1	1	1	1	1	1	1	1	1
89617	TGGG	TGG	deletion	34	35	1	1	1	1	1	1	1	1	1	1	1	1	1	1	1	1	1	1	1	1	1	1	1	1	1	1	1	1	1	1	1	1	1	1
89962	CGGGG	CGGG	deletion	34	35	1	1	1	1	1	1	1	1	1	1	1	1	1	1	1	1	1	1	1	1	1	1	1	1	1	1	1	1	1	1	1	1	1	1
90622	TCCC	TCC	deletion	34	35	1	1	1	1	1	1	1	1	1	1	1	1	1	1	1	1	1	1	1	1	1	1	1	1	1	1	1	1	1	1	1	1	1	1
90674	TCCC	TCC	deletion	34	35	1	1	1	1	1	1	1	1	1	1	1	1	1	1	1	1	1	1	1	1	1	1	1	1	1	1	1	1	1	1	1	1	1	1
91293	T	A	SNV	1	35	0	0	0	0	0	0	0	0	0	0	0	1	0	0	0	0	0	0	0	0	0	0	0	0	0	0	0	0	0	0	0	0	0	0
91967	G	T	SNV	1	35	0	0	0	0	0	0	0	0	0	0	0	0	0	0	0	0	0	0	0	0	0	0	0	0	0	0	0	0	0	0	0	1	0	0
93356	AAATGGAATCTGAATATCACGAATTGAGAATG	AAATG	deletion	12	34	0	0	0	0	0	1	1	0	0	0	0	1	1	1	1	0	NA	0	0	0	1	1	0	0	1	0	0	1	0	0	0	0	1	1
93364	TCTGAATATCACGAATTGAGAATGAAACCTGAAT	TCTGAAT	deletion	12	34	0	0	0	0	0	1	1	0	0	0	0	1	1	1	1	0	NA	0	0	0	1	1	0	0	1	0	0	1	0	0	0	0	1	1
93723	C	G	SNV	4	35	1	1	0	0	0	0	0	1	0	0	0	0	0	0	0	0	0	0	0	0	0	0	0	0	0	0	0	0	0	0	0	0	1	0
93836	G	A	SNV	4	35	1	1	0	0	0	0	0	1	0	0	0	0	0	0	0	0	0	0	0	0	0	0	0	0	0	0	0	0	0	0	0	0	1	0
94339	C	A	SNV	10	35	0	0	0	0	0	0	1	0	0	0	0	1	1	1	1	0	0	0	0	0	1	1	0	0	1	0	0	1	0	0	0	0	0	1
96158	G	C	SNV	25	35	1	1	1	1	1	0	1	1	1	1	0	1	1	1	1	1	0	0	1	1	1	1	1	0	1	1	0	1	1	0	0	0	1	1
96814	G	T	SNV	1	35	0	0	0	0	0	0	0	0	0	0	0	0	0	0	0	0	0	0	0	0	0	0	0	0	0	0	0	0	1	0	0	0	0	0
96816	A	T	SNV	1	35	0	0	0	0	0	0	0	0	0	0	0	0	0	0	0	0	0	0	0	0	0	0	0	0	0	0	0	0	1	0	0	0	0	0
96819	G	C	SNV	1	35	0	0	0	0	0	0	0	0	0	0	0	0	0	0	0	0	0	0	0	0	0	0	0	0	0	0	0	0	1	0	0	0	0	0
96832	G	C	SNV	1	35	0	0	0	0	0	0	0	0	0	0	0	0	0	0	0	0	0	0	0	0	0	0	0	0	0	0	0	0	1	0	0	0	0	0
96834	G	T	SNV	1	35	0	0	0	0	0	0	0	0	0	0	0	0	0	0	0	0	0	0	0	0	0	0	0	0	0	0	0	0	1	0	0	0	0	0
96835	A	C	SNV	1	35	0	0	0	0	0	0	0	0	0	0	0	0	0	0	0	0	0	0	0	0	0	0	0	0	0	0	0	0	1	0	0	0	0	0
96852	C	T	SNV	1	35	0	0	0	0	0	0	0	0	0	0	0	0	0	0	0	0	0	0	0	0	0	0	0	0	0	0	0	0	1	0	0	0	0	0
97420	T	A	SNV	1	35	0	0	0	0	0	0	0	0	0	0	0	0	0	0	0	0	0	0	0	0	0	0	0	0	0	0	0	0	0	0	0	1	0	0
97421	G	A	SNV	1	35	0	0	0	0	0	0	0	0	0	0	0	0	0	0	0	0	0	0	0	0	0	0	0	0	0	0	0	0	0	0	0	1	0	0
97484	A	T	SNV	1	35	0	0	0	0	0	0	0	0	0	0	0	0	0	0	0	0	0	0	0	0	0	0	0	0	0	0	0	1	0	0	0	0	0	0
98371	C	A	SNV	1	35	0	0	0	0	0	0	0	0	0	0	0	0	0	0	0	0	0	0	0	0	0	0	0	0	0	0	0	1	0	0	0	0	0	0
101438	C	T	SNV	1	35	0	0	0	0	0	0	0	0	0	0	0	0	0	0	0	0	0	0	0	0	0	0	0	0	0	0	0	0	0	0	0	1	0	0
101449	A	C	SNV	1	35	0	0	0	0	0	0	0	0	0	0	0	0	0	0	0	0	0	0	0	0	0	0	0	0	0	0	0	0	0	0	0	1	0	0
102094	T	C	SNV	1	35	0	0	0	0	0	0	0	0	0	0	0	0	0	0	0	0	0	0	0	0	0	0	0	0	0	0	0	0	0	0	0	1	0	0
102096	G	C	SNV	1	35	0	0	0	0	0	0	0	0	0	0	0	0	0	0	0	0	0	0	0	0	0	0	0	0	0	0	0	0	0	0	0	1	0	0
103262	T	C	SNV	1	35	0	0	0	0	0	0	0	0	0	0	0	0	0	0	0	0	0	0	0	0	0	0	0	0	0	0	0	0	0	0	0	1	0	0
103480	T	G	SNV	1	35	0	0	0	0	0	0	0	0	0	0	0	0	0	0	0	0	0	0	0	0	0	0	0	0	1	0	0	0	0	0	0	0	0	0
103804	A	C	SNV	1	35	0	0	0	0	0	0	0	0	0	0	0	0	0	0	0	0	0	0	1	0	0	0	0	0	0	0	0	0	0	0	0	0	0	0
103821	A	C	SNV	1	35	0	0	0	0	0	0	0	0	0	0	0	0	0	0	0	0	0	0	1	0	0	0	0	0	0	0	0	0	0	0	0	0	0	0
104472	A	C	SNV	1	35	0	0	0	0	0	0	0	0	0	0	0	0	0	0	0	0	0	0	1	0	0	0	0	0	0	0	0	0	0	0	0	0	0	0
104583	T	C	SNV	1	35	0	0	0	0	0	0	0	0	0	0	0	0	0	0	0	0	0	0	1	0	0	0	0	0	0	0	0	0	0	0	0	0	0	0
104808	C	T	SNV	1	35	0	0	0	0	0	0	0	0	0	0	0	0	0	0	0	0	0	0	0	0	0	0	0	0	0	0	0	1	0	0	0	0	0	0
105185	A	G	SNV	1	35	0	0	0	0	0	0	0	0	0	0	0	0	0	0	0	0	0	0	0	0	0	0	0	0	0	0	0	0	0	0	0	1	0	0
105848	A	C	SNV	1	35	0	0	0	0	0	0	0	0	0	0	0	0	0	0	0	0	0	0	0	0	0	0	0	0	0	0	0	0	0	0	0	1	0	0
106406	TCATC	T	deletion	1	35	1	0	0	0	0	0	0	0	0	0	0	0	0	0	0	0	0	0	0	0	0	0	0	0	0	0	0	0	0	0	0	0	0	0
107489	A	G	SNV	1	34	0	0	0	0	0	NA	0	0	0	0	0	0	0	0	0	0	0	0	0	0	0	0	0	0	0	0	0	0	0	0	0	1	0	0
107706	T	A	SNV	1	33	0	0	0	0	0	NA	0	0	0	0	0	0	1	0	0	0	0	0	0	0	0	0	0	0	0	0	0	0	0	0	0	NA	0	0
107982	G	T	SNV	1	33	0	0	0	0	0	NA	0	0	0	0	0	0	0	0	0	0	1	0	0	0	0	0	0	0	0	0	0	0	0	0	0	NA	0	0
108112	A	G	SNV	1	33	0	0	0	0	0	NA	0	0	0	0	0	0	0	0	0	0	1	0	0	0	0	0	0	0	0	0	0	0	0	0	0	NA	0	0
108671	T	A	SNV	1	32	0	0	NA	0	0	NA	0	0	0	0	0	1	0	0	0	0	0	0	0	0	0	0	0	0	NA	0	0	0	0	0	0	0	0	0
108985	C	A	SNV	1	34	0	0	0	0	0	0	0	0	0	0	0	0	0	0	0	0	0	0	0	0	0	0	0	0	NA	0	0	1	0	0	0	0	0	0
108995	T	A	SNV	1	34	0	0	0	0	0	0	0	0	0	0	0	0	0	0	0	0	0	0	0	0	0	0	0	0	NA	0	0	1	0	0	0	0	0	0
109596	A	C	SNV	1	33	NA	0	0	0	0	0	0	0	0	0	0	0	0	0	0	0	0	0	1	0	0	0	0	0	NA	0	0	0	0	0	0	0	0	0
109653	A	C	SNV	1	33	NA	0	0	0	0	0	0	0	0	0	0	0	0	0	0	0	0	0	0	0	0	0	0	0	NA	0	0	1	0	0	0	0	0	0
109677	A	C	SNV	1	33	NA	0	0	0	0	0	0	0	0	0	0	0	0	0	0	0	0	0	0	0	0	0	0	0	NA	0	0	1	0	0	0	0	0	0
109695	G	T	SNV	1	34	NA	0	0	0	0	0	0	0	0	0	0	0	0	0	0	0	0	0	0	0	0	0	0	0	1	0	0	0	0	0	0	0	0	0
109936	A	G	SNV	21	35	0	0	1	1	1	0	1	0	1	1	0	1	1	1	1	0	0	0	1	1	1	1	1	0	1	1	0	1	1	0	0	1	0	1
109978	T	G	SNV	1	35	0	0	0	0	0	0	0	0	0	0	0	0	0	0	0	0	0	0	0	0	0	0	0	0	0	0	0	0	0	0	0	1	0	0
110048	T	G	SNV	1	35	0	0	0	0	0	0	0	0	0	0	0	0	0	0	0	0	0	0	0	0	0	0	0	0	0	0	0	0	0	0	0	1	0	0
110080	T	G	SNV	1	35	0	0	0	0	0	0	0	0	0	0	0	0	0	0	0	0	0	0	0	0	0	0	0	0	0	0	0	0	0	0	0	1	0	0
110095	A	G	SNV	1	35	0	0	0	0	0	0	0	0	0	0	0	0	0	0	0	0	0	0	0	0	0	0	0	0	0	0	0	0	0	0	0	1	0	0
110100	A	T	SNV	1	35	0	0	0	0	0	0	0	0	0	0	0	0	0	0	0	0	0	0	0	0	0	0	0	0	0	0	0	0	0	0	0	1	0	0
110530	A	C	SNV	21	35	0	0	1	1	1	0	1	0	1	1	0	1	1	1	1	0	0	0	1	1	1	1	1	0	1	1	0	1	1	0	0	1	0	1
111419	T	A	SNV	1	34	0	0	0	0	0	NA	0	0	0	0	0	0	0	0	0	0	0	0	0	0	0	0	0	0	0	0	0	1	0	0	0	0	0	0
111432	T	A	SNV	1	34	0	0	0	0	0	NA	0	0	0	0	0	0	0	0	0	0	0	0	0	0	0	0	0	0	0	0	0	1	0	0	0	0	0	0
111506	A	C	SNV	1	34	1	0	0	0	0	NA	0	0	0	0	0	0	0	0	0	0	0	0	0	0	0	0	0	0	0	0	0	0	0	0	0	0	0	0
112248	T	G	SNV	1	33	NA	0	0	0	0	NA	0	0	0	0	0	0	0	0	0	0	0	0	0	0	0	0	0	0	0	0	0	0	0	0	0	1	0	0
112523	T	A	SNV	1	35	0	0	0	0	0	0	0	0	0	0	0	0	0	0	0	0	0	0	0	0	0	0	0	0	1	0	0	0	0	0	0	0	0	0
112655	G	A	SNV	1	35	0	0	0	0	0	0	0	0	0	0	0	1	0	0	0	0	0	0	0	0	0	0	0	0	0	0	0	0	0	0	0	0	0	0
114362	G	T	SNV	1	35	0	0	0	0	0	0	0	0	0	0	0	1	0	0	0	0	0	0	0	0	0	0	0	0	0	0	0	0	0	0	0	0	0	0
114406	C	A	SNV	1	35	0	0	0	0	0	0	0	0	0	0	0	0	0	0	0	0	1	0	0	0	0	0	0	0	0	0	0	0	0	0	0	0	0	0
114416	C	A	SNV	1	35	0	0	0	0	0	0	0	0	0	0	0	0	0	0	0	0	1	0	0	0	0	0	0	0	0	0	0	0	0	0	0	0	0	0
114421	T	A	SNV	1	35	0	0	0	0	0	0	0	0	0	0	0	0	0	0	0	0	1	0	0	0	0	0	0	0	0	0	0	0	0	0	0	0	0	0
114435	C	A	SNV	1	35	0	0	0	0	0	0	0	0	0	0	0	0	0	0	0	0	1	0	0	0	0	0	0	0	0	0	0	0	0	0	0	0	0	0
114568	A	T	SNV	1	35	0	0	0	0	0	0	0	0	0	0	0	0	0	0	0	0	1	0	0	0	0	0	0	0	0	0	0	0	0	0	0	0	0	0
114577	A	T	SNV	1	35	0	0	0	0	0	0	0	0	0	0	0	0	0	0	0	0	1	0	0	0	0	0	0	0	0	0	0	0	0	0	0	0	0	0
114613	T	G	SNV	1	35	0	0	0	0	0	0	0	0	0	0	0	0	0	0	0	0	1	0	0	0	0	0	0	0	0	0	0	0	0	0	0	0	0	0
114817	A	G	SNV	1	35	0	0	0	0	0	0	0	0	0	0	0	0	0	0	0	0	0	0	0	0	0	0	0	0	0	0	0	0	0	0	1	0	0	0
114822	T	C	SNV	1	35	0	0	0	0	0	0	0	0	0	0	0	0	0	0	0	0	0	0	0	0	0	0	0	0	0	0	0	0	0	0	1	0	0	0
114828	T	C	SNV	1	35	0	0	0	0	0	0	0	0	0	0	0	0	0	0	0	0	0	0	0	0	0	0	0	0	0	0	0	0	0	0	1	0	0	0
114831	T	C	SNV	1	35	0	0	0	0	0	0	0	0	0	0	0	0	0	0	0	0	0	0	0	0	0	0	0	0	0	0	0	0	0	0	1	0	0	0
114834	C	G	SNV	1	35	0	0	0	0	0	0	0	0	0	0	0	0	0	0	0	0	0	0	0	0	0	0	0	0	0	0	0	0	0	0	1	0	0	0
114839	G	T	SNV	1	35	0	0	0	0	0	0	0	0	0	0	0	0	0	0	0	0	0	0	0	0	0	0	0	0	0	0	0	0	0	0	1	0	0	0
114841	G	A	SNV	1	35	0	0	0	0	0	0	0	0	0	0	0	0	0	0	0	0	0	0	0	0	0	0	0	0	0	0	0	0	0	0	1	0	0	0
114846	T	C	SNV	1	35	0	0	0	0	0	0	0	0	0	0	0	0	0	0	0	0	0	0	0	0	0	0	0	0	0	0	0	0	0	0	1	0	0	0
114848	C	A	SNV	1	35	0	0	0	0	0	0	0	0	0	0	0	0	0	0	0	0	0	0	0	0	0	0	0	0	0	0	0	0	0	0	1	0	0	0
114849	C	T	SNV	1	35	0	0	0	0	0	0	0	0	0	0	0	0	0	0	0	0	0	0	0	0	0	0	0	0	0	0	0	0	0	0	1	0	0	0
114857	T	G	SNV	1	35	0	0	0	0	0	0	0	0	0	0	0	0	0	0	0	0	0	0	0	0	0	0	0	0	0	0	0	0	0	0	1	0	0	0
114862	G	T	SNV	1	35	0	0	0	0	0	0	0	0	0	0	0	0	0	0	0	0	0	0	0	0	0	0	0	0	0	0	0	0	0	0	1	0	0	0
114864	G	A	SNV	1	35	0	0	0	0	0	0	0	0	0	0	0	0	0	0	0	0	0	0	0	0	0	0	0	0	0	0	0	0	0	0	1	0	0	0
114868	G	A	SNV	1	35	0	0	0	0	0	0	0	0	0	0	0	0	0	0	0	0	0	0	0	0	0	0	0	0	0	0	0	0	0	0	1	0	0	0
114871	T	A	SNV	1	35	0	0	0	0	0	0	0	0	0	0	0	0	0	0	0	0	0	0	0	0	0	0	0	0	0	0	0	0	0	0	1	0	0	0
114880	T	C	SNV	1	35	0	0	0	0	0	0	0	0	0	0	0	0	0	0	0	0	0	0	0	0	0	0	0	0	0	0	0	0	0	0	1	0	0	0
114881	G	A	SNV	1	35	0	0	0	0	0	0	0	0	0	0	0	0	0	0	0	0	0	0	0	0	0	0	0	0	0	0	0	0	0	0	1	0	0	0
114886	T	G	SNV	1	35	0	0	0	0	0	0	0	0	0	0	0	0	0	0	0	0	0	0	0	0	0	0	0	0	0	0	0	0	0	0	1	0	0	0
114887	C	G	SNV	1	35	0	0	0	0	0	0	0	0	0	0	0	0	0	0	0	0	0	0	0	0	0	0	0	0	0	0	0	0	0	0	1	0	0	0
114939	T	TATATAGACATATTCTGGTGCTGGCTGCGATGG	insertion	1	35	0	0	0	0	0	0	0	0	0	0	0	0	0	0	0	0	0	0	0	0	0	0	0	0	0	0	0	1	0	0	0	0	0	0
114955	G	C	SNV	1	35	0	0	0	0	0	0	0	0	0	0	0	0	0	0	0	0	0	0	0	0	0	0	0	0	0	0	0	0	0	0	1	0	0	0
114958	G	C	SNV	1	35	0	0	0	0	0	0	0	0	0	0	0	0	0	0	0	0	0	0	0	0	0	0	0	0	0	0	0	0	0	0	1	0	0	0
114960	T	G	SNV	1	35	0	0	0	0	0	0	0	0	0	0	0	0	0	0	0	0	0	0	0	0	0	0	0	0	0	0	0	0	0	0	1	0	0	0
114961	G	A	SNV	1	35	0	0	0	0	0	0	0	0	0	0	0	0	0	0	0	0	0	0	0	0	0	0	0	0	0	0	0	0	0	0	1	0	0	0
115228	C	A	SNV	1	35	0	0	1	0	0	0	0	0	0	0	0	0	0	0	0	0	0	0	0	0	0	0	0	0	0	0	0	0	0	0	0	0	0	0
115394	C	G	SNV	1	35	0	0	0	0	0	0	0	0	0	0	0	0	0	0	0	0	0	0	0	0	0	0	0	0	0	0	0	0	1	0	0	0	0	0
115563	A	G	SNV	1	35	0	0	0	0	0	0	0	0	0	0	0	0	0	0	0	0	0	0	0	0	0	0	0	0	0	0	0	0	0	0	0	1	0	0
115604	G	T	SNV	1	35	0	0	0	0	0	0	0	0	0	0	0	0	0	0	0	0	0	0	0	0	0	0	0	0	1	0	0	0	0	0	0	0	0	0
115607	A	G	SNV	1	35	0	0	0	0	0	0	0	0	0	0	0	0	0	0	0	0	0	0	0	0	0	0	0	0	1	0	0	0	0	0	0	0	0	0
115619	C	A	SNV	1	35	0	0	0	0	0	0	0	0	0	0	0	0	0	0	0	0	0	0	0	0	0	0	0	0	1	0	0	0	0	0	0	0	0	0
115627	G	A	SNV	1	35	0	0	0	0	0	0	0	0	0	0	0	0	0	0	0	0	0	0	0	0	0	0	0	0	1	0	0	0	0	0	0	0	0	0
115733	G	T	SNV	1	35	0	0	0	0	0	0	0	0	0	0	0	0	0	0	0	0	0	0	0	0	0	0	0	0	1	0	0	0	0	0	0	0	0	0
116390	G	A	SNV	1	35	0	0	1	0	0	0	0	0	0	0	0	0	0	0	0	0	0	0	0	0	0	0	0	0	0	0	0	0	0	0	0	0	0	0
117562	A	T	SNV	1	33	NA	0	0	0	0	0	0	0	0	0	0	0	0	0	0	0	0	NA	0	0	0	0	0	0	0	0	0	0	0	0	0	1	0	0
117854	C	A	SNV	1	35	0	0	0	0	0	0	0	0	0	0	0	0	0	0	0	0	0	0	0	0	0	0	0	0	0	0	0	0	0	0	0	1	0	0
117873	T	G	SNV	1	35	1	0	0	0	0	0	0	0	0	0	0	0	0	0	0	0	0	0	0	0	0	0	0	0	0	0	0	0	0	0	0	0	0	0
118081	G	C	SNV	1	35	0	0	0	0	0	1	0	0	0	0	0	0	0	0	0	0	0	0	0	0	0	0	0	0	0	0	0	0	0	0	0	0	0	0
118303	C	A	SNV	1	35	1	0	0	0	0	0	0	0	0	0	0	0	0	0	0	0	0	0	0	0	0	0	0	0	0	0	0	0	0	0	0	0	0	0
118315	C	A	SNV	1	35	1	0	0	0	0	0	0	0	0	0	0	0	0	0	0	0	0	0	0	0	0	0	0	0	0	0	0	0	0	0	0	0	0	0
118345	G	C	SNV	1	35	1	0	0	0	0	0	0	0	0	0	0	0	0	0	0	0	0	0	0	0	0	0	0	0	0	0	0	0	0	0	0	0	0	0
118348	T	A	SNV	1	35	1	0	0	0	0	0	0	0	0	0	0	0	0	0	0	0	0	0	0	0	0	0	0	0	0	0	0	0	0	0	0	0	0	0
119328	A	C	SNV	1	35	0	0	0	0	0	1	0	0	0	0	0	0	0	0	0	0	0	0	0	0	0	0	0	0	0	0	0	0	0	0	0	0	0	0
119842	A	G	SNV	1	35	0	0	0	0	0	0	0	0	0	0	0	0	0	0	0	0	0	0	0	0	0	0	0	0	0	0	0	0	0	0	0	1	0	0
119849	C	T	SNV	1	35	0	0	0	0	0	0	0	0	0	0	0	0	0	0	0	0	0	0	0	0	0	0	0	0	0	0	0	0	0	0	0	1	0	0
120598	C	A	SNV	1	35	0	0	0	0	0	0	0	0	0	0	0	0	0	0	0	0	0	0	0	0	0	0	0	0	0	0	0	1	0	0	0	0	0	0
121070	T	A	SNV	1	34	0	0	1	0	0	0	0	0	0	0	0	0	0	0	0	0	0	0	0	0	0	0	0	0	0	0	0	NA	0	0	0	0	0	0
121471	A	C	SNV	1	35	0	0	0	0	0	0	0	0	0	0	0	0	0	0	0	0	0	0	0	0	0	0	0	0	0	0	0	0	1	0	0	0	0	0
122156	G	A	SNV	1	34	NA	0	0	0	0	0	0	0	0	0	0	0	0	0	0	0	0	0	0	0	0	0	0	0	0	0	0	0	0	0	1	0	0	0
122410	G	T	SNV	1	34	NA	0	0	0	0	0	0	0	0	0	0	0	0	0	0	0	0	0	0	0	0	0	0	0	1	0	0	0	0	0	0	0	0	0
122423	A	T	SNV	1	34	NA	0	0	0	0	0	0	0	0	0	0	0	0	0	0	0	0	0	0	0	0	0	0	0	0	0	0	0	0	0	1	0	0	0
122432	C	G	SNV	1	34	NA	0	0	0	0	0	0	0	0	0	0	0	0	0	0	0	0	0	0	0	0	0	0	0	0	0	0	0	0	0	1	0	0	0
123002	A	C	SNV	1	35	0	0	0	0	0	0	0	0	0	0	0	0	0	0	0	0	0	0	0	0	0	0	0	1	0	0	0	0	0	0	0	0	0	0
123084	T	A	SNV	1	34	NA	0	1	0	0	0	0	0	0	0	0	0	0	0	0	0	0	0	0	0	0	0	0	0	0	0	0	0	0	0	0	0	0	0
123369	C	T	SNV	1	34	NA	0	0	0	0	0	0	0	0	0	0	1	0	0	0	0	0	0	0	0	0	0	0	0	0	0	0	0	0	0	0	0	0	0
123816	C	A	SNV	1	35	0	0	0	0	0	0	0	0	0	0	0	0	0	0	0	0	0	0	0	0	0	0	0	0	0	0	0	0	0	0	1	0	0	0
123864	C	G	SNV	1	35	0	0	0	0	0	0	0	0	0	0	0	0	0	0	0	0	0	0	0	0	0	0	0	0	0	0	0	0	0	0	0	1	0	0
123866	C	T	SNV	1	35	0	0	0	0	0	0	0	0	0	0	0	0	0	0	0	0	0	0	0	0	0	0	0	0	0	0	0	0	0	0	0	1	0	0
123868	C	A	SNV	1	35	0	0	0	0	0	0	0	0	0	0	0	0	0	0	0	0	0	0	0	0	0	0	0	0	0	0	0	0	0	0	0	1	0	0
123870	T	C	SNV	1	35	0	0	0	0	0	0	0	0	0	0	0	0	0	0	0	0	0	0	0	0	0	0	0	0	0	0	0	0	0	0	0	1	0	0
123871	A	G	SNV	1	35	0	0	0	0	0	0	0	0	0	0	0	0	0	0	0	0	0	0	0	0	0	0	0	0	0	0	0	0	0	0	0	1	0	0
123873	T	G	SNV	1	35	0	0	0	0	0	0	0	0	0	0	0	0	0	0	0	0	0	0	0	0	0	0	0	0	0	0	0	0	0	0	0	1	0	0
123874	A	T	SNV	1	35	0	0	0	0	0	0	0	0	0	0	0	0	0	0	0	0	0	0	0	0	0	0	0	0	0	0	0	0	0	0	0	1	0	0
123875	A	G	SNV	1	35	0	0	0	0	0	0	0	0	0	0	0	0	0	0	0	0	0	0	0	0	0	0	0	0	0	0	0	0	0	0	0	1	0	0
124836	C	A	SNV	1	33	NA	0	0	0	0	NA	0	0	0	0	0	0	0	0	0	0	0	0	0	0	0	0	0	0	0	1	0	0	0	0	0	0	0	0
124844	C	T	SNV	1	33	NA	0	0	1	0	NA	0	0	0	0	0	0	0	0	0	0	0	0	0	0	0	0	0	0	0	0	0	0	0	0	0	0	0	0
125542	A	T	SNV	1	33	NA	0	0	0	0	NA	0	0	0	0	0	0	0	0	0	0	0	0	0	0	0	0	0	0	0	0	0	0	0	0	0	1	0	0
125699	C	T	SNV	1	33	NA	0	0	0	0	NA	0	0	0	0	0	1	0	0	0	0	0	0	0	0	0	0	0	0	0	0	0	0	0	0	0	0	0	0
125807	T	G	SNV	1	33	NA	0	0	0	0	NA	0	0	0	0	0	0	0	0	0	0	0	0	0	0	0	0	0	0	0	0	0	1	0	0	0	0	0	0
125837	C	T,G	triallelic SNV	0	35	NA	0	0	1	0	NA	1	0	0	1	0	1	1	1	1	0	0	0	1	0	1	1	1	0	1	0	0	2	0	0	0	1	0	1
125872	T	G	SNV	1	33	NA	0	0	0	0	NA	0	0	0	0	0	0	0	0	0	0	0	0	0	0	0	0	0	0	0	0	0	1	0	0	0	0	0	0
125969	A	G	SNV	1	33	NA	0	0	0	0	NA	0	0	0	0	0	0	0	0	0	0	0	0	0	0	0	0	0	0	0	0	0	0	0	0	0	1	0	0
125979	T	A	SNV	1	33	NA	0	0	0	0	NA	0	0	0	0	0	0	0	0	0	0	0	0	0	0	0	0	0	0	0	0	0	0	0	0	0	1	0	0
125984	T	G	SNV	1	33	NA	0	0	0	0	NA	0	0	0	0	0	0	0	0	0	0	0	0	0	0	0	0	0	0	0	0	0	0	0	0	0	1	0	0
126102	G	T	SNV	1	34	1	0	0	0	0	NA	0	0	0	0	0	0	0	0	0	0	0	0	0	0	0	0	0	0	0	0	0	0	0	0	0	0	0	0
126131	G	T	SNV	1	34	1	0	0	0	0	NA	0	0	0	0	0	0	0	0	0	0	0	0	0	0	0	0	0	0	0	0	0	0	0	0	0	0	0	0
127159	T	A	SNV	1	34	0	0	0	0	0	NA	0	0	0	0	0	0	0	0	0	0	0	0	0	0	0	0	0	0	1	0	0	0	0	0	0	0	0	0
127410	T	A	SNV	1	35	1	0	0	0	0	0	0	0	0	0	0	0	0	0	0	0	0	0	0	0	0	0	0	0	0	0	0	0	0	0	0	0	0	0
127885	A	G	SNV	1	35	0	0	0	0	0	0	0	0	0	0	0	0	0	0	0	0	0	0	0	0	0	0	0	0	0	0	0	0	0	0	0	1	0	0
127895	T	G	SNV	1	35	0	0	0	0	0	0	0	0	0	0	0	0	0	0	0	0	0	0	0	0	0	0	0	0	0	0	0	0	0	0	0	1	0	0
128151	G	T	SNV	1	35	1	0	0	0	0	0	0	0	0	0	0	0	0	0	0	0	0	0	0	0	0	0	0	0	0	0	0	0	0	0	0	0	0	0
128192	G	T	SNV	1	35	1	0	0	0	0	0	0	0	0	0	0	0	0	0	0	0	0	0	0	0	0	0	0	0	0	0	0	0	0	0	0	0	0	0
128785	T	A	SNV	1	35	0	0	0	0	0	0	0	0	0	0	0	0	0	0	0	0	0	0	0	0	0	0	0	0	0	0	0	1	0	0	0	0	0	0
129861	C	T	SNV	21	35	0	0	1	1	1	0	1	0	1	1	0	1	1	1	1	0	0	0	1	1	1	1	1	0	1	1	0	1	1	0	0	1	0	1
130424	C	T	SNV	1	32	NA	0	0	0	0	0	0	0	0	0	0	0	0	0	0	NA	0	0	0	0	0	0	0	0	0	0	0	0	NA	0	0	1	0	0
130548	G	A	SNV	31	32	NA	1	1	1	1	1	1	1	1	1	1	1	1	1	1	NA	1	1	1	1	1	1	1	1	1	1	1	1	NA	1	1	1	1	1
131332	A	T	SNV	1	33	NA	0	0	0	0	0	0	0	0	0	0	0	NA	0	0	0	0	0	0	0	0	0	0	0	1	0	0	0	0	0	0	0	0	0
131988	A	G	SNV	1	35	0	0	0	0	0	0	0	0	0	0	0	0	0	0	0	0	0	0	0	0	0	0	0	0	1	0	0	0	0	0	0	0	0	0
132553	A	T	SNV	1	34	NA	0	0	0	0	1	0	0	0	0	0	0	0	0	0	0	0	0	0	0	0	0	0	0	0	0	0	0	0	0	0	0	0	0
133035	C	A	SNV	1	34	NA	0	0	0	0	0	0	0	0	0	0	1	0	0	0	0	0	0	0	0	0	0	0	0	0	0	0	0	0	0	0	0	0	0
133875	A	G	SNV	1	35	0	0	0	0	0	0	0	0	0	0	0	0	0	0	0	0	0	0	0	0	0	0	0	0	0	0	0	0	0	0	0	1	0	0
134033	A	C	SNV	2	35	0	1	0	0	0	0	0	1	0	0	0	0	0	0	0	0	0	0	0	0	0	0	0	0	0	0	0	0	0	0	0	0	0	0
134047	C	G	SNV	1	35	0	0	0	0	0	0	0	0	0	0	0	0	0	0	0	0	0	0	0	0	0	0	0	0	0	0	0	1	0	0	0	0	0	0
135247	A	C	SNV	1	35	0	0	0	0	0	0	0	0	0	0	0	0	0	0	0	0	0	0	0	0	0	0	0	0	0	0	0	0	0	0	0	1	0	0
135496	A	C	SNV	1	35	0	0	0	0	0	0	0	0	0	0	0	0	0	0	0	0	0	0	0	0	0	0	0	0	0	0	0	0	1	0	0	0	0	0
135564	TTCTAA	T	deletion	1	35	1	0	0	0	0	0	0	0	0	0	0	0	0	0	0	0	0	0	0	0	0	0	0	0	0	0	0	0	0	0	0	0	0	0
135730	G	A	SNV	2	35	0	1	0	0	0	0	0	1	0	0	0	0	0	0	0	0	0	0	0	0	0	0	0	0	0	0	0	0	0	0	0	0	0	0
135801	A	G	SNV	1	35	0	0	0	0	0	0	0	0	0	0	0	0	0	0	0	0	0	0	0	0	0	0	0	0	0	0	0	0	0	0	0	1	0	0
137926	T	G	SNV	1	35	1	0	0	0	0	0	0	0	0	0	0	0	0	0	0	0	0	0	0	0	0	0	0	0	0	0	0	0	0	0	0	0	0	0
137999	T	A	SNV	1	35	0	0	0	0	0	1	0	0	0	0	0	0	0	0	0	0	0	0	0	0	0	0	0	0	0	0	0	0	0	0	0	0	0	0
138638	A	T	SNV	1	35	0	0	0	0	0	0	0	0	0	0	0	0	0	0	0	0	1	0	0	0	0	0	0	0	0	0	0	0	0	0	0	0	0	0
139037	T	A	SNV	1	35	0	0	0	0	0	0	0	0	0	0	0	0	0	0	0	0	0	0	0	0	0	0	0	0	0	0	0	0	0	0	0	1	0	0
139571	G	A	SNV	1	34	NA	0	0	0	0	0	0	0	0	0	0	0	0	0	0	0	0	0	0	0	0	0	0	0	0	0	0	1	0	0	0	0	0	0
141502	G	A	SNV	1	35	0	0	0	0	0	1	0	0	0	0	0	0	0	0	0	0	0	0	0	0	0	0	0	0	0	0	0	0	0	0	0	0	0	0
141697	T	G	SNV	1	35	0	0	0	0	0	1	0	0	0	0	0	0	0	0	0	0	0	0	0	0	0	0	0	0	0	0	0	0	0	0	0	0	0	0
141732	C	A	SNV	1	35	0	0	0	0	0	1	0	0	0	0	0	0	0	0	0	0	0	0	0	0	0	0	0	0	0	0	0	0	0	0	0	0	0	0
141892	C	A	SNV	1	34	0	0	0	0	0	0	0	0	0	0	0	1	0	0	0	0	0	0	0	0	0	0	0	0	0	0	0	0	0	0	0	NA	0	0
141951	G	C	SNV	1	34	0	0	0	0	0	0	0	0	0	0	0	0	0	0	0	0	0	0	0	0	0	0	0	0	0	0	0	1	0	0	0	NA	0	0
142442	T	A	SNV	1	35	0	0	0	0	0	0	0	0	0	0	0	0	0	0	0	0	0	0	0	0	0	0	0	0	0	0	0	1	0	0	0	0	0	0
142486	A	T	SNV	1	35	0	0	0	0	0	0	0	0	0	0	0	0	0	0	0	0	0	0	0	0	0	0	0	0	0	0	0	1	0	0	0	0	0	0
143090	A	G	SNV	1	35	0	0	0	0	0	0	0	0	0	0	0	0	0	0	0	0	0	0	0	0	0	0	0	0	0	0	0	0	0	0	0	1	0	0
143208	T	G	SNV	1	35	0	0	0	0	0	0	0	0	0	0	0	0	0	0	0	0	0	0	0	0	0	0	0	0	0	0	0	0	0	0	1	0	0	0
143222	A	T	SNV	1	35	0	0	0	0	0	0	0	0	0	0	0	0	0	0	0	0	0	0	0	0	0	0	0	0	0	0	0	1	0	0	0	0	0	0
143254	C	A	SNV	1	35	0	0	0	0	0	0	0	0	0	0	0	0	0	0	0	0	0	0	0	0	0	0	0	0	0	0	0	1	0	0	0	0	0	0
143256	C	T	SNV	1	35	0	0	0	0	0	0	0	0	0	0	0	0	0	0	0	0	0	0	0	0	0	0	0	0	1	0	0	0	0	0	0	0	0	0
143567	T	C	SNV	1	35	0	0	0	0	0	0	0	0	0	0	0	0	0	0	0	1	0	0	0	0	0	0	0	0	0	0	0	0	0	0	0	0	0	0
143654	C	A	SNV	1	35	0	0	0	0	0	0	0	0	0	0	0	0	0	0	0	0	0	0	0	0	0	0	0	0	1	0	0	0	0	0	0	0	0	0
143683	T	G	SNV	1	35	0	0	0	0	0	0	0	0	0	0	0	0	0	0	0	0	0	0	0	0	0	0	0	0	0	0	0	0	0	0	0	1	0	0
143689	T	C	SNV	1	35	0	0	0	0	0	0	0	0	0	0	0	0	0	0	0	0	0	0	0	0	0	0	0	0	0	0	0	0	0	0	0	1	0	0
143714	G	A	SNV	1	35	0	0	0	0	0	0	0	0	0	0	0	0	0	0	0	0	0	0	0	0	0	0	0	0	0	0	0	0	0	0	0	1	0	0
143752	T	G	SNV	1	35	0	0	0	0	0	0	0	0	0	0	0	0	0	0	0	0	0	0	0	0	0	0	0	0	0	0	0	0	0	0	0	1	0	0
145515	G	C	SNV	4	35	1	1	0	0	0	0	0	1	0	0	0	0	0	0	0	0	0	0	0	0	0	0	0	0	0	0	0	0	0	0	0	0	1	0
145901	A	C	SNV	10	35	0	0	0	0	0	0	1	0	0	0	0	1	1	1	1	0	0	0	0	0	1	1	0	0	1	0	0	1	0	0	0	0	0	1
149170	T	A	SNV	1	35	0	0	0	0	0	0	0	0	0	0	0	0	0	0	1	0	0	0	0	0	0	0	0	0	0	0	0	0	0	0	0	0	0	0
150528	C	T	SNV	6	35	0	0	1	0	1	0	0	0	1	0	0	0	0	0	0	0	0	0	0	1	0	0	0	0	0	1	0	0	1	0	0	0	0	0
151305	G	A	SNV	2	34	1	0	0	0	0	0	0	0	0	0	0	0	0	0	0	0	0	0	0	0	0	0	0	0	0	0	0	0	0	0	0	NA	1	0
152579	T	C	SNV	4	35	1	1	0	0	0	0	0	1	0	0	0	0	0	0	0	0	0	0	0	0	0	0	0	0	0	0	0	0	0	0	0	0	1	0
155001	G	A	SNV	6	35	0	0	1	0	1	0	0	0	1	0	0	0	0	0	0	0	0	0	0	1	0	0	0	0	0	1	0	0	1	0	0	0	0	0
156511	G	T	SNV	1	35	0	0	0	0	0	0	0	0	0	0	0	0	0	0	0	0	0	0	0	0	0	0	1	0	0	0	0	0	0	0	0	0	0	0
157003	C	T	SNV	2	35	0	1	0	0	0	0	0	1	0	0	0	0	0	0	0	0	0	0	0	0	0	0	0	0	0	0	0	0	0	0	0	0	0	0
157629	A	T	SNV	1	35	0	0	0	0	0	0	0	0	0	0	0	0	0	0	0	0	1	0	0	0	0	0	0	0	0	0	0	0	0	0	0	0	0	0
158444	A	C	SNV	2	35	0	0	0	0	0	0	0	0	0	0	0	0	0	0	0	0	0	0	0	1	0	0	0	0	0	0	0	0	1	0	0	0	0	0
159520	C	T	SNV	1	35	0	0	0	0	0	0	0	0	0	0	0	0	0	0	0	0	0	0	0	0	0	0	0	0	0	0	0	0	0	0	0	1	0	0
159644	C	A	SNV	1	35	0	0	0	0	0	0	0	0	0	0	0	0	0	0	0	0	0	0	0	0	0	0	0	0	0	0	0	0	0	0	0	1	0	0
159903	A	T	SNV	1	35	0	0	0	0	0	0	0	0	0	0	0	0	0	0	0	0	0	0	0	0	0	0	0	0	0	0	0	0	0	0	0	1	0	0
159980	C	A	SNV	4	35	0	0	0	0	0	1	0	0	0	0	1	0	0	0	0	0	0	0	0	0	0	0	0	0	0	0	1	0	0	1	0	0	0	0
159987	T	A	SNV	1	35	0	0	0	0	0	0	0	0	0	0	0	0	0	0	0	0	0	0	0	0	0	0	0	0	0	0	0	0	0	0	0	1	0	0
160886	T	C	SNV	1	35	0	0	0	0	0	0	0	0	0	0	0	0	0	0	0	0	0	0	0	0	0	0	0	0	0	0	0	0	0	0	0	1	0	0
161409	A	C	SNV	1	35	0	0	0	0	0	0	0	0	0	0	0	0	0	0	1	0	0	0	0	0	0	0	0	0	0	0	0	0	0	0	0	0	0	0
161425	T	A	SNV	1	35	0	0	0	0	0	0	0	0	0	0	0	0	0	0	1	0	0	0	0	0	0	0	0	0	0	0	0	0	0	0	0	0	0	0
161448	T	C	SNV	1	35	0	0	0	0	0	0	0	0	0	0	0	0	0	0	1	0	0	0	0	0	0	0	0	0	0	0	0	0	0	0	0	0	0	0
161605	T	G	SNV	1	35	0	0	0	0	0	0	0	0	0	0	0	0	0	0	0	0	0	0	0	0	0	0	0	0	0	0	0	1	0	0	0	0	0	0
163044	A	T	SNV	1	35	0	0	0	0	0	0	0	0	0	0	0	0	0	0	0	0	0	0	1	0	0	0	0	0	0	0	0	0	0	0	0	0	0	0
163104	T	A	SNV	1	35	0	1	0	0	0	0	0	0	0	0	0	0	0	0	0	0	0	0	0	0	0	0	0	0	0	0	0	0	0	0	0	0	0	0
163184	AATATTCATAGATAAAATATCACT	A	deletion	1	35	0	0	0	0	0	0	0	0	0	0	0	0	0	0	0	0	0	0	0	0	0	0	0	0	0	0	0	0	0	0	0	1	0	0
165316	C	G	SNV	15	35	0	0	0	1	0	0	1	0	0	1	0	1	1	1	1	0	0	0	1	0	1	1	1	0	1	0	0	1	0	0	0	1	0	1
166140	C	A	SNV	1	35	0	0	0	0	0	0	0	0	0	0	0	0	0	0	0	0	0	0	0	0	0	0	0	0	0	0	0	0	0	0	0	1	0	0
167595	A	C	SNV	1	35	1	0	0	0	0	0	0	0	0	0	0	0	0	0	0	0	0	0	0	0	0	0	0	0	0	0	0	0	0	0	0	0	0	0
167986	T	A	SNV	1	35	0	0	0	0	0	0	0	0	0	0	0	0	0	0	0	0	0	0	1	0	0	0	0	0	0	0	0	0	0	0	0	0	0	0
168043	T	A	SNV	1	32	0	0	0	0	0	0	0	0	0	0	0	0	NA	NA	0	0	0	NA	1	0	0	0	0	0	0	0	0	0	0	0	0	0	0	0
168072	T	A	SNV	1	32	0	0	0	0	0	0	0	0	0	0	0	0	NA	NA	0	0	0	NA	1	0	0	0	0	0	0	0	0	0	0	0	0	0	0	0
168827	C	G	SNV	1	33	NA	0	0	0	0	0	0	0	0	0	0	0	0	1	0	0	0	0	0	0	0	0	0	0	0	0	0	0	0	0	0	NA	0	0
169042	G	A	SNV	4	34	1	1	0	0	0	0	0	1	0	0	0	0	0	0	0	0	0	0	0	0	0	0	0	0	0	0	0	0	0	0	0	NA	1	0
169052	ACAGCATCAGCAT	ACAGCAT	deletion	4	34	1	1	0	0	0	0	0	1	0	0	0	0	0	0	0	0	0	0	0	0	0	0	0	0	0	0	0	0	0	0	0	NA	1	0
171713	A	G	SNV	20	34	0	0	1	1	1	0	1	0	1	1	0	1	1	1	1	0	0	0	1	1	1	1	1	0	1	1	0	1	1	0	0	NA	0	1
171815	A	G	SNV	1	35	0	0	0	0	0	0	0	0	0	0	0	0	0	0	0	0	0	0	0	0	0	0	0	0	1	0	0	0	0	0	0	0	0	0
172282	G	T	SNV	1	35	0	0	0	0	0	0	0	0	0	0	0	1	0	0	0	0	0	0	0	0	0	0	0	0	0	0	0	0	0	0	0	0	0	0
172678	A	T	SNV	1	35	0	0	0	0	0	0	0	0	0	0	0	1	0	0	0	0	0	0	0	0	0	0	0	0	0	0	0	0	0	0	0	0	0	0
172852	C	A	SNV	1	35	0	0	0	0	0	0	0	0	0	0	0	1	0	0	0	0	0	0	0	0	0	0	0	0	0	0	0	0	0	0	0	0	0	0
172986	C	T	SNV	2	35	0	1	0	0	0	0	0	1	0	0	0	0	0	0	0	0	0	0	0	0	0	0	0	0	0	0	0	0	0	0	0	0	0	0
173976	C	G	SNV	1	34	NA	0	0	0	0	0	0	0	0	0	0	0	0	0	0	0	0	0	0	0	0	0	0	0	0	0	0	0	0	0	0	1	0	0
173981	A	G	SNV	1	34	NA	0	0	0	0	0	0	0	0	0	0	0	0	0	0	0	0	0	0	0	0	0	0	0	0	0	0	0	0	0	0	1	0	0
173990	G	C	SNV	1	34	NA	0	0	0	0	0	0	0	0	0	0	0	0	0	0	0	0	0	0	0	0	0	0	0	0	0	0	0	0	0	0	1	0	0
174616	T	C	SNV	3	35	0	0	1	0	0	0	0	0	1	0	0	0	0	0	0	0	0	0	0	0	0	0	0	0	0	1	0	0	0	0	0	0	0	0
174917	C	A	SNV	1	35	1	0	0	0	0	0	0	0	0	0	0	0	0	0	0	0	0	0	0	0	0	0	0	0	0	0	0	0	0	0	0	0	0	0
174924	C	T	SNV	1	35	1	0	0	0	0	0	0	0	0	0	0	0	0	0	0	0	0	0	0	0	0	0	0	0	0	0	0	0	0	0	0	0	0	0
174986	A	T	SNV	1	35	0	0	0	0	0	0	0	0	0	0	0	0	0	0	0	0	1	0	0	0	0	0	0	0	0	0	0	0	0	0	0	0	0	0
174999	C	T	SNV	2	35	1	0	0	0	0	0	0	0	0	0	0	0	0	0	0	0	0	0	0	0	0	0	0	0	0	0	0	0	0	0	0	0	1	0
175609	G	T	SNV	1	34	NA	0	0	0	0	0	0	0	0	0	0	0	0	0	0	0	0	0	0	0	0	0	0	0	1	0	0	0	0	0	0	0	0	0
176367	A	C	SNV	1	35	1	0	0	0	0	0	0	0	0	0	0	0	0	0	0	0	0	0	0	0	0	0	0	0	0	0	0	0	0	0	0	0	0	0
176922	C	G	SNV	1	35	0	0	0	0	0	0	0	0	0	0	0	0	0	0	0	0	0	0	0	0	0	0	0	0	0	0	0	0	0	0	0	1	0	0
176923	G	A	SNV	1	35	0	0	0	0	0	0	0	0	0	0	0	0	0	0	0	0	0	0	0	0	0	0	0	0	0	0	0	0	0	0	0	1	0	0
176930	G	A	SNV	1	35	0	0	0	0	0	0	0	0	0	0	0	0	0	0	0	0	0	0	0	0	0	0	0	0	0	0	0	0	0	0	0	1	0	0
176936	C	A	SNV	1	35	0	0	0	0	0	0	0	0	0	0	0	0	0	0	0	0	0	0	0	0	0	0	0	0	0	0	0	0	0	0	0	1	0	0
176940	T	A	SNV	1	35	0	0	0	0	0	0	0	0	0	0	0	0	0	0	0	0	0	0	0	0	0	0	0	0	0	0	0	0	0	0	0	1	0	0
176941	G	T	SNV	1	35	0	0	0	0	0	0	0	0	0	0	0	0	0	0	0	0	0	0	0	0	0	0	0	0	0	0	0	0	0	0	0	1	0	0
176949	T	G	SNV	1	35	0	0	0	0	0	0	0	0	0	0	0	0	0	0	0	0	0	0	0	0	0	0	0	0	0	0	0	0	0	0	0	1	0	0
176951	C	A	SNV	1	35	0	0	0	0	0	0	0	0	0	0	0	0	0	0	0	0	0	0	0	0	0	0	0	0	0	0	0	0	0	0	0	1	0	0
176954	G	C	SNV	1	35	0	0	0	0	0	0	0	0	0	0	0	0	0	0	0	0	0	0	0	0	0	0	0	0	0	0	0	0	0	0	0	1	0	0
176958	C	T	SNV	1	35	0	0	0	0	0	0	0	0	0	0	0	0	0	0	0	0	0	0	0	0	0	0	0	0	0	0	0	0	0	0	0	1	0	0
176961	A	T	SNV	1	35	0	0	0	0	0	0	0	0	0	0	0	0	0	0	0	0	0	0	0	0	0	0	0	0	0	0	0	0	0	0	0	1	0	0
176964	T	A	SNV	1	35	0	0	0	0	0	0	0	0	0	0	0	0	0	0	0	0	0	0	0	0	0	0	0	0	0	0	0	0	0	0	0	1	0	0
176967	T	A	SNV	1	35	0	0	0	0	0	0	0	0	0	0	0	0	0	0	0	0	0	0	0	0	0	0	0	0	0	0	0	0	0	0	0	1	0	0
177518	G	A	SNV	15	35	0	0	0	1	0	0	1	0	0	1	0	1	1	1	1	0	0	0	1	0	1	1	1	0	1	0	0	1	0	0	0	1	0	1
178813	A	G	SNV	1	34	NA	0	0	0	0	0	0	0	0	0	0	0	0	0	0	0	0	0	0	0	0	0	0	0	0	0	0	0	0	0	0	1	0	0
178816	A	G	SNV	1	34	NA	0	0	0	0	0	0	0	0	0	0	0	0	0	0	0	0	0	0	0	0	0	0	0	0	0	0	0	0	0	0	1	0	0
178828	A	G	SNV	1	34	NA	0	0	0	0	0	0	0	0	0	0	0	0	0	0	0	0	0	0	0	0	0	0	0	0	0	0	0	0	0	0	1	0	0
179269	A	G	SNV	1	34	NA	0	0	0	0	0	0	0	0	0	0	0	0	0	0	0	0	1	0	0	0	0	0	0	0	0	0	0	0	0	0	0	0	0
179794	T	G	SNV	1	35	0	0	0	0	0	0	0	0	0	0	0	0	0	0	0	0	0	0	0	0	0	0	0	0	0	0	0	0	0	0	0	1	0	0
180032	A	C	SNV	1	35	0	0	0	0	0	0	0	0	0	0	0	0	0	0	0	0	0	0	1	0	0	0	0	0	0	0	0	0	0	0	0	0	0	0
181413	T	A	SNV	1	35	0	0	0	0	0	0	0	0	0	0	0	0	0	0	0	0	0	0	0	0	0	0	0	0	0	0	0	0	0	0	0	1	0	0
181449	T	G	SNV	1	35	0	0	0	0	0	0	0	0	0	0	0	0	0	0	0	0	0	0	0	0	0	0	0	0	0	0	0	0	0	0	0	1	0	0
182247	A	G	SNV	1	35	0	0	0	0	0	0	0	0	0	0	0	0	0	0	0	0	0	0	0	0	0	0	0	0	0	0	0	1	0	0	0	0	0	0
182329	C	G	SNV	4	35	1	1	0	0	0	0	0	1	0	0	0	0	0	0	0	0	0	0	0	0	0	0	0	0	0	0	0	0	0	0	0	0	1	0
185092	C	G	SNV	1	35	0	0	0	0	0	0	0	1	0	0	0	0	0	0	0	0	0	0	0	0	0	0	0	0	0	0	0	0	0	0	0	0	0	0
186215	A	C	SNV	1	35	0	0	0	0	1	0	0	0	0	0	0	0	0	0	0	0	0	0	0	0	0	0	0	0	0	0	0	0	0	0	0	0	0	0
187780	A	G	SNV	1	35	0	0	0	0	0	0	0	0	0	0	0	0	0	0	0	0	0	0	0	0	0	0	1	0	0	0	0	0	0	0	0	0	0	0
188474	T	C	SNV	1	35	0	0	0	0	0	0	0	0	0	0	0	0	0	0	0	0	0	1	0	0	0	0	0	0	0	0	0	0	0	0	0	0	0	0
191198	T	G	SNV	1	35	1	0	0	0	0	0	0	0	0	0	0	0	0	0	0	0	0	0	0	0	0	0	0	0	0	0	0	0	0	0	0	0	0	0
191199	T	G	SNV	1	35	1	0	0	0	0	0	0	0	0	0	0	0	0	0	0	0	0	0	0	0	0	0	0	0	0	0	0	0	0	0	0	0	0	0
191202	T	G	SNV	1	35	1	0	0	0	0	0	0	0	0	0	0	0	0	0	0	0	0	0	0	0	0	0	0	0	0	0	0	0	0	0	0	0	0	0
191499	A	G	SNV	1	35	0	0	0	0	0	0	0	0	0	0	0	0	0	0	0	0	0	0	0	0	0	0	0	0	0	0	0	0	0	0	0	0	1	0
191833	A	C	SNV	1	35	1	0	0	0	0	0	0	0	0	0	0	0	0	0	0	0	0	0	0	0	0	0	0	0	0	0	0	0	0	0	0	0	0	0
191835	C	G	SNV	1	35	1	0	0	0	0	0	0	0	0	0	0	0	0	0	0	0	0	0	0	0	0	0	0	0	0	0	0	0	0	0	0	0	0	0
191836	G	T	SNV	1	35	1	0	0	0	0	0	0	0	0	0	0	0	0	0	0	0	0	0	0	0	0	0	0	0	0	0	0	0	0	0	0	0	0	0
191837	A	T	SNV	1	35	1	0	0	0	0	0	0	0	0	0	0	0	0	0	0	0	0	0	0	0	0	0	0	0	0	0	0	0	0	0	0	0	0	0
191839	G	T	SNV	1	35	1	0	0	0	0	0	0	0	0	0	0	0	0	0	0	0	0	0	0	0	0	0	0	0	0	0	0	0	0	0	0	0	0	0
191843	A	T	SNV	1	35	1	0	0	0	0	0	0	0	0	0	0	0	0	0	0	0	0	0	0	0	0	0	0	0	0	0	0	0	0	0	0	0	0	0
191844	G	T	SNV	1	35	1	0	0	0	0	0	0	0	0	0	0	0	0	0	0	0	0	0	0	0	0	0	0	0	0	0	0	0	0	0	0	0	0	0
191848	C	A	SNV	1	35	1	0	0	0	0	0	0	0	0	0	0	0	0	0	0	0	0	0	0	0	0	0	0	0	0	0	0	0	0	0	0	0	0	0
191851	C	A	SNV	1	35	1	0	0	0	0	0	0	0	0	0	0	0	0	0	0	0	0	0	0	0	0	0	0	0	0	0	0	0	0	0	0	0	0	0
191858	C	A	SNV	1	35	1	0	0	0	0	0	0	0	0	0	0	0	0	0	0	0	0	0	0	0	0	0	0	0	0	0	0	0	0	0	0	0	0	0
191870	C	A	SNV	1	35	1	0	0	0	0	0	0	0	0	0	0	0	0	0	0	0	0	0	0	0	0	0	0	0	0	0	0	0	0	0	0	0	0	0
191871	A	G	SNV	1	35	1	0	0	0	0	0	0	0	0	0	0	0	0	0	0	0	0	0	0	0	0	0	0	0	0	0	0	0	0	0	0	0	0	0
191876	C	A	SNV	1	35	1	0	0	0	0	0	0	0	0	0	0	0	0	0	0	0	0	0	0	0	0	0	0	0	0	0	0	0	0	0	0	0	0	0
191883	A	T	SNV	1	35	1	0	0	0	0	0	0	0	0	0	0	0	0	0	0	0	0	0	0	0	0	0	0	0	0	0	0	0	0	0	0	0	0	0
193745	A	C	SNV	1	35	0	0	0	0	0	0	0	0	0	0	0	0	0	0	0	0	0	0	0	0	0	0	0	0	1	0	0	0	0	0	0	0	0	0
193779	G	T	SNV	1	35	0	0	0	0	0	0	0	0	0	0	0	0	0	0	0	0	0	0	0	0	0	0	0	0	1	0	0	0	0	0	0	0	0	0
193780	C	T	SNV	1	35	0	0	0	0	0	0	0	0	0	0	0	0	0	0	0	0	0	0	0	0	0	0	0	0	1	0	0	0	0	0	0	0	0	0
193784	A	C	SNV	1	35	0	0	0	0	0	0	0	0	0	0	0	0	0	0	0	0	0	0	0	0	0	0	0	0	1	0	0	0	0	0	0	0	0	0
193832	A	C	SNV	1	35	0	0	0	0	0	0	0	0	0	0	0	0	0	0	0	0	0	0	0	0	0	0	0	0	1	0	0	0	0	0	0	0	0	0
193838	A	C	SNV	1	35	0	0	0	0	0	0	0	0	0	0	0	0	0	0	0	0	0	0	0	0	0	0	0	0	1	0	0	0	0	0	0	0	0	0
193861	T	G	SNV	1	35	0	0	0	0	0	0	0	0	0	0	0	0	0	0	0	0	0	0	0	0	0	0	0	0	1	0	0	0	0	0	0	0	0	0
193865	G	C	SNV	1	35	0	0	0	0	0	0	0	0	0	0	0	0	0	0	0	0	0	0	0	0	0	0	0	0	1	0	0	0	0	0	0	0	0	0
194600	T	G	SNV	1	35	0	0	0	0	0	0	0	0	0	0	0	0	0	0	0	0	0	0	0	0	0	0	0	0	0	0	0	0	0	0	0	1	0	0
194608	C	A	SNV	1	35	0	0	0	0	0	0	0	0	0	0	0	0	0	0	0	0	0	0	0	0	0	0	0	0	0	0	0	0	0	0	0	1	0	0
196193	T	A	SNV	1	35	0	0	0	0	0	0	0	0	0	0	0	0	0	0	0	0	0	0	0	0	0	0	0	0	0	0	0	0	0	0	0	1	0	0
196688	A	G	SNV	1	33	NA	0	0	0	0	NA	0	0	0	0	0	0	0	0	0	0	0	0	0	0	0	0	0	0	0	0	0	0	0	0	0	1	0	0
196731	G	T	SNV	1	33	NA	0	0	0	0	NA	0	0	0	0	0	0	0	0	0	0	0	0	0	0	0	0	0	0	0	0	0	0	0	0	0	1	0	0
197699	C	T	SNV	1	34	0	1	0	0	0	NA	0	0	0	0	0	0	0	0	0	0	0	0	0	0	0	0	0	0	0	0	0	0	0	0	0	0	0	0
197880	A	T	SNV	1	34	0	0	0	0	0	NA	0	0	0	0	0	0	0	0	0	0	0	0	0	0	0	0	0	0	0	0	0	0	0	0	0	1	0	0
198380	A	T	SNV	1	35	0	0	0	0	0	0	0	0	0	0	0	1	0	0	0	0	0	0	0	0	0	0	0	0	0	0	0	0	0	0	0	0	0	0
198604	G	A	SNV	3	35	0	0	1	0	0	0	0	0	1	0	0	0	0	0	0	0	0	0	0	0	0	0	0	0	0	1	0	0	0	0	0	0	0	0
198753	C	A	SNV	1	35	0	0	0	0	0	1	0	0	0	0	0	0	0	0	0	0	0	0	0	0	0	0	0	0	0	0	0	0	0	0	0	0	0	0
198832	A	T	SNV	1	35	0	0	0	0	0	0	0	0	0	0	0	0	0	0	0	0	0	0	0	0	0	0	0	0	0	0	0	1	0	0	0	0	0	0
199124	A	T	SNV	1	35	0	0	0	0	0	0	0	0	0	0	0	0	0	0	0	0	0	0	0	0	0	0	0	0	0	0	0	1	0	0	0	0	0	0
199222	A	C	SNV	1	35	0	0	0	0	0	0	0	0	0	0	0	0	0	0	0	0	0	0	0	0	0	0	0	0	0	0	0	1	0	0	0	0	0	0
199232	A	C	SNV	1	35	0	0	0	0	0	0	0	0	0	0	0	0	0	0	0	0	0	0	0	0	0	0	0	0	0	0	0	1	0	0	0	0	0	0
199237	A	C	SNV	1	35	0	0	0	0	0	0	0	0	0	0	0	0	0	0	0	0	0	0	0	0	0	0	0	0	0	0	0	1	0	0	0	0	0	0
200031	C	T	SNV	1	34	0	0	NA	0	0	0	0	0	0	1	0	0	0	0	0	0	0	0	0	0	0	0	0	0	0	0	0	0	0	0	0	0	0	0
200148	G	T	SNV	1	35	0	0	0	0	0	0	0	0	0	0	0	0	0	0	0	0	0	0	0	0	0	0	0	0	0	0	0	1	0	0	0	0	0	0
200618	A	G	SNV	1	35	0	0	0	0	0	0	0	0	0	0	0	0	0	0	0	0	0	0	0	0	0	0	0	0	0	0	0	0	0	0	0	1	0	0
200650	G	T	SNV	1	35	1	0	0	0	0	0	0	0	0	0	0	0	0	0	0	0	0	0	0	0	0	0	0	0	0	0	0	0	0	0	0	0	0	0
200973	C	T	SNV	1	34	NA	0	0	0	0	0	0	0	0	0	0	0	0	0	0	0	0	0	0	0	0	0	0	0	0	0	0	0	0	0	0	0	1	0
202909	T	G	SNV	1	35	0	0	0	0	0	0	0	0	0	0	0	0	0	0	0	0	1	0	0	0	0	0	0	0	0	0	0	0	0	0	0	0	0	0
203857	C	T	SNV	1	35	0	0	0	0	0	0	0	0	0	0	0	0	0	0	0	0	1	0	0	0	0	0	0	0	0	0	0	0	0	0	0	0	0	0
205499	C	A	SNV	1	35	0	0	0	0	0	0	0	0	0	0	0	0	0	0	0	0	0	0	0	0	0	0	0	1	0	0	0	0	0	0	0	0	0	0
205979	A	T	SNV	1	35	0	0	0	0	0	0	0	0	0	0	0	0	0	0	0	0	0	0	0	0	0	0	0	0	1	0	0	0	0	0	0	0	0	0
206571	G	A	SNV	1	35	0	0	0	0	0	0	0	0	0	0	0	0	0	0	0	0	1	0	0	0	0	0	0	0	0	0	0	0	0	0	0	0	0	0
207719	T	G	SNV	1	35	0	0	0	0	0	0	0	0	0	0	0	0	0	0	0	0	0	0	0	0	0	0	0	0	1	0	0	0	0	0	0	0	0	0
208194	AAAAAAGGACAACCTGTTCTT	A	deletion	1	35	1	0	0	0	0	0	0	0	0	0	0	0	0	0	0	0	0	0	0	0	0	0	0	0	0	0	0	0	0	0	0	0	0	0
209000	T	A	SNV	1	35	0	0	0	0	0	0	0	0	0	0	0	1	0	0	0	0	0	0	0	0	0	0	0	0	0	0	0	0	0	0	0	0	0	0
209931	C	T	SNV	20	33	NA	0	1	1	1	0	1	0	1	1	0	1	1	1	1	0	0	0	1	1	1	1	1	0	1	1	0	1	1	0	0	NA	0	1
212631	C	T	SNV	1	35	0	0	0	0	0	0	0	0	0	0	0	0	0	0	0	0	0	0	0	0	0	0	0	0	0	0	0	0	0	0	0	1	0	0
214475	T	G	SNV	1	35	0	0	0	0	0	0	0	0	0	0	0	0	0	0	0	0	0	0	0	0	0	0	0	0	1	0	0	0	0	0	0	0	0	0
214574	A	ACC	insertion	1	35	0	0	0	0	0	0	0	0	0	0	0	0	0	0	0	0	0	0	0	0	0	0	0	0	0	0	0	0	0	0	0	1	0	0
214576	A	G	SNV	1	35	0	0	0	0	0	0	0	0	0	0	0	0	0	0	0	0	0	0	0	0	0	0	0	0	0	0	0	0	0	0	0	1	0	0
214577	A	T	SNV	1	35	0	0	0	0	0	0	0	0	0	0	0	0	0	0	0	0	0	0	0	0	0	0	0	0	0	0	0	0	0	0	0	1	0	0
216617	C	T	SNV	2	34	NA	1	0	0	0	0	0	1	0	0	0	0	0	0	0	0	0	0	0	0	0	0	0	0	0	0	0	0	0	0	0	0	0	0
217190	A	T	SNV	1	35	0	0	0	0	0	0	0	0	0	0	0	0	0	0	0	0	0	0	0	0	0	0	0	0	0	0	0	0	0	0	0	1	0	0
217336	A	G	SNV	1	35	0	0	0	0	0	0	0	0	0	0	0	0	0	0	0	0	0	0	0	0	0	0	0	0	0	0	0	0	0	0	0	1	0	0
218028	G	T	SNV	1	34	NA	0	0	0	0	0	0	0	0	0	0	1	0	0	0	0	0	0	0	0	0	0	0	0	0	0	0	0	0	0	0	0	0	0
218190	C	A	SNV	1	34	NA	0	0	0	0	0	0	0	0	0	0	0	0	0	0	0	0	0	0	0	0	0	0	0	0	0	0	0	0	1	0	0	0	0
218207	T	C	SNV	3	34	NA	1	0	0	0	0	0	1	0	0	0	0	0	0	0	0	0	0	0	0	0	0	0	0	0	0	0	0	0	0	0	0	1	0
218874	G	T	SNV	1	35	0	0	0	0	0	0	0	0	0	0	0	0	0	0	0	0	0	0	0	0	0	0	0	0	1	0	0	0	0	0	0	0	0	0
220317	T	A	SNV	1	35	0	0	0	0	0	0	0	0	0	0	0	1	0	0	0	0	0	0	0	0	0	0	0	0	0	0	0	0	0	0	0	0	0	0
221134	A	T	SNV	1	34	NA	0	0	0	0	0	0	0	0	0	0	0	0	0	0	0	0	1	0	0	0	0	0	0	0	0	0	0	0	0	0	0	0	0
221330	A	T	SNV	1	35	0	0	0	0	0	0	0	0	0	0	0	0	0	0	0	0	1	0	0	0	0	0	0	0	0	0	0	0	0	0	0	0	0	0
221843	GATAA	GA	deletion	1	33	0	0	NA	0	0	1	0	0	0	0	0	0	0	0	0	0	0	0	0	0	0	0	0	0	0	0	0	0	0	0	0	NA	0	0
221849	G	A	SNV	1	33	0	0	NA	0	0	1	0	0	0	0	0	0	0	0	0	0	0	0	0	0	0	0	0	0	0	0	0	0	0	0	0	NA	0	0
222303	T	A	SNV	1	33	NA	0	NA	0	0	0	0	0	0	0	0	1	0	0	0	0	0	0	0	0	0	0	0	0	0	0	0	0	0	0	0	0	0	0
222524	T	G	SNV	1	33	NA	0	NA	0	0	0	0	0	0	0	0	0	0	0	0	0	0	0	0	0	0	0	0	0	0	0	0	0	0	0	0	1	0	0
222560	A	C	SNV	1	33	NA	0	NA	0	0	0	0	0	0	0	0	0	0	0	0	0	0	0	0	0	0	0	0	0	0	0	0	0	0	0	0	1	0	0
223510	T	G	SNV	1	35	1	0	0	0	0	0	0	0	0	0	0	0	0	0	0	0	0	0	0	0	0	0	0	0	0	0	0	0	0	0	0	0	0	0
223511	C	A	SNV	1	35	1	0	0	0	0	0	0	0	0	0	0	0	0	0	0	0	0	0	0	0	0	0	0	0	0	0	0	0	0	0	0	0	0	0
223514	C	T	SNV	1	35	1	0	0	0	0	0	0	0	0	0	0	0	0	0	0	0	0	0	0	0	0	0	0	0	0	0	0	0	0	0	0	0	0	0
223516	T	A	SNV	1	35	1	0	0	0	0	0	0	0	0	0	0	0	0	0	0	0	0	0	0	0	0	0	0	0	0	0	0	0	0	0	0	0	0	0
224339	A	C	SNV	1	35	0	0	0	0	0	1	0	0	0	0	0	0	0	0	0	0	0	0	0	0	0	0	0	0	0	0	0	0	0	0	0	0	0	0
224396	T	C	SNV	1	34	0	0	0	0	0	0	0	0	0	0	0	0	0	0	0	0	0	NA	0	0	0	0	0	0	0	0	0	0	0	0	0	1	0	0
225306	T	G	SNV	1	35	0	0	0	0	0	0	0	0	0	0	0	0	0	0	0	0	0	0	0	0	0	0	0	0	0	0	0	1	0	0	0	0	0	0
225349	C	A	SNV	2	35	1	0	0	0	0	0	0	0	0	0	0	0	0	0	0	0	0	0	0	0	0	0	0	0	0	0	0	0	0	0	0	0	1	0
225813	C	G	SNV	4	35	1	1	0	0	0	0	0	1	0	0	0	0	0	0	0	0	0	0	0	0	0	0	0	0	0	0	0	0	0	0	0	0	1	0
225826	T	A	SNV	4	35	1	1	0	0	0	0	0	1	0	0	0	0	0	0	0	0	0	0	0	0	0	0	0	0	0	0	0	0	0	0	0	0	1	0
228001	T	A	SNV	1	34	NA	0	0	0	0	0	0	0	0	0	0	0	0	0	0	0	0	0	0	0	0	0	0	0	0	0	0	1	0	0	0	0	0	0
228032	C	T	SNV	1	34	NA	0	0	0	0	0	0	0	0	0	0	0	0	0	0	0	0	0	0	0	0	0	0	0	0	0	0	1	0	0	0	0	0	0
228491	T	A	SNV	1	34	NA	0	0	0	0	0	0	0	0	0	0	0	0	0	0	0	0	0	0	0	0	0	0	0	0	0	0	1	0	0	0	0	0	0
228505	A	G	SNV	1	34	NA	0	0	0	0	0	0	0	0	0	0	0	0	0	0	0	0	0	0	0	0	0	0	0	0	0	0	1	0	0	0	0	0	0
228509	T	A	SNV	1	34	NA	0	0	0	0	0	0	0	0	0	0	0	0	0	0	0	0	0	0	0	0	0	0	0	0	0	0	1	0	0	0	0	0	0
228517	T	A	SNV	1	34	NA	0	0	0	0	0	0	0	0	0	0	0	0	0	0	0	0	0	0	0	0	0	0	0	0	0	0	1	0	0	0	0	0	0
228552	T	G	SNV	1	34	NA	0	0	0	0	0	0	0	0	0	0	0	0	0	0	0	0	0	0	0	0	0	0	0	0	0	0	1	0	0	0	0	0	0
228559	A	G	SNV	1	34	NA	0	0	0	0	0	0	0	0	0	0	0	0	0	0	0	0	0	0	0	0	0	0	0	0	0	0	1	0	0	0	0	0	0
228634	G	A	SNV	1	34	NA	0	0	0	0	0	0	0	0	0	0	0	0	0	0	0	0	0	0	0	0	0	0	0	0	0	0	1	0	0	0	0	0	0
228691	T	A	SNV	1	34	NA	0	0	0	0	0	0	0	0	0	0	0	0	0	0	0	0	0	0	0	0	0	0	0	0	0	0	1	0	0	0	0	0	0
229629	T	G	SNV	1	35	0	0	0	0	0	0	0	0	0	0	0	0	0	0	0	0	0	0	0	0	0	0	0	0	0	0	0	0	0	0	0	1	0	0
231439	G	A	SNV	27	35	1	1	1	1	1	0	1	1	1	1	0	1	1	1	1	1	0	0	1	1	1	1	1	1	1	1	0	1	1	0	0	1	1	1
232914	G	A	SNV	1	35	1	0	0	0	0	0	0	0	0	0	0	0	0	0	0	0	0	0	0	0	0	0	0	0	0	0	0	0	0	0	0	0	0	0
233217	T	G	SNV	1	35	0	0	0	0	0	0	0	0	0	0	0	0	0	0	0	0	0	0	1	0	0	0	0	0	0	0	0	0	0	0	0	0	0	0
233272	A	T	SNV	1	35	0	0	0	0	0	0	0	0	0	0	0	0	0	0	0	0	0	0	1	0	0	0	0	0	0	0	0	0	0	0	0	0	0	0
233273	A	C	SNV	1	35	0	0	0	0	0	0	0	0	0	0	0	0	0	0	0	0	0	0	1	0	0	0	0	0	0	0	0	0	0	0	0	0	0	0
233819	A	C	SNV	1	35	0	0	0	0	0	0	0	0	0	0	0	0	0	0	0	0	0	0	0	0	0	0	0	0	0	0	0	0	0	0	0	1	0	0
234071	A	G	SNV	1	35	0	0	0	0	0	0	0	0	0	0	0	1	0	0	0	0	0	0	0	0	0	0	0	0	0	0	0	0	0	0	0	0	0	0
236793	G	A	SNV	1	35	0	0	0	0	0	0	0	0	0	0	0	0	0	0	0	0	0	0	0	0	0	0	0	0	0	0	0	0	0	0	0	1	0	0
236803	T	G	SNV	1	35	0	0	0	0	0	0	0	0	0	0	0	0	0	0	0	0	0	0	0	0	0	0	0	0	0	0	0	0	0	0	0	1	0	0
236806	T	C	SNV	1	35	0	0	0	0	0	0	0	0	0	0	0	0	0	0	0	0	0	0	0	0	0	0	0	0	0	0	0	0	0	0	0	1	0	0
236917	T	C	SNV	1	35	0	0	0	0	0	0	0	0	0	0	0	0	0	0	0	0	0	0	0	0	0	0	0	0	0	0	0	0	0	0	0	1	0	0
236970	C	G	SNV	10	35	0	0	0	0	0	0	1	0	0	0	0	1	1	1	1	0	0	0	0	0	1	1	0	0	1	0	0	1	0	0	0	0	0	1
237922	A	C	SNV	1	35	0	1	0	0	0	0	0	0	0	0	0	0	0	0	0	0	0	0	0	0	0	0	0	0	0	0	0	0	0	0	0	0	0	0
238357	T	A	SNV	1	35	0	0	0	0	0	0	0	0	0	0	0	0	0	0	0	0	0	0	0	0	0	0	0	0	0	0	0	0	0	0	0	1	0	0
238388	A	G	SNV	1	35	0	0	0	0	0	0	0	0	0	0	0	0	0	0	0	0	0	0	0	0	0	0	0	0	0	0	0	0	0	0	0	1	0	0
238984	C	A	SNV	1	34	0	0	0	0	0	0	0	0	0	0	0	1	0	0	0	0	0	0	0	0	0	0	0	0	0	0	0	0	0	0	0	NA	0	0
239580	A	T	SNV	1	35	0	0	0	0	0	0	0	0	0	0	0	0	0	0	0	0	0	0	0	0	0	0	0	0	0	0	0	0	0	0	0	1	0	0
239591	CAA	C	deletion	1	35	0	0	0	0	0	0	0	0	0	0	0	0	0	0	0	0	0	0	0	0	0	0	0	0	0	0	0	0	0	0	0	1	0	0
239594	G	T	SNV	1	35	0	0	0	0	0	0	0	0	0	0	0	0	0	0	0	0	0	0	0	0	0	0	0	0	0	0	0	0	0	0	0	1	0	0
239643	T	C	SNV	1	35	0	0	0	0	0	0	0	0	0	0	0	0	0	0	0	0	0	0	0	0	0	0	0	0	0	0	0	0	0	0	0	1	0	0
239870	G	A	SNV	1	35	0	0	0	0	0	0	0	0	0	0	0	0	0	0	0	0	0	0	0	0	0	0	0	0	1	0	0	0	0	0	0	0	0	0
240152	A	G	SNV	1	35	0	0	0	0	0	0	0	0	0	0	0	0	0	0	0	0	0	0	0	0	0	0	0	0	0	0	0	0	0	0	0	1	0	0
240495	T	G	SNV	1	35	0	0	0	0	0	0	0	0	0	0	0	0	0	0	0	0	0	0	0	0	0	0	0	0	0	0	0	0	0	0	0	0	1	0
241589	A	C	SNV	2	35	1	0	0	0	0	0	0	0	0	0	0	0	0	0	0	0	0	0	0	0	0	0	0	0	0	0	0	0	0	0	0	0	1	0
241957	C	A	SNV	1	35	0	0	0	0	0	0	0	0	0	0	0	0	0	0	0	0	0	0	0	0	0	0	0	0	0	0	0	0	0	0	0	1	0	0
242084	A	G	SNV	1	35	0	0	0	0	0	0	0	0	0	0	0	0	0	0	0	0	0	0	0	0	0	0	0	0	0	0	0	1	0	0	0	0	0	0
242112	T	C	SNV	1	35	0	0	0	0	0	0	0	0	0	0	0	0	0	0	0	0	0	0	0	0	0	0	0	0	0	0	0	0	0	0	0	1	0	0
242113	T	A	SNV	1	35	0	0	0	0	0	0	0	0	0	0	0	0	0	0	0	0	0	0	0	0	0	0	0	0	0	0	0	0	0	0	0	1	0	0
242114	T	G	SNV	1	35	0	0	0	0	0	0	0	0	0	0	0	0	0	0	0	0	0	0	0	0	0	0	0	0	0	0	0	0	0	0	0	1	0	0
242115	T	A	SNV	1	35	0	0	0	0	0	0	0	0	0	0	0	0	0	0	0	0	0	0	0	0	0	0	0	0	0	0	0	0	0	0	0	1	0	0
242119	G	A	SNV	2	35	0	0	0	0	0	0	0	0	0	0	0	0	0	0	0	0	0	0	0	0	0	0	0	0	0	0	0	0	0	0	1	1	0	0
242120	T	C	SNV	2	35	0	0	0	0	0	0	0	0	0	0	0	0	0	0	0	0	0	0	0	0	0	0	0	0	0	0	0	0	0	0	1	1	0	0
242122	T	G	SNV	2	35	0	0	0	0	0	0	0	0	0	0	0	0	0	0	0	0	0	0	0	0	0	0	0	0	0	0	0	0	0	0	1	1	0	0
242124	ATTCACCGT	AT	deletion	1	35	0	0	0	0	0	0	0	0	0	0	0	0	0	0	0	0	0	0	0	0	0	0	0	0	0	0	0	0	0	0	1	0	0	0
242126	T	A	SNV	1	34	0	0	0	0	0	0	0	0	0	0	0	0	0	0	0	0	0	0	0	0	0	0	0	0	0	0	0	0	0	0	NA	1	0	0
242129	C	G	SNV	1	34	0	0	0	0	0	0	0	0	0	0	0	0	0	0	0	0	0	0	0	0	0	0	0	0	0	0	0	0	0	0	NA	1	0	0
242130	C	A	SNV	1	34	0	0	0	0	0	0	0	0	0	0	0	0	0	0	0	0	0	0	0	0	0	0	0	0	0	0	0	0	0	0	NA	1	0	0
242131	G	A	SNV	1	34	0	0	0	0	0	0	0	0	0	0	0	0	0	0	0	0	0	0	0	0	0	0	0	0	0	0	0	0	0	0	NA	1	0	0
242131	GTACAGAATACAGAATACAGAATACAGAATACAGAATACAGAATACAGAATACAGAATACAGAATA	GTACAGAATACAGAATACAGAATACAGAATACAGAATACAGAATACAGAATACAGAATA,GTACAGAATACAGAATACAGAATA	triallelic indel	0	35	2	1	1	0	1	1	0	1	0	0	0	1	1	1	0	1	1	0	0	2	1	0	1	0	1	1	1	1	0	1	0	0	0	1
244023	T	A	SNV	1	35	0	0	0	0	0	0	0	0	0	0	0	0	0	0	0	0	0	0	0	0	0	0	0	0	0	0	0	1	0	0	0	0	0	0
244035	T	A	SNV	1	35	0	0	0	0	0	0	0	0	0	0	0	0	0	0	0	0	0	0	0	0	0	0	0	0	0	0	0	1	0	0	0	0	0	0
244271	G	T	SNV	1	35	0	0	0	0	0	0	0	0	0	0	0	0	0	0	0	0	0	0	0	0	0	0	0	0	0	0	0	0	1	0	0	0	0	0
244283	A	C	SNV	1	35	1	0	0	0	0	0	0	0	0	0	0	0	0	0	0	0	0	0	0	0	0	0	0	0	0	0	0	0	0	0	0	0	0	0
244749	C	A	SNV	1	34	NA	0	0	0	0	1	0	0	0	0	0	0	0	0	0	0	0	0	0	0	0	0	0	0	0	0	0	0	0	0	0	0	0	0
244753	T	G,A	triallelic SNV	0	35	NA	0	0	1	0	2	0	0	0	0	0	0	0	0	0	0	0	0	0	0	0	0	0	0	0	0	0	0	0	0	0	0	0	0
244758	C	A	SNV	1	34	NA	0	0	0	0	1	0	0	0	0	0	0	0	0	0	0	0	0	0	0	0	0	0	0	0	0	0	0	0	0	0	0	0	0
244827	A	C	SNV	1	35	0	0	0	0	0	1	0	0	0	0	0	0	0	0	0	0	0	0	0	0	0	0	0	0	0	0	0	0	0	0	0	0	0	0
245133	CTCAGATTATCGCCCCCGAAT	C	deletion	1	35	1	0	0	0	0	0	0	0	0	0	0	0	0	0	0	0	0	0	0	0	0	0	0	0	0	0	0	0	0	0	0	0	0	0
245227	C	T	SNV	1	35	0	0	0	0	0	0	0	0	0	0	0	0	0	0	0	0	0	0	0	0	0	0	0	0	0	0	0	0	0	0	0	0	1	0
245286	A	T	SNV	1	35	0	0	0	0	0	0	0	0	0	0	0	1	0	0	0	0	0	0	0	0	0	0	0	0	0	0	0	0	0	0	0	0	0	0
245662	A	C	SNV	1	35	0	0	0	0	0	0	0	0	0	0	0	0	0	0	0	0	0	0	0	0	0	0	0	0	0	0	0	0	0	0	0	1	0	0
247280	G	A	SNV	1	35	0	0	0	0	0	0	0	0	0	0	0	0	0	0	0	1	0	0	0	0	0	0	0	0	0	0	0	0	0	0	0	0	0	0
247291	T	A	SNV	1	35	0	0	0	0	0	0	0	0	0	0	0	0	0	0	0	1	0	0	0	0	0	0	0	0	0	0	0	0	0	0	0	0	0	0
247320	G	A	SNV	1	35	0	0	0	0	0	0	0	0	0	0	0	0	0	0	0	1	0	0	0	0	0	0	0	0	0	0	0	0	0	0	0	0	0	0
247327	C	T	SNV	1	35	0	0	0	0	0	0	0	0	0	0	0	0	0	0	0	1	0	0	0	0	0	0	0	0	0	0	0	0	0	0	0	0	0	0
247339	T	C	SNV	1	35	0	0	0	0	0	0	0	0	0	0	0	0	0	0	0	1	0	0	0	0	0	0	0	0	0	0	0	0	0	0	0	0	0	0
247341	T	C	SNV	1	35	0	0	0	0	0	0	0	0	0	0	0	0	0	0	0	1	0	0	0	0	0	0	0	0	0	0	0	0	0	0	0	0	0	0
247378	T	C	SNV	31	32	NA	1	1	1	1	1	1	1	1	1	NA	1	1	1	1	1	1	1	1	1	1	1	1	1	NA	1	1	1	1	1	1	1	1	1
247381	T	G	SNV	31	32	NA	1	1	1	1	1	1	1	1	1	NA	1	1	1	1	1	1	1	1	1	1	1	1	1	NA	1	1	1	1	1	1	1	1	1
247386	G	A	SNV	31	32	NA	1	1	1	1	1	1	1	1	1	NA	1	1	1	1	1	1	1	1	1	1	1	1	1	NA	1	1	1	1	1	1	1	1	1
247398	T	C	SNV	2	32	NA	0	0	0	0	1	0	0	0	0	NA	0	0	0	0	0	1	0	0	0	0	0	0	0	NA	0	0	0	0	0	0	0	0	0
247554	C	T	SNV	1	31	NA	0	0	0	0	0	0	0	0	0	0	0	0	0	0	0	0	NA	NA	0	1	NA	0	0	0	0	0	0	0	0	0	0	0	0
247570	G	A	SNV	2	31	NA	0	0	0	0	0	0	0	0	0	0	1	0	0	0	0	0	NA	NA	0	1	NA	0	0	0	0	0	0	0	0	0	0	0	0
247576	C	T	SNV	2	31	NA	0	0	0	0	0	0	0	0	0	0	1	0	0	0	0	0	NA	NA	0	1	NA	0	0	0	0	0	0	0	0	0	0	0	0
247578	A	G	SNV	2	31	NA	0	0	0	0	0	0	0	0	0	0	1	0	0	0	0	0	NA	NA	0	1	NA	0	0	0	0	0	0	0	0	0	0	0	0
247579	C	G	SNV	2	31	NA	0	0	0	0	0	0	0	0	0	0	1	0	0	0	0	0	NA	NA	0	1	NA	0	0	0	0	0	0	0	0	0	0	0	0
247580	CG	C	deletion	7	32	0	0	0	0	0	0	0	0	0	1	1	0	1	1	1	1	0	NA	NA	0	0	NA	0	0	1	0	0	0	0	0	0	0	0	0
247588	A	C	SNV	2	31	NA	0	0	0	0	0	0	0	0	0	0	1	0	0	0	0	0	NA	NA	0	1	NA	0	0	0	0	0	0	0	0	0	0	0	0
247591	C	T	SNV	2	31	NA	0	0	0	0	0	0	0	0	0	0	1	0	0	0	0	0	NA	NA	0	1	NA	0	0	0	0	0	0	0	0	0	0	0	0
247594	A	G	SNV	2	31	NA	0	0	0	0	0	0	0	0	0	0	1	0	0	0	0	0	NA	NA	0	1	NA	0	0	0	0	0	0	0	0	0	0	0	0
247596	T	C	SNV	2	31	NA	0	0	0	0	0	0	0	0	0	0	1	0	0	0	0	0	NA	NA	0	1	NA	0	0	0	0	0	0	0	0	0	0	0	0
247603	T	C	SNV	2	31	NA	0	0	0	0	0	0	0	0	0	0	1	0	0	0	0	0	NA	NA	0	1	NA	0	0	0	0	0	0	0	0	0	0	0	0
247617	T	C	SNV	2	31	NA	0	0	0	0	0	0	0	0	0	0	1	0	0	0	0	0	NA	NA	0	1	NA	0	0	0	0	0	0	0	0	0	0	0	0
247624	C	T	SNV	2	31	NA	0	0	0	0	0	0	0	0	0	0	1	0	0	0	0	0	NA	NA	0	1	NA	0	0	0	0	0	0	0	0	0	0	0	0
247625	T	C	SNV	2	31	NA	0	0	0	0	0	0	0	0	0	0	1	0	0	0	0	0	NA	NA	0	1	NA	0	0	0	0	0	0	0	0	0	0	0	0
247641	T	C	SNV	2	31	NA	0	0	0	0	0	0	0	0	0	0	1	0	0	0	0	0	NA	NA	0	1	NA	0	0	0	0	0	0	0	0	0	0	0	0
247646	G	A	SNV	2	31	NA	0	0	0	0	0	0	0	0	0	0	1	0	0	0	0	0	NA	NA	0	1	NA	0	0	0	0	0	0	0	0	0	0	0	0
247670	A	G	SNV	3	31	NA	0	0	0	0	0	0	0	0	0	0	1	0	0	1	0	0	NA	NA	0	1	NA	0	0	0	0	0	0	0	0	0	0	0	0
247693	T	C	SNV	3	31	NA	0	0	0	0	0	0	0	0	0	0	1	0	0	1	0	0	NA	NA	0	1	NA	0	0	0	0	0	0	0	0	0	0	0	0
247707	A	C	SNV	3	31	NA	0	0	0	0	0	0	0	0	0	0	1	0	0	1	0	0	NA	NA	0	1	NA	0	0	0	0	0	0	0	0	0	0	0	0
247714	G	A	SNV	3	31	NA	0	0	0	0	0	0	0	0	0	0	1	0	0	1	0	0	NA	NA	0	1	NA	0	0	0	0	0	0	0	0	0	0	0	0
247716	T	C	SNV	3	31	NA	0	0	0	0	0	0	0	0	0	0	1	0	0	1	0	0	NA	NA	0	1	NA	0	0	0	0	0	0	0	0	0	0	0	0
247721	T	G	SNV	3	31	NA	0	0	0	0	0	0	0	0	0	0	1	0	0	1	0	0	NA	NA	0	1	NA	0	0	0	0	0	0	0	0	0	0	0	0
247722	C	T	SNV	3	31	NA	0	0	0	0	0	0	0	0	0	0	1	0	0	1	0	0	NA	NA	0	1	NA	0	0	0	0	0	0	0	0	0	0	0	0
247779	A	G	SNV	4	32	0	0	0	0	0	0	0	0	0	0	0	1	0	0	1	1	0	NA	NA	0	1	NA	0	0	0	0	0	0	0	0	0	0	0	0
247786	A	C	SNV	4	32	0	0	0	0	0	0	0	0	0	0	0	1	0	0	1	1	0	NA	NA	0	1	NA	0	0	0	0	0	0	0	0	0	0	0	0
247788	A	G	SNV	4	32	0	0	0	0	0	0	0	0	0	0	0	1	0	0	1	1	0	NA	NA	0	1	NA	0	0	0	0	0	0	0	0	0	0	0	0
247790	A	G	SNV	4	32	0	0	0	0	0	0	0	0	0	0	0	1	0	0	1	1	0	NA	NA	0	1	NA	0	0	0	0	0	0	0	0	0	0	0	0
247791	A	G	SNV	4	32	0	0	0	0	0	0	0	0	0	0	0	1	0	0	1	1	0	NA	NA	0	1	NA	0	0	0	0	0	0	0	0	0	0	0	0
247792	T	A	SNV	4	32	0	0	0	0	0	0	0	0	0	0	0	1	0	0	1	1	0	NA	NA	0	1	NA	0	0	0	0	0	0	0	0	0	0	0	0
247793	T	C	SNV	31	32	1	1	1	1	1	1	1	1	1	1	1	1	1	1	1	1	1	NA	NA	1	1	NA	1	1	1	1	1	1	1	1	1	1	1	1
247797	T	G	SNV	4	32	0	0	0	0	0	0	0	0	0	0	0	1	0	0	1	1	0	NA	NA	0	1	NA	0	0	0	0	0	0	0	0	0	0	0	0
247798	G	C	SNV	3	32	0	0	0	0	0	0	0	0	0	0	0	1	0	0	0	1	0	NA	NA	0	1	NA	0	0	0	0	0	0	0	0	0	0	0	0
247813	G	A	SNV	4	32	0	0	0	0	0	0	0	0	0	0	0	1	0	0	1	1	0	NA	NA	0	1	NA	0	0	0	0	0	0	0	0	0	0	0	0
247814	C	A	SNV	4	32	0	0	0	0	0	0	0	0	0	0	0	1	0	0	1	1	0	NA	NA	0	1	NA	0	0	0	0	0	0	0	0	0	0	0	0
247819	C	T	SNV	4	32	0	0	0	0	0	0	0	0	0	0	0	1	0	0	1	1	0	NA	NA	0	1	NA	0	0	0	0	0	0	0	0	0	0	0	0
247825	C	T	SNV	4	32	0	0	0	0	0	0	0	0	0	0	0	1	0	0	1	1	0	NA	NA	0	1	NA	0	0	0	0	0	0	0	0	0	0	0	0
247831	A	G	SNV	4	32	0	0	0	0	0	0	0	0	0	0	0	1	0	0	1	1	0	NA	NA	0	1	NA	0	0	0	0	0	0	0	0	0	0	0	0
247836	T	A	SNV	4	32	0	0	0	0	0	0	0	0	0	0	0	1	0	0	1	1	0	NA	NA	0	1	NA	0	0	0	0	0	0	0	0	0	0	0	0
247849	A	C	SNV	3	32	0	0	0	0	0	0	0	0	0	0	0	0	0	0	1	1	0	NA	NA	0	1	NA	0	0	0	0	0	0	0	0	0	0	0	0
247855	G	A	SNV	3	32	0	0	0	0	0	0	0	0	0	0	0	0	0	0	1	1	0	NA	NA	0	1	NA	0	0	0	0	0	0	0	0	0	0	0	0
247865	A	G	SNV	3	32	0	0	0	0	0	0	0	0	0	0	0	0	0	0	1	1	0	NA	NA	0	1	NA	0	0	0	0	0	0	0	0	0	0	0	0
247871	G	C	SNV	4	32	0	0	0	0	0	0	0	0	0	0	0	0	0	0	1	1	0	NA	NA	0	1	NA	0	0	0	0	0	1	0	0	0	0	0	0
247885	T	C	SNV	3	32	0	0	0	0	0	0	0	0	0	0	0	0	0	0	1	0	0	NA	NA	0	1	NA	0	0	0	0	0	1	0	0	0	0	0	0
247942	T	G	SNV	2	32	0	0	0	0	0	0	0	0	0	0	0	0	0	0	0	1	0	NA	NA	0	1	NA	0	0	0	0	0	0	0	0	0	0	0	0
247963	G	A	SNV	4	32	0	0	0	0	0	0	0	0	0	0	0	1	0	0	1	1	0	NA	NA	0	1	NA	0	0	0	0	0	0	0	0	0	0	0	0
247980	C	T	SNV	3	32	0	0	0	0	0	0	0	0	0	0	0	1	0	0	0	1	0	NA	NA	0	1	NA	0	0	0	0	0	0	0	0	0	0	0	0
248007	C	T	SNV	3	32	0	0	0	0	0	0	0	0	0	0	0	1	0	0	0	1	0	NA	NA	0	1	NA	0	0	0	0	0	0	0	0	0	0	0	0
248008	T	C	SNV	3	32	0	0	0	0	0	0	0	0	0	0	0	1	0	0	0	1	0	NA	NA	0	1	NA	0	0	0	0	0	0	0	0	0	0	0	0
248009	G	A	SNV	3	32	0	0	0	0	0	0	0	0	0	0	0	1	0	0	0	1	0	NA	NA	0	1	NA	0	0	0	0	0	0	0	0	0	0	0	0
248013	C	G	SNV	3	32	0	0	0	0	0	0	0	0	0	0	0	1	0	0	0	1	0	NA	NA	0	1	NA	0	0	0	0	0	0	0	0	0	0	0	0
248017	T	C	SNV	3	32	0	0	0	0	0	0	0	0	0	0	0	1	0	0	0	1	0	NA	NA	0	1	NA	0	0	0	0	0	0	0	0	0	0	0	0
248019	C	T	SNV	3	32	0	0	0	0	0	0	0	0	0	0	0	1	0	0	0	1	0	NA	NA	0	1	NA	0	0	0	0	0	0	0	0	0	0	0	0
248020	G	A	SNV	3	32	0	0	0	0	0	0	0	0	0	0	0	1	0	0	0	1	0	NA	NA	0	1	NA	0	0	0	0	0	0	0	0	0	0	0	0
248022	A	G	SNV	3	32	0	0	0	0	0	0	0	0	0	0	0	1	0	0	0	1	0	NA	NA	0	1	NA	0	0	0	0	0	0	0	0	0	0	0	0
248377	C	T	SNV	34	35	1	1	1	1	1	1	1	1	1	1	1	1	1	1	1	1	1	1	1	1	1	1	1	1	1	1	1	1	1	1	1	1	1	1
248379	G	A	SNV	34	35	1	1	1	1	1	1	1	1	1	1	1	1	1	1	1	1	1	1	1	1	1	1	1	1	1	1	1	1	1	1	1	1	1	1
248679	C	A	SNV	1	35	0	0	0	0	0	0	0	0	0	0	0	0	0	0	0	0	0	0	0	0	0	0	0	0	1	0	0	0	0	0	0	0	0	0
249395	G	T	SNV	1	35	0	0	0	0	0	0	0	1	0	0	0	0	0	0	0	0	0	0	0	0	0	0	0	0	0	0	0	0	0	0	0	0	0	0
249516	C	A	SNV	1	35	1	0	0	0	0	0	0	0	0	0	0	0	0	0	0	0	0	0	0	0	0	0	0	0	0	0	0	0	0	0	0	0	0	0
249735	C	T	SNV	4	35	1	1	0	0	0	0	0	1	0	0	0	0	0	0	0	0	0	0	0	0	0	0	0	0	0	0	0	0	0	0	0	0	1	0
249958	T	A	SNV	1	35	0	0	0	0	0	0	0	0	0	0	0	0	0	0	0	0	0	0	0	0	0	0	0	0	0	1	0	0	0	0	0	0	0	0
249960	G	T	SNV	1	35	0	0	0	0	0	0	0	0	0	0	0	0	0	0	0	0	0	0	0	0	0	0	0	0	0	1	0	0	0	0	0	0	0	0
249965	A	G	SNV	1	35	0	0	0	0	0	0	0	0	0	0	0	0	0	0	0	0	0	0	0	0	0	0	0	0	0	1	0	0	0	0	0	0	0	0
249966	G	T	SNV	1	35	0	0	0	0	0	0	0	0	0	0	0	0	0	0	0	0	0	0	0	0	0	0	0	0	0	1	0	0	0	0	0	0	0	0
252047	T	A	SNV	1	35	0	0	0	0	0	0	0	0	0	0	0	0	0	0	0	0	0	0	0	0	0	0	0	0	0	0	0	0	0	0	0	1	0	0
253981	A	T	SNV	1	35	0	0	0	0	0	0	0	0	0	0	0	0	0	0	0	0	0	0	0	0	0	0	0	0	0	0	0	1	0	0	0	0	0	0
254041	A	T	SNV	1	34	0	0	0	0	0	0	0	0	0	0	0	0	0	0	0	0	0	NA	0	0	0	0	0	0	0	0	0	1	0	0	0	0	0	0
254940	G	A	SNV	34	35	1	1	1	1	1	1	1	1	1	1	1	1	1	1	1	1	1	1	1	1	1	1	1	1	1	1	1	1	1	1	1	1	1	1
255249	A	G	SNV	1	35	0	0	0	0	0	0	0	0	0	0	0	0	0	0	0	0	0	0	0	0	0	0	0	0	0	0	0	0	0	0	0	1	0	0
255365	CCGTAAT	CCGTAATCGTAAT	insertion	1	35	0	0	0	0	0	0	0	0	0	0	0	0	0	0	0	0	0	0	0	0	0	0	0	0	0	0	0	0	0	0	0	1	0	0
255655	T	A	SNV	1	35	0	0	0	0	0	0	0	0	0	0	0	0	0	0	0	0	0	0	0	0	0	0	0	0	0	0	0	0	0	0	0	1	0	0
255656	C	A	SNV	1	35	0	0	0	0	0	0	0	0	0	0	0	0	0	0	0	0	0	0	0	0	0	0	0	0	0	0	0	0	0	0	0	1	0	0
255680	T	C	SNV	1	35	0	0	0	0	0	0	0	0	0	0	0	0	0	0	0	0	0	0	0	0	0	0	0	0	0	0	0	0	0	0	0	1	0	0
255727	A	G	SNV	1	35	0	0	0	0	0	0	0	0	0	0	0	0	0	0	0	0	0	0	0	0	0	0	0	0	0	0	0	0	0	0	0	1	0	0
255733	C	A	SNV	1	35	0	0	0	0	0	0	0	0	0	0	0	0	0	0	0	0	0	0	0	0	0	0	0	0	0	0	0	0	0	0	0	1	0	0
255766	A	T	SNV	1	35	0	0	0	0	0	0	0	0	0	0	0	0	0	0	0	0	0	0	0	0	0	0	0	0	0	0	0	0	0	0	0	1	0	0
255801	C	A	SNV	1	35	0	0	0	0	0	0	0	0	0	0	0	0	0	0	0	0	0	0	0	0	0	0	0	0	0	0	0	0	0	0	0	1	0	0
255829	A	C	SNV	1	35	0	0	0	0	0	0	0	0	0	0	0	0	0	0	0	0	0	0	0	0	0	0	0	0	0	0	0	0	0	0	0	1	0	0
256395	G	A	SNV	1	35	0	0	0	0	0	0	0	0	0	1	0	0	0	0	0	0	0	0	0	0	0	0	0	0	0	0	0	0	0	0	0	0	0	0
256566	G	A	SNV	3	35	0	0	0	0	0	0	0	0	0	0	0	0	0	0	0	0	0	0	1	0	0	0	1	0	0	0	0	0	0	0	0	1	0	0
257870	A	T	SNV	1	35	0	0	0	0	0	0	0	0	0	0	0	0	0	0	0	0	0	0	0	0	0	0	0	0	0	0	0	0	0	0	0	1	0	0
257960	A	T	SNV	4	35	1	1	0	0	0	0	0	1	0	0	0	0	0	0	0	0	0	0	0	0	0	0	0	0	0	0	0	0	0	0	0	0	1	0
258293	T	C	SNV	1	35	0	0	0	0	0	0	0	0	0	0	0	0	0	0	0	0	0	0	0	0	0	0	0	0	0	0	0	0	0	0	0	1	0	0
258585	C	A	SNV	1	35	0	0	0	0	0	0	0	0	0	0	0	0	0	0	0	0	0	0	0	0	0	0	0	0	0	0	0	0	0	0	0	1	0	0
258598	C	A	SNV	1	35	0	0	0	0	0	0	0	0	0	0	0	0	0	0	0	0	0	0	0	0	0	0	0	0	0	0	0	0	0	0	0	1	0	0
259334	A	T	SNV	1	35	1	0	0	0	0	0	0	0	0	0	0	0	0	0	0	0	0	0	0	0	0	0	0	0	0	0	0	0	0	0	0	0	0	0
260528	G	T	SNV	1	34	0	0	0	0	0	0	0	0	0	0	0	0	0	0	0	0	0	0	0	0	0	0	0	0	0	0	0	NA	0	0	0	1	0	0
261347	G	T	SNV	1	35	0	0	0	0	0	0	0	0	0	0	0	0	0	0	0	0	0	0	0	0	0	0	0	0	0	0	0	0	1	0	0	0	0	0
261349	A	G	SNV	1	35	0	0	0	0	0	0	0	0	0	0	0	0	0	0	0	0	0	0	0	0	0	0	0	0	0	0	0	0	1	0	0	0	0	0
261683	G	T	SNV	1	35	0	0	0	0	0	0	0	0	0	0	0	0	0	0	0	0	1	0	0	0	0	0	0	0	0	0	0	0	0	0	0	0	0	0
261905	C	A	SNV	1	33	NA	0	1	0	0	NA	0	0	0	0	0	0	0	0	0	0	0	0	0	0	0	0	0	0	0	0	0	0	0	0	0	0	0	0
264464	C	T	SNV	1	34	NA	0	0	0	0	0	0	0	0	0	0	0	0	0	0	0	0	0	0	0	0	0	0	0	0	0	0	0	0	0	0	1	0	0
264725	G	A	SNV	1	35	0	0	0	0	0	0	0	0	0	0	0	0	0	0	0	0	0	0	0	0	0	0	0	0	0	0	0	0	0	0	0	1	0	0
266084	T	C	SNV	1	35	0	0	0	0	0	0	0	0	0	0	1	0	0	0	0	0	0	0	0	0	0	0	0	0	0	0	0	0	0	0	0	0	0	0
266108	A	G	SNV	1	35	0	0	0	0	0	0	0	0	0	0	1	0	0	0	0	0	0	0	0	0	0	0	0	0	0	0	0	0	0	0	0	0	0	0
266127	CAGATATAAAT	CAGATATAAATATGAATCAAAAGTAACAAAACGACCTTCTTCACAACCAAAATTGGAAAAATGATCTTTCCCGACTTGAACAAGATCTGGTGCATCAGCAAATGCATTTATCAAATCTTCATGTGATGCAATATATTCTAGAGCCTTAAACGCATCTGGATTTCGCCCTTCTTTCACTCCATGTGTAATATAGTGTCGAGCTGCAGCACCCCTATCAGAACCAAAGACATTCCGTAAATCATCGTAACTGCCAAGATATAAAT	insertion	1	35	0	0	0	0	0	0	0	0	0	0	0	0	0	0	1	0	0	0	0	0	0	0	0	0	0	0	0	0	0	0	0	0	0	0
266138	C	A	SNV	1	35	0	0	0	0	0	0	0	0	0	0	0	0	0	0	1	0	0	0	0	0	0	0	0	0	0	0	0	0	0	0	0	0	0	0
266141	G	A	SNV	1	35	0	0	0	0	0	0	0	0	0	0	0	0	0	0	1	0	0	0	0	0	0	0	0	0	0	0	0	0	0	0	0	0	0	0
266144	T	C	SNV	1	35	0	0	0	0	0	0	0	0	0	0	0	0	0	0	1	0	0	0	0	0	0	0	0	0	0	0	0	0	0	0	0	0	0	0
266144	TAAAAGTAATA	TAAAAGTAATAGAACGACCTTCTTCATAACCAAAATTGGAAAAATGATCTTTCCCAGCTTGAACAAGATCTGGTGCATCAGCAAATGCATTTATCAAATCTTCATGTGATGCAATATATTCTAGAGCCTTAAACGCATCTGGATTTCGCCCTTCTTTCACTCCATGTGTAATATAGTGTCGAGCTGCAGCACCCCTATCAGAACCAAAGACATTCCGTAAATCATCGTAACTGCCAAGATATAAATATGAATCAAAAGTAACAAAACGACCTTCTTCACAACCAAAATTGGAAAAATGATCTTTCCCGACTTGAACAAGATCTGGTGCATCAGCAAATGCATTTATCAAATCTTCATGTGATGCAATATATTCTAGAGCCTTAAACGCATCTGGATTTC…	triallelic indel	0	35	0	1	2	1	1	1	1	1	0	0	0	2	2	1	2	0	2	0	0	2	0	1	1	1	2	1	1	1	1	1	1	0	1	1
266440	G	T	SNV	1	34	0	0	0	0	0	0	0	0	0	0	0	1	0	0	0	0	0	0	0	0	0	0	0	0	0	0	0	0	0	0	0	NA	0	0
266548	T	A	SNV	1	34	0	0	0	0	0	0	0	0	0	0	0	1	0	0	0	0	0	0	0	0	0	0	0	0	0	0	0	0	0	0	0	NA	0	0
267513	G	T	SNV	1	33	0	0	0	0	0	0	0	0	0	0	0	NA	1	NA	0	0	0	0	0	0	0	0	0	0	0	0	0	0	0	0	0	0	0	0
267939	C	A	SNV	2	35	0	0	0	0	0	0	0	0	0	0	0	0	0	0	0	0	0	0	0	1	0	0	0	0	0	0	0	0	1	0	0	0	0	0
268507	T	G	SNV	1	35	0	1	0	0	0	0	0	0	0	0	0	0	0	0	0	0	0	0	0	0	0	0	0	0	0	0	0	0	0	0	0	0	0	0
269285	C	T	SNV	33	34	1	1	1	1	1	1	1	1	1	1	1	1	1	1	1	1	1	1	1	1	1	1	1	1	1	1	1	1	1	1	1	NA	1	1
269501	T	G	SNV	1	35	0	0	0	0	0	0	0	0	0	0	0	0	0	0	0	0	0	0	0	0	0	0	0	0	0	0	0	0	0	0	0	1	0	0
269502	A	G	SNV	1	35	0	0	0	0	0	0	0	0	0	0	0	0	0	0	0	0	0	0	0	0	0	0	0	0	0	0	0	0	0	0	0	1	0	0
269503	G	T,A	triallelic SNV	0	35	0	0	0	0	0	0	0	0	0	0	0	0	0	0	0	0	0	0	0	0	0	0	0	0	0	0	0	1	0	0	0	2	0	0
269506	A	T,G	triallelic SNV	0	35	0	0	0	0	0	0	0	0	0	0	0	0	0	0	0	0	0	0	0	0	0	0	0	0	0	0	0	1	0	0	0	2	0	0
269508	T	G	SNV	1	35	0	0	0	0	0	0	0	0	0	0	0	0	0	0	0	0	0	0	0	0	0	0	0	0	0	0	0	0	0	0	0	1	0	0
269509	G	T	SNV	1	35	0	0	0	0	0	0	0	0	0	0	0	0	0	0	0	0	0	0	0	0	0	0	0	0	0	0	0	0	0	0	0	1	0	0
269533	C	T	SNV	1	35	0	0	0	0	0	0	0	0	0	0	0	0	0	0	0	0	0	0	0	0	0	0	0	0	0	0	0	0	0	0	0	1	0	0
270032	A	T	SNV	1	35	0	0	0	0	0	0	0	0	0	0	0	0	0	0	0	0	0	0	0	0	0	0	0	0	0	0	0	0	0	0	0	1	0	0
270035	A	T	SNV	1	35	0	0	0	0	0	0	0	0	0	0	0	0	0	0	0	0	0	0	0	0	0	0	0	0	0	0	0	0	0	0	0	1	0	0
270077	G	T	SNV	1	35	0	0	0	0	0	0	0	0	0	0	0	0	0	0	0	0	0	0	0	0	0	0	0	0	0	0	0	0	0	0	0	1	0	0
270100	A	G	SNV	1	35	0	0	0	0	0	0	0	0	0	0	0	0	0	0	0	0	0	0	0	0	0	0	0	0	0	0	0	0	0	0	0	1	0	0
270102	T	A	SNV	1	35	0	0	0	0	0	0	0	0	0	0	0	0	0	0	0	0	0	0	0	0	0	0	0	0	0	0	0	0	0	0	0	1	0	0
270111	C	A	SNV	1	35	0	0	0	0	0	0	0	0	0	0	0	0	0	0	0	0	0	0	0	0	0	0	0	0	0	0	0	0	0	0	0	1	0	0
270135	T	A	SNV	1	35	0	0	0	0	0	0	0	0	0	0	0	0	0	0	0	0	0	0	0	0	0	0	0	0	0	0	0	0	0	0	0	1	0	0
270148	G	A	SNV	1	35	0	0	0	0	0	0	0	0	0	0	0	0	0	0	0	0	0	0	0	0	0	0	0	0	0	0	0	0	0	0	0	1	0	0
271988	C	A	SNV	1	35	0	0	0	0	0	0	0	0	0	0	0	0	0	0	0	0	0	0	0	0	0	0	0	0	1	0	0	0	0	0	0	0	0	0
272312	C	T	SNV	1	34	0	0	0	0	0	NA	0	1	0	0	0	0	0	0	0	0	0	0	0	0	0	0	0	0	0	0	0	0	0	0	0	0	0	0
272901	C	T	SNV	1	34	0	0	0	0	0	NA	0	0	0	0	0	0	0	0	0	1	0	0	0	0	0	0	0	0	0	0	0	0	0	0	0	0	0	0
273044	T	A	SNV	1	34	0	0	0	0	0	NA	0	0	0	0	0	0	0	0	0	0	0	0	0	0	0	0	0	0	0	0	0	1	0	0	0	0	0	0
273045	C	A	SNV	1	34	0	0	0	0	0	NA	0	0	0	0	0	0	0	0	0	0	0	0	0	0	0	0	0	0	0	0	0	1	0	0	0	0	0	0
273912	G	A	SNV	10	35	0	0	0	0	0	0	1	0	0	0	0	1	1	1	1	0	0	0	0	0	1	1	0	0	1	0	0	1	0	0	0	0	0	1
274307	T	G	SNV	1	34	0	0	0	0	0	0	0	0	0	0	0	0	0	0	0	0	NA	0	1	0	0	0	0	0	0	0	0	0	0	0	0	0	0	0
274603	C	A	SNV	1	35	0	0	0	0	0	0	0	0	0	0	0	0	1	0	0	0	0	0	0	0	0	0	0	0	0	0	0	0	0	0	0	0	0	0
275106	T	C	SNV	1	35	0	0	0	0	0	0	0	0	0	0	0	0	0	0	0	0	1	0	0	0	0	0	0	0	0	0	0	0	0	0	0	0	0	0
275256	A	T	SNV	1	35	0	0	0	0	0	0	0	0	0	0	0	0	0	0	0	0	0	0	0	0	0	0	0	0	0	0	0	0	0	0	0	1	0	0
275258	G	T	SNV	1	35	0	0	0	0	0	0	0	0	0	0	0	0	0	0	0	0	0	0	0	0	0	0	0	0	0	0	0	0	0	0	0	1	0	0
275379	C	A	SNV	1	35	0	0	0	0	0	0	0	0	0	0	0	0	0	0	0	1	0	0	0	0	0	0	0	0	0	0	0	0	0	0	0	0	0	0
275566	A	G	SNV	1	35	0	0	0	0	0	0	0	0	0	0	0	0	0	0	0	0	0	0	0	0	0	0	0	0	0	0	0	1	0	0	0	0	0	0
276909	G	A	SNV	1	35	0	0	0	0	0	0	0	0	0	0	0	0	0	0	0	0	0	0	0	0	0	0	0	0	0	0	0	1	0	0	0	0	0	0
277625	G	C	SNV	1	35	0	0	0	0	0	0	0	0	0	0	0	0	0	0	0	0	0	0	0	0	0	0	0	0	0	0	0	0	0	0	0	1	0	0
279220	T	A	SNV	1	35	0	0	0	0	0	0	0	0	0	0	0	0	0	0	0	0	0	0	0	0	0	0	1	0	0	0	0	0	0	0	0	0	0	0
279225	C	T	SNV	1	35	0	0	0	0	0	0	0	0	0	0	0	0	0	0	0	0	0	0	0	0	0	0	1	0	0	0	0	0	0	0	0	0	0	0
279813	G	A	SNV	15	34	NA	0	0	1	0	0	1	0	0	1	0	1	1	1	1	0	0	0	1	0	1	1	1	0	1	0	0	1	0	0	0	1	0	1
279959	G	T	SNV	2	34	NA	1	0	0	0	0	0	1	0	0	0	0	0	0	0	0	0	0	0	0	0	0	0	0	0	0	0	0	0	0	0	0	0	0
280943	T	A	SNV	1	35	0	0	0	0	0	0	0	0	0	0	0	0	0	0	0	1	0	0	0	0	0	0	0	0	0	0	0	0	0	0	0	0	0	0
281128	A	T	SNV	1	35	0	0	0	0	0	0	0	0	0	0	0	0	0	0	0	0	1	0	0	0	0	0	0	0	0	0	0	0	0	0	0	0	0	0
281151	A	T	SNV	1	35	0	0	0	0	0	0	0	0	0	0	0	0	0	0	0	0	1	0	0	0	0	0	0	0	0	0	0	0	0	0	0	0	0	0
281538	A	T	SNV	1	34	NA	0	0	0	0	0	0	0	0	0	0	0	0	0	0	0	0	0	0	0	0	0	0	0	0	0	0	0	0	0	0	1	0	0
281674	A	C	SNV	2	34	NA	0	0	0	0	0	0	0	0	0	0	0	0	0	0	0	1	0	0	0	0	0	0	0	0	0	0	0	0	0	1	0	0	0
283146	C	G	SNV	1	35	0	0	0	0	0	0	0	0	0	0	0	0	0	0	0	0	0	0	0	0	0	0	0	0	0	0	0	0	0	0	0	1	0	0
284230	C	A	SNV	1	34	NA	0	1	0	0	0	0	0	0	0	0	0	0	0	0	0	0	0	0	0	0	0	0	0	0	0	0	0	0	0	0	0	0	0
286222	C	A	SNV	1	35	0	0	0	0	0	0	0	0	0	0	0	0	0	0	0	1	0	0	0	0	0	0	0	0	0	0	0	0	0	0	0	0	0	0
287864	T	G	SNV	1	35	0	0	0	0	0	1	0	0	0	0	0	0	0	0	0	0	0	0	0	0	0	0	0	0	0	0	0	0	0	0	0	0	0	0
290366	A	T	SNV	1	35	0	0	0	0	0	0	0	0	0	0	0	0	0	0	0	0	1	0	0	0	0	0	0	0	0	0	0	0	0	0	0	0	0	0
291161	A	G	SNV	1	35	0	0	0	0	0	0	0	0	0	0	0	0	0	0	0	0	0	0	0	0	0	0	0	0	0	0	0	0	0	1	0	0	0	0
291968	A	C	SNV	1	34	NA	0	0	0	0	0	0	0	0	0	0	0	0	0	0	0	0	0	0	0	0	0	0	0	0	0	0	0	0	0	0	1	0	0
293564	C	T	SNV	1	34	0	0	0	0	0	0	0	0	0	0	0	0	0	0	0	0	0	0	0	0	0	0	0	1	0	0	0	0	0	0	0	NA	0	0
294637	A	G	SNV	1	35	0	0	0	0	0	0	0	0	0	0	0	0	0	0	0	0	0	0	0	0	0	0	0	0	0	0	0	0	0	0	0	1	0	0
294665	T	G	SNV	1	35	0	0	0	0	0	0	0	0	0	0	0	0	0	0	0	0	1	0	0	0	0	0	0	0	0	0	0	0	0	0	0	0	0	0
294776	C	A	SNV	1	35	0	0	0	0	0	0	0	0	0	0	0	0	0	0	0	0	0	0	0	0	0	0	0	0	0	0	0	0	0	0	0	0	1	0
295489	A	C	SNV	1	35	0	0	0	1	0	0	0	0	0	0	0	0	0	0	0	0	0	0	0	0	0	0	0	0	0	0	0	0	0	0	0	0	0	0
299036	C	A	SNV	1	35	0	0	0	0	0	0	0	0	0	0	0	0	0	0	0	1	0	0	0	0	0	0	0	0	0	0	0	0	0	0	0	0	0	0
300710	T	G	SNV	1	35	0	0	0	0	0	0	0	0	0	0	0	0	0	0	0	0	0	0	0	0	0	0	0	0	0	0	0	0	0	0	0	1	0	0
300715	T	C	SNV	1	35	0	0	0	0	0	0	0	0	0	0	0	0	0	0	0	0	0	0	0	0	0	0	0	0	0	0	0	0	0	0	0	1	0	0
300716	T	C	SNV	1	35	0	0	0	0	0	0	0	0	0	0	0	0	0	0	0	0	0	0	0	0	0	0	0	0	0	0	0	0	0	0	0	1	0	0
301076	T	A	SNV	1	35	0	0	0	0	0	0	0	0	0	0	0	1	0	0	0	0	0	0	0	0	0	0	0	0	0	0	0	0	0	0	0	0	0	0
301737	C	A	SNV	1	35	1	0	0	0	0	0	0	0	0	0	0	0	0	0	0	0	0	0	0	0	0	0	0	0	0	0	0	0	0	0	0	0	0	0
302888	T	C	SNV	26	35	1	1	1	1	1	0	1	1	1	1	0	1	1	1	1	1	0	0	1	1	1	1	1	0	1	1	0	1	1	0	0	1	1	1
302901	A	C	SNV	1	35	0	0	0	0	0	0	0	0	0	0	0	0	0	0	0	0	0	0	0	0	0	0	0	0	0	0	0	0	0	0	0	1	0	0
304735	T	A	SNV	1	35	0	0	0	0	0	0	0	0	0	0	0	0	0	0	0	0	0	0	0	0	0	0	0	0	0	0	0	0	0	0	0	1	0	0
304794	T	C	SNV	1	35	0	0	0	0	0	0	0	0	0	0	0	0	0	0	0	0	0	0	0	0	0	0	0	0	0	0	0	0	0	0	0	1	0	0
307973	C	A	SNV	6	35	0	0	1	0	1	0	0	0	1	0	0	0	0	0	0	0	0	0	0	1	0	0	0	0	0	1	0	0	1	0	0	0	0	0
307987	G	T	SNV	6	35	0	0	1	0	1	0	0	0	1	0	0	0	0	0	0	0	0	0	0	1	0	0	0	0	0	1	0	0	1	0	0	0	0	0
308562	C	A	SNV	6	35	0	0	1	0	1	0	0	0	1	0	0	0	0	0	0	0	0	0	0	1	0	0	0	0	0	1	0	0	1	0	0	0	0	0
308683	A	C	SNV	1	35	0	0	0	0	0	0	0	0	0	0	0	0	0	0	0	0	1	0	0	0	0	0	0	0	0	0	0	0	0	0	0	0	0	0
309247	T	G	SNV	1	35	0	0	0	0	0	0	0	0	0	0	0	0	0	0	0	0	0	0	0	0	0	0	0	0	0	0	0	0	0	0	0	1	0	0
309254	G	C	SNV	1	35	0	0	0	0	0	0	0	0	0	0	0	0	0	0	0	0	0	0	0	0	0	0	0	0	0	0	0	0	0	0	0	1	0	0
309255	G	C	SNV	1	35	0	0	0	0	0	0	0	0	0	0	0	0	0	0	0	0	0	0	0	0	0	0	0	0	0	0	0	0	0	0	0	1	0	0
310343	A	G	SNV	1	35	0	0	0	0	0	0	0	0	0	0	0	0	0	0	0	0	0	0	0	0	0	0	1	0	0	0	0	0	0	0	0	0	0	0
311294	T	A	SNV	1	35	0	0	0	0	0	0	0	0	0	0	0	0	0	0	0	0	1	0	0	0	0	0	0	0	0	0	0	0	0	0	0	0	0	0
311312	A	T	SNV	1	35	0	0	0	0	0	0	0	0	0	0	0	0	0	0	0	0	1	0	0	0	0	0	0	0	0	0	0	0	0	0	0	0	0	0
311315	G	A	SNV	1	35	0	0	0	0	0	0	0	0	0	0	0	0	0	0	0	0	1	0	0	0	0	0	0	0	0	0	0	0	0	0	0	0	0	0
311346	G	A	SNV	1	35	0	0	0	0	0	0	0	0	0	0	0	0	0	0	0	0	1	0	0	0	0	0	0	0	0	0	0	0	0	0	0	0	0	0
312777	A	G	SNV	1	35	0	0	0	0	0	0	0	0	0	0	0	0	0	0	0	0	0	0	0	0	0	0	0	0	0	0	0	0	0	0	0	1	0	0
313705	A	C	SNV	1	35	0	0	0	0	0	0	0	0	0	0	0	0	0	0	0	0	1	0	0	0	0	0	0	0	0	0	0	0	0	0	0	0	0	0
313880	A	T	SNV	1	35	0	0	0	0	0	0	0	0	0	0	0	0	0	0	0	0	0	0	1	0	0	0	0	0	0	0	0	0	0	0	0	0	0	0
314029	T	A	SNV	1	35	0	0	0	0	0	0	0	0	0	0	0	0	0	0	0	0	1	0	0	0	0	0	0	0	0	0	0	0	0	0	0	0	0	0
314034	T	C	SNV	1	35	0	0	0	0	0	0	0	0	0	0	0	0	0	0	0	0	1	0	0	0	0	0	0	0	0	0	0	0	0	0	0	0	0	0
314055	G	A	SNV	1	35	0	0	0	0	0	0	0	0	0	0	0	0	0	0	0	0	1	0	0	0	0	0	0	0	0	0	0	0	0	0	0	0	0	0
314067	A	G	SNV	1	35	0	0	0	0	0	0	0	0	0	0	0	0	0	0	0	0	1	0	0	0	0	0	0	0	0	0	0	0	0	0	0	0	0	0
314077	G	T	SNV	1	35	0	0	0	0	0	0	0	0	0	0	0	0	0	0	0	0	1	0	0	0	0	0	0	0	0	0	0	0	0	0	0	0	0	0
314088	G	A	SNV	1	35	0	0	0	0	0	0	0	0	0	0	0	0	0	0	0	0	1	0	0	0	0	0	0	0	0	0	0	0	0	0	0	0	0	0
314101	G	T	SNV	1	35	0	0	0	0	0	0	0	0	0	0	0	0	0	0	0	0	1	0	0	0	0	0	0	0	0	0	0	0	0	0	0	0	0	0
314106	G	A	SNV	1	35	0	0	0	0	0	0	0	0	0	0	0	0	0	0	0	0	1	0	0	0	0	0	0	0	0	0	0	0	0	0	0	0	0	0
314124	G	A	SNV	1	35	0	0	0	0	0	0	0	0	0	0	0	0	0	0	0	0	1	0	0	0	0	0	0	0	0	0	0	0	0	0	0	0	0	0
314127	A	T	SNV	1	35	0	0	0	0	0	0	0	0	0	0	0	0	0	0	0	0	1	0	0	0	0	0	0	0	0	0	0	0	0	0	0	0	0	0
314133	G	A	SNV	1	35	0	0	0	0	0	0	0	0	0	0	0	0	0	0	0	0	1	0	0	0	0	0	0	0	0	0	0	0	0	0	0	0	0	0
314142	T	A	SNV	1	35	0	0	0	0	0	0	0	0	0	0	0	0	0	0	0	0	1	0	0	0	0	0	0	0	0	0	0	0	0	0	0	0	0	0
314144	C	A	SNV	1	35	0	0	0	0	0	0	0	0	0	0	0	0	0	0	0	0	1	0	0	0	0	0	0	0	0	0	0	0	0	0	0	0	0	0
314148	C	A	SNV	1	35	0	0	0	0	0	0	0	0	0	0	0	0	0	0	0	0	1	0	0	0	0	0	0	0	0	0	0	0	0	0	0	0	0	0
314153	T	A	SNV	1	35	0	0	0	0	0	0	0	0	0	0	0	0	0	0	0	0	1	0	0	0	0	0	0	0	0	0	0	0	0	0	0	0	0	0
314156	T	A	SNV	1	35	0	0	0	0	0	0	0	0	0	0	0	0	0	0	0	0	1	0	0	0	0	0	0	0	0	0	0	0	0	0	0	0	0	0
314178	T	A	SNV	1	35	0	0	0	0	0	0	0	0	0	0	0	0	0	0	0	0	1	0	0	0	0	0	0	0	0	0	0	0	0	0	0	0	0	0
314179	T	C	SNV	1	35	0	0	0	0	0	0	0	0	0	0	0	0	0	0	0	0	1	0	0	0	0	0	0	0	0	0	0	0	0	0	0	0	0	0
314186	A	T	SNV	1	35	0	0	0	0	0	0	0	0	0	0	0	0	0	0	0	0	1	0	0	0	0	0	0	0	0	0	0	0	0	0	0	0	0	0
314496	T	G	SNV	1	35	0	0	0	0	0	0	0	0	0	0	0	0	0	0	0	0	0	0	0	0	0	0	0	0	0	0	0	0	0	0	0	1	0	0
314503	T	A	SNV	1	35	0	0	0	0	0	0	0	0	0	0	0	0	0	0	0	0	0	0	0	0	0	0	0	0	0	0	0	0	0	0	0	1	0	0
314518	T	G	SNV	1	35	0	0	0	0	0	0	0	0	0	0	0	0	0	0	0	0	0	0	0	0	0	0	0	0	0	0	0	0	0	0	0	1	0	0
314521	T	A	SNV	1	35	0	0	0	0	0	0	0	0	0	0	0	0	0	0	0	0	0	0	0	0	0	0	0	0	0	0	0	0	0	0	0	1	0	0
314522	G	A	SNV	1	35	0	0	0	0	0	0	0	0	0	0	0	0	0	0	0	0	0	0	0	0	0	0	0	0	0	0	0	0	0	0	0	1	0	0
314525	G	A	SNV	1	35	0	0	0	0	0	0	0	0	0	0	0	0	0	0	0	0	0	0	0	0	0	0	0	0	0	0	0	0	0	0	0	1	0	0
314528	G	A	SNV	1	35	0	0	0	0	0	0	0	0	0	0	0	0	0	0	0	0	0	0	0	0	0	0	0	0	0	0	0	0	0	0	0	1	0	0
314529	C	A	SNV	1	35	0	0	0	0	0	0	0	0	0	0	0	0	0	0	0	0	0	0	0	0	0	0	0	0	0	0	0	0	0	0	0	1	0	0
314532	G	A	SNV	1	35	0	0	0	0	0	0	0	0	0	0	0	0	0	0	0	0	0	0	0	0	0	0	0	0	0	0	0	0	0	0	0	1	0	0
315303	T	G	SNV	1	35	0	0	0	0	0	1	0	0	0	0	0	0	0	0	0	0	0	0	0	0	0	0	0	0	0	0	0	0	0	0	0	0	0	0
315891	C	A	SNV	1	35	0	0	0	0	0	0	0	0	0	0	0	0	0	0	0	0	0	0	0	0	0	0	0	0	0	0	0	0	0	0	0	1	0	0
315895	C	T	SNV	1	35	0	0	0	0	0	0	0	0	0	0	0	0	0	0	0	0	0	0	0	0	0	0	0	0	0	0	0	0	0	0	0	1	0	0
315898	TA	TATGTTTCCATTAGATTATTCCTCTTCTGATATTTCTCCA	insertion	1	35	0	0	0	0	0	0	0	0	0	0	0	0	0	0	0	0	0	0	0	0	0	0	0	0	0	0	0	0	0	0	0	1	0	0
316161	A	T	SNV	1	35	0	0	0	0	0	0	0	0	0	0	0	0	0	0	0	0	0	0	0	0	0	0	0	0	0	0	0	1	0	0	0	0	0	0
316837	C	T	SNV	1	35	0	0	0	0	0	0	0	0	0	0	0	0	0	0	0	0	1	0	0	0	0	0	0	0	0	0	0	0	0	0	0	0	0	0
316849	G	T	SNV	1	35	0	0	0	0	0	0	0	0	0	0	0	0	0	0	0	0	0	0	0	0	0	0	0	0	0	0	0	0	0	0	0	1	0	0
316850	C	T	SNV	1	35	0	0	0	0	0	0	0	0	0	0	0	0	0	0	0	0	1	0	0	0	0	0	0	0	0	0	0	0	0	0	0	0	0	0
316851	A	T	SNV	1	35	0	0	0	0	0	0	0	0	0	0	0	0	0	0	0	0	0	0	0	0	0	0	0	0	0	0	0	0	0	0	0	1	0	0
316864	A	T	SNV	1	35	0	0	0	0	0	0	0	0	0	0	0	0	0	0	0	0	1	0	0	0	0	0	0	0	0	0	0	0	0	0	0	0	0	0
316901	A	C	SNV	1	35	0	0	0	0	0	0	0	0	0	0	0	0	0	0	0	0	1	0	0	0	0	0	0	0	0	0	0	0	0	0	0	0	0	0
316920	A	C	SNV	1	35	0	0	0	0	0	0	0	0	0	0	0	0	0	0	0	0	1	0	0	0	0	0	0	0	0	0	0	0	0	0	0	0	0	0
319094	C	T	SNV	1	35	0	0	0	0	0	0	0	0	0	0	0	0	0	0	0	1	0	0	0	0	0	0	0	0	0	0	0	0	0	0	0	0	0	0
319699	ATAACGTACGCAAGTGAATTTCATCACCC	A	deletion	1	34	NA	0	0	0	0	0	0	0	0	0	0	0	0	0	0	0	0	0	0	0	0	0	0	0	0	0	0	0	0	0	0	1	0	0
320095	A	T	SNV	1	35	0	0	0	0	0	0	0	0	0	0	0	0	0	0	0	0	0	0	0	0	0	0	0	0	0	0	0	0	0	0	0	1	0	0
320889	A	T	SNV	1	35	0	0	0	0	0	0	0	0	0	0	0	0	0	0	0	0	0	0	0	0	0	0	0	0	0	0	0	0	0	0	0	1	0	0
324732	T	G	SNV	1	35	0	0	0	0	0	0	0	0	0	0	0	0	0	0	0	0	0	0	0	0	0	0	0	0	0	0	0	0	0	0	0	1	0	0
324736	A	C	SNV	1	35	0	0	0	0	0	0	0	0	0	0	0	0	0	0	0	0	0	0	0	0	0	0	0	0	0	0	0	0	0	0	0	1	0	0
324737	A	T	SNV	1	35	0	0	0	0	0	0	0	0	0	0	0	0	0	0	0	0	0	0	0	0	0	0	0	0	0	0	0	0	0	0	0	1	0	0
325125	T	G	SNV	2	35	0	1	0	0	0	0	0	1	0	0	0	0	0	0	0	0	0	0	0	0	0	0	0	0	0	0	0	0	0	0	0	0	0	0
325210	A	G	SNV	1	35	0	0	0	0	0	0	0	0	0	0	0	0	0	0	0	0	0	0	0	0	0	0	0	0	0	0	0	0	0	0	0	1	0	0
325625	A	C	SNV	1	35	0	0	0	0	0	0	0	0	0	0	0	0	0	0	0	0	1	0	0	0	0	0	0	0	0	0	0	0	0	0	0	0	0	0
326207	C	T	SNV	1	35	0	1	0	0	0	0	0	0	0	0	0	0	0	0	0	0	0	0	0	0	0	0	0	0	0	0	0	0	0	0	0	0	0	0
328562	G	T	SNV	1	35	0	0	0	0	0	0	0	0	0	0	0	0	0	0	0	0	0	0	0	0	0	0	0	0	0	0	0	0	0	0	0	1	0	0
330372	G	C	SNV	1	35	0	0	0	0	0	0	0	0	0	0	0	0	0	0	0	0	0	0	0	0	0	0	0	0	0	0	0	1	0	0	0	0	0	0
330376	G	C	SNV	1	35	0	0	0	0	0	0	0	0	0	0	0	0	0	0	0	0	0	0	0	0	0	0	0	0	0	0	0	1	0	0	0	0	0	0
330805	T	A	SNV	1	35	0	0	0	0	0	0	0	0	0	0	0	0	0	0	0	0	0	0	0	0	0	0	0	0	0	0	0	0	0	0	0	1	0	0
331032	C	A	SNV	2	35	0	1	0	0	0	0	0	1	0	0	0	0	0	0	0	0	0	0	0	0	0	0	0	0	0	0	0	0	0	0	0	0	0	0
331138	A	C	SNV	25	35	1	1	1	1	1	0	1	1	1	1	0	1	1	1	1	0	0	0	1	1	1	1	1	0	1	1	0	1	1	0	0	1	1	1
331814	G	T	SNV	1	35	0	0	0	0	0	0	0	0	0	0	0	0	0	0	0	0	0	0	0	0	0	0	0	0	0	0	0	0	1	0	0	0	0	0
332104	A	C	SNV	4	35	1	1	0	0	0	0	0	1	0	0	0	0	0	0	0	0	0	0	0	0	0	0	0	0	0	0	0	0	0	0	0	0	1	0
333151	A	G	SNV	1	35	0	0	0	0	0	0	0	0	0	0	0	0	0	0	0	0	0	0	0	0	0	0	0	0	0	0	0	0	1	0	0	0	0	0
333509	G	T	SNV	1	35	0	0	0	0	0	0	0	0	0	0	0	0	0	0	0	0	0	0	0	0	0	0	0	0	0	0	0	0	0	0	0	1	0	0
334145	T	TCGCAGTAAAGGAATCGGTTG	insertion	1	35	0	0	0	0	0	0	0	0	0	0	0	0	0	0	0	0	0	0	0	0	0	0	0	0	0	0	0	1	0	0	0	0	0	0
334763	A	G	SNV	4	35	1	1	0	0	0	0	0	1	0	0	0	0	0	0	0	0	0	0	0	0	0	0	0	0	0	0	0	0	0	0	0	0	1	0
335190	A	G	SNV	1	35	0	0	0	0	0	0	0	0	0	0	0	0	0	0	0	0	0	0	0	0	0	0	1	0	0	0	0	0	0	0	0	0	0	0
336544	C	A	SNV	1	35	0	0	1	0	0	0	0	0	0	0	0	0	0	0	0	0	0	0	0	0	0	0	0	0	0	0	0	0	0	0	0	0	0	0
336632	C	A	SNV	1	35	0	0	0	0	0	0	0	0	0	0	0	0	0	0	0	0	0	0	0	0	0	0	0	0	0	0	0	0	0	0	0	1	0	0
336692	T	C	SNV	1	35	0	0	0	0	0	0	0	0	0	0	0	0	0	0	0	0	0	0	0	0	0	0	0	0	0	0	0	0	0	0	0	1	0	0
336701	T	C	SNV	4	35	1	1	0	0	0	0	0	1	0	0	0	0	0	0	0	0	0	0	0	0	0	0	0	0	0	0	0	0	0	0	0	0	1	0
336725	G	T,C	triallelic SNV	0	35	2	1	0	0	0	0	0	1	0	0	0	0	0	0	0	0	0	0	0	0	0	0	0	0	0	0	0	0	0	0	0	0	2	0
337141	G	T	SNV	1	35	0	0	0	0	0	0	0	0	0	0	0	0	0	0	0	0	0	0	0	0	0	0	0	0	0	0	0	0	0	0	0	1	0	0
337157	C	T	SNV	1	35	0	0	0	0	0	0	0	0	0	0	0	0	0	0	0	0	0	0	0	0	0	0	0	0	0	0	0	0	0	0	0	1	0	0
337176	T	C	SNV	1	35	0	0	0	0	0	0	0	0	0	0	0	0	0	0	0	0	0	0	0	0	0	0	0	0	0	0	0	0	0	0	0	1	0	0
338727	T	C	SNV	2	35	0	0	0	0	0	0	0	0	0	0	0	0	0	0	0	0	1	0	0	0	0	0	0	0	0	0	0	0	0	0	1	0	0	0
339523	CAGACACAAGACACAAGACACAAGACACAAGACACAAGACACAAGACACAAGACACAAG	CAGACACAAGACACAAGACACAAGACACAAGACACAAG,CAGACACAAGACACAAGACACAAGACACAAGACACAAGACACAAG	triallelic indel	0	35	0	2	1	1	0	1	1	2	2	1	0	1	1	1	1	1	0	0	0	0	1	1	2	1	1	1	2	2	2	2	1	0	0	1
339943	T	C	SNV	4	33	1	1	0	0	0	0	0	1	0	0	0	NA	0	0	0	0	0	0	0	0	0	0	0	0	0	0	0	0	0	0	0	NA	1	0
339986	A	G	SNV	13	33	1	1	0	0	0	0	1	1	0	0	0	NA	1	1	1	0	0	0	0	0	1	1	0	0	1	0	0	1	0	0	0	NA	1	1
340040	T	C	SNV	1	33	0	0	0	0	0	1	0	0	0	0	0	NA	0	0	0	0	0	0	0	0	0	0	0	0	0	0	0	0	0	0	0	NA	0	0
340044	C	A	SNV	1	33	0	0	0	0	0	0	0	0	0	0	0	NA	0	0	1	0	0	0	0	0	0	0	0	0	0	0	0	0	0	0	0	NA	0	0
341903	A	C	SNV	1	35	0	0	0	1	0	0	0	0	0	0	0	0	0	0	0	0	0	0	0	0	0	0	0	0	0	0	0	0	0	0	0	0	0	0
343237	A	T	SNV	1	35	0	0	0	0	0	1	0	0	0	0	0	0	0	0	0	0	0	0	0	0	0	0	0	0	0	0	0	0	0	0	0	0	0	0
344092	T	G	SNV	1	33	NA	0	0	0	0	0	0	0	0	0	0	0	0	0	0	0	0	0	0	0	0	0	1	0	0	0	0	0	0	0	0	NA	0	0
344267	A	C	SNV	1	31	NA	0	0	0	0	0	0	0	0	0	0	NA	0	0	0	0	0	NA	1	0	0	NA	0	0	0	0	0	0	0	0	0	0	0	0
344282	A	C	SNV	1	34	NA	0	0	0	0	0	0	0	0	0	0	0	0	0	0	0	0	0	1	0	0	0	0	0	0	0	0	0	0	0	0	0	0	0
344321	C	A	SNV	1	34	NA	0	0	0	0	0	0	0	0	0	0	0	0	0	0	0	0	0	0	0	0	0	0	0	0	0	0	1	0	0	0	0	0	0
344330	G	A	SNV	1	34	NA	0	0	0	0	0	0	0	0	0	0	0	0	0	0	0	0	0	0	0	0	0	0	0	0	0	0	1	0	0	0	0	0	0
344342	A	G	SNV	3	34	NA	1	0	0	0	0	0	1	0	0	0	0	0	0	0	0	0	0	0	0	0	0	0	0	0	0	0	0	0	0	0	0	1	0
344516	G	C	SNV	1	34	0	0	NA	0	0	0	0	0	0	0	0	0	0	0	0	0	0	0	0	0	0	0	0	0	1	0	0	0	0	0	0	0	0	0
345031	C	A	SNV	1	34	NA	0	0	0	0	0	0	0	0	0	0	0	0	0	0	0	0	0	0	0	0	0	0	0	0	0	0	0	0	0	0	1	0	0
345032	A	T	SNV	1	34	NA	0	0	0	0	0	0	0	0	0	0	0	0	0	0	0	0	0	0	0	0	0	0	0	0	0	0	0	0	0	0	1	0	0
345033	T	C	SNV	1	34	NA	0	0	0	0	0	0	0	0	0	0	0	0	0	0	0	0	0	0	0	0	0	0	0	0	0	0	0	0	0	0	1	0	0
345488	A	G	SNV	1	33	NA	0	0	0	0	0	0	0	0	0	0	0	1	0	0	0	0	0	0	0	0	0	0	0	0	0	0	0	0	0	0	NA	0	0
345554	T	G	SNV	1	29	NA	0	0	0	0	0	0	0	0	0	0	NA	0	NA	0	0	0	NA	1	0	0	NA	0	0	0	0	0	0	0	0	0	NA	0	0
345596	ATTTAATTTTAATTTTAATTTTAATTTTAATTTTAATT	ATTTAATTTTAATTTTAATTTTAATTTTAATT,ATTTAATTTTAATTTTAATTTTAATTTTAATTTTAATTTTAATT	triallelic indel	0	35	0	0	0	0	2	1	1	0	0	0	0	1	NA	NA	1	0	0	NA	NA	0	1	1	1	1	1	0	0	1	0	0	1	NA	0	1
345619	ATTTTAATTTT	ATTT	deletion	12	30	0	0	0	0	0	1	1	0	0	0	0	1	NA	NA	1	0	0	NA	NA	0	1	1	1	1	1	0	0	1	0	0	1	NA	0	1
345705	A	C	SNV	1	35	0	0	0	0	0	0	0	0	0	0	0	0	0	0	0	0	0	0	0	0	0	0	0	0	0	0	0	0	0	0	0	1	0	0
346573	C	G	SNV	1	35	0	0	0	0	0	1	0	0	0	0	0	0	0	0	0	0	0	0	0	0	0	0	0	0	0	0	0	0	0	0	0	0	0	0
347055	A	G	SNV	1	35	0	0	0	1	0	0	0	0	0	0	0	0	0	0	0	0	0	0	0	0	0	0	0	0	0	0	0	0	0	0	0	0	0	0
349335	G	A	SNV	4	35	1	1	0	0	0	0	0	1	0	0	0	0	0	0	0	0	0	0	0	0	0	0	0	0	0	0	0	0	0	0	0	0	1	0
349839	T	G	SNV	1	35	0	0	0	0	0	0	0	0	0	0	0	0	0	0	0	0	0	0	1	0	0	0	0	0	0	0	0	0	0	0	0	0	0	0
350195	A	T	SNV	1	35	0	0	0	0	0	0	0	0	0	0	0	0	0	0	0	0	0	0	0	0	0	0	0	0	0	0	0	0	0	0	0	1	0	0
350253	C	T	SNV	4	35	1	1	0	0	0	0	0	1	0	0	0	0	0	0	0	0	0	0	0	0	0	0	0	0	0	0	0	0	0	0	0	0	1	0
351800	A	G	SNV	1	35	0	0	0	0	0	0	0	0	0	0	0	0	0	0	0	0	0	0	0	0	0	0	0	0	0	0	0	1	0	0	0	0	0	0
352543	T	G	SNV	1	35	0	0	0	0	0	0	0	0	0	0	0	0	0	0	0	0	0	0	0	0	0	0	0	0	1	0	0	0	0	0	0	0	0	0
352565	T	G	SNV	1	35	0	0	0	0	0	0	0	0	0	0	0	0	0	0	0	0	0	0	0	0	0	0	0	0	1	0	0	0	0	0	0	0	0	0
352651	A	G	SNV	26	35	1	1	1	1	1	0	1	1	1	1	0	1	1	1	1	1	0	0	1	1	1	1	1	0	1	1	0	1	1	0	0	1	1	1
354226	C	A	SNV	4	35	1	1	0	0	0	0	0	1	0	0	0	0	0	0	0	0	0	0	0	0	0	0	0	0	0	0	0	0	0	0	0	0	1	0
355275	C	T	SNV	2	35	0	0	0	0	0	0	0	0	0	0	0	0	0	0	0	0	0	0	0	1	0	0	0	0	0	0	0	0	1	0	0	0	0	0
355697	T	C	SNV	6	35	0	0	1	0	1	0	0	0	1	0	0	0	0	0	0	0	0	0	0	1	0	0	0	0	0	1	0	0	1	0	0	0	0	0
358427	A	G	SNV	1	35	0	0	0	0	0	0	0	0	0	0	0	0	0	0	0	0	0	0	0	0	0	0	0	0	0	0	0	0	0	0	0	1	0	0
358497	TAAAAAA	TAAA	deletion	1	35	0	0	0	0	0	0	0	0	0	0	0	0	0	0	0	0	0	0	0	0	0	0	0	0	0	0	0	0	0	0	0	1	0	0
359055	C	T	SNV	1	35	0	0	0	1	0	0	0	0	0	0	0	0	0	0	0	0	0	0	0	0	0	0	0	0	0	0	0	0	0	0	0	0	0	0
359985	A	T	SNV	1	35	0	0	0	0	0	0	0	0	0	0	0	0	0	0	0	0	0	0	0	0	0	0	1	0	0	0	0	0	0	0	0	0	0	0
360861	C	T	SNV	1	35	0	1	0	0	0	0	0	0	0	0	0	0	0	0	0	0	0	0	0	0	0	0	0	0	0	0	0	0	0	0	0	0	0	0
362102	G	T	SNV	1	35	0	0	0	0	0	0	0	0	0	0	0	0	0	0	0	0	0	0	0	0	0	0	0	0	0	0	0	0	0	0	0	1	0	0
362106	T	G	SNV	1	35	0	0	0	0	0	0	0	0	0	0	0	0	0	0	0	0	0	0	0	0	0	0	0	0	0	0	0	0	0	0	0	1	0	0
362179	T	A	SNV	1	35	0	0	0	0	0	1	0	0	0	0	0	0	0	0	0	0	0	0	0	0	0	0	0	0	0	0	0	0	0	0	0	0	0	0
362321	C	A	SNV	1	35	0	0	0	0	0	0	0	0	0	0	0	0	0	0	0	0	0	0	0	0	0	0	0	0	0	0	0	0	0	0	0	1	0	0
362704	C	G	SNV	1	35	0	0	0	0	0	0	0	0	0	0	0	0	0	0	0	0	0	0	0	0	0	0	0	0	0	0	0	0	0	0	0	1	0	0
362776	CAGAAGAAGAAGAAGAAGAA	CAGAAGAAGAAGAAGAA,CAGAAGAAGAAGAAGAAGAAGAA	triallelic indel	0	35	2	0	1	1	1	0	1	0	1	1	0	1	1	1	1	0	0	0	1	1	1	1	1	0	1	1	0	1	1	0	0	1	2	1
363498	C	A	SNV	1	34	NA	0	0	0	0	1	0	0	0	0	0	0	0	0	0	0	0	0	0	0	0	0	0	0	0	0	0	0	0	0	0	0	0	0
363502	A	G	SNV	1	34	NA	0	0	0	0	1	0	0	0	0	0	0	0	0	0	0	0	0	0	0	0	0	0	0	0	0	0	0	0	0	0	0	0	0
363819	T	A	SNV	1	35	0	0	1	0	0	0	0	0	0	0	0	0	0	0	0	0	0	0	0	0	0	0	0	0	0	0	0	0	0	0	0	0	0	0
364079	T	A	SNV	1	35	0	0	1	0	0	0	0	0	0	0	0	0	0	0	0	0	0	0	0	0	0	0	0	0	0	0	0	0	0	0	0	0	0	0
365193	T	C	SNV	26	35	1	1	1	1	1	0	1	1	1	1	0	1	1	1	1	1	0	0	1	1	1	1	1	0	1	1	0	1	1	0	0	1	1	1
368509	G	A	SNV	1	35	0	0	0	0	0	0	0	0	0	0	0	0	0	0	0	0	0	0	0	0	0	0	1	0	0	0	0	0	0	0	0	0	0	0
368603	G	A	SNV	10	35	0	0	0	0	0	0	1	0	0	0	0	1	1	1	1	0	0	0	0	0	1	1	0	0	1	0	0	1	0	0	0	0	0	1
369773	C	T	SNV	1	35	0	0	1	0	0	0	0	0	0	0	0	0	0	0	0	0	0	0	0	0	0	0	0	0	0	0	0	0	0	0	0	0	0	0
370050	T	G	SNV	1	35	0	0	1	0	0	0	0	0	0	0	0	0	0	0	0	0	0	0	0	0	0	0	0	0	0	0	0	0	0	0	0	0	0	0
370202	T	C	SNV	1	34	NA	0	0	0	0	0	0	0	0	0	0	0	0	0	0	0	0	0	0	0	0	0	0	0	0	0	0	0	0	0	0	1	0	0
371160	C	A	SNV	1	35	0	0	0	0	0	0	0	0	0	0	0	0	0	0	0	0	0	0	0	0	0	0	0	0	1	0	0	0	0	0	0	0	0	0
371827	GCTTAATACTTTATC	GC	deletion	1	35	1	0	0	0	0	0	0	0	0	0	0	0	0	0	0	0	0	0	0	0	0	0	0	0	0	0	0	0	0	0	0	0	0	0
373367	T	G	SNV	1	35	0	0	0	0	0	0	0	0	0	0	0	0	0	0	0	0	0	0	0	0	0	0	0	0	1	0	0	0	0	0	0	0	0	0
375139	T	A	SNV	1	35	0	0	0	0	0	0	0	0	0	0	0	1	0	0	0	0	0	0	0	0	0	0	0	0	0	0	0	0	0	0	0	0	0	0
375696	A	G	SNV	1	35	0	0	0	0	0	0	0	0	0	0	0	0	0	0	0	0	0	0	0	0	0	0	0	0	0	0	0	0	0	0	0	1	0	0
375708	A	T	SNV	1	35	0	0	0	0	0	0	0	0	0	0	0	0	0	0	0	0	0	0	0	0	0	0	0	0	0	0	0	0	0	0	0	1	0	0
376202	T	C	SNV	3	35	0	0	0	0	0	0	0	0	0	0	0	0	0	0	0	0	1	1	0	0	0	0	0	0	0	0	0	0	0	0	1	0	0	0
376545	C	T	SNV	1	35	0	0	0	0	0	0	0	0	0	0	0	0	0	0	0	0	0	0	0	0	0	0	0	0	0	0	0	0	0	0	0	1	0	0
377869	CAAAA	CAA	deletion	34	35	1	1	1	1	1	1	1	1	1	1	1	1	1	1	1	1	1	1	1	1	1	1	1	1	1	1	1	1	1	1	1	1	1	1
378488	G	A	SNV	4	35	1	1	0	0	0	0	0	1	0	0	0	0	0	0	0	0	0	0	0	0	0	0	0	0	0	0	0	0	0	0	0	0	1	0
379861	T	G	SNV	1	35	0	0	0	0	0	0	0	0	0	0	0	1	0	0	0	0	0	0	0	0	0	0	0	0	0	0	0	0	0	0	0	0	0	0
379912	G	C	SNV	1	35	0	0	0	0	0	0	0	0	0	0	0	1	0	0	0	0	0	0	0	0	0	0	0	0	0	0	0	0	0	0	0	0	0	0
379929	G	A	SNV	1	35	0	0	0	0	0	0	0	0	0	0	0	1	0	0	0	0	0	0	0	0	0	0	0	0	0	0	0	0	0	0	0	0	0	0
380029	A	G	SNV	1	35	0	0	0	0	0	0	0	0	0	0	0	0	0	0	0	0	1	0	0	0	0	0	0	0	0	0	0	0	0	0	0	0	0	0
380072	C	A	SNV	1	35	0	0	0	0	0	0	0	0	0	0	0	0	0	0	0	0	1	0	0	0	0	0	0	0	0	0	0	0	0	0	0	0	0	0
380725	G	A	SNV	1	35	0	0	0	0	1	0	0	0	0	0	0	0	0	0	0	0	0	0	0	0	0	0	0	0	0	0	0	0	0	0	0	0	0	0
380933	T	C	SNV	1	34	0	0	0	0	0	0	0	0	0	0	0	NA	0	0	0	0	0	0	0	0	0	0	0	0	0	0	0	0	0	0	0	1	0	0
381728	A	G	SNV	1	34	NA	0	0	0	0	0	0	0	0	0	0	0	0	0	0	0	0	0	0	0	0	0	0	0	0	0	0	0	0	0	0	1	0	0
383172	A	G	SNV	1	35	0	0	0	0	0	0	0	0	0	0	0	0	0	0	0	0	0	0	0	0	0	0	0	0	0	0	0	1	0	0	0	0	0	0
383206	A	G	SNV	1	35	0	0	0	0	0	0	0	0	0	0	0	0	0	0	0	0	0	0	0	0	0	0	0	0	1	0	0	0	0	0	0	0	0	0
384153	C	T	SNV	1	35	0	0	0	0	0	0	0	0	0	0	0	0	0	0	0	0	0	0	0	0	0	0	0	0	0	0	0	0	0	0	0	0	1	0
384747	C	T	SNV	3	35	0	0	0	0	0	0	0	0	0	0	0	0	0	0	0	0	1	1	0	0	0	0	0	0	0	0	0	0	0	0	1	0	0	0
384786	A	G	SNV	2	35	0	1	0	0	0	0	0	1	0	0	0	0	0	0	0	0	0	0	0	0	0	0	0	0	0	0	0	0	0	0	0	0	0	0
385480	G	A	SNV	1	35	0	0	0	0	0	0	0	0	0	0	0	0	0	0	0	0	0	0	0	0	0	0	0	0	0	0	0	0	0	0	0	1	0	0
386851	C	G	SNV	1	35	0	0	0	0	0	0	0	0	0	0	0	0	0	0	0	0	0	0	0	0	0	0	0	0	0	0	0	0	0	0	0	1	0	0
386946	GCTTCCCCATAA	G	deletion	1	35	0	0	0	0	0	0	0	0	0	0	0	0	0	0	0	0	0	0	0	0	0	0	0	0	0	0	0	0	0	0	0	1	0	0
387691	T	G	SNV	1	35	0	0	0	0	0	0	0	0	0	0	0	0	0	0	0	0	0	0	0	0	0	0	0	0	0	0	0	0	0	0	0	1	0	0
387693	C	G	SNV	1	35	0	0	0	0	0	0	0	0	0	0	0	0	0	0	0	0	0	0	0	0	0	0	0	0	0	0	0	0	0	0	0	1	0	0
387697	T	G	SNV	1	35	0	0	0	0	0	0	0	0	0	0	0	0	0	0	0	0	0	0	0	0	0	0	0	0	0	0	0	0	0	0	0	1	0	0
387699	T	G	SNV	1	35	0	0	0	0	0	0	0	0	0	0	0	0	0	0	0	0	0	0	0	0	0	0	0	0	0	0	0	0	0	0	0	1	0	0
390795	G	A	SNV	1	35	0	0	0	0	0	0	0	0	0	0	0	0	0	0	0	0	0	0	0	0	0	0	0	0	0	0	0	0	0	0	0	1	0	0
390814	A	C	SNV	1	35	0	0	0	0	0	0	0	0	0	0	0	0	0	0	0	0	0	0	0	0	0	0	0	0	0	0	0	0	0	0	0	1	0	0
392045	G	A	SNV	1	35	0	0	0	0	0	0	0	0	0	0	0	0	0	0	1	0	0	0	0	0	0	0	0	0	0	0	0	0	0	0	0	0	0	0
392176	G	T	SNV	1	35	1	0	0	0	0	0	0	0	0	0	0	0	0	0	0	0	0	0	0	0	0	0	0	0	0	0	0	0	0	0	0	0	0	0
392239	A	C	SNV	1	35	0	0	0	0	0	0	0	0	0	0	0	0	0	0	0	0	1	0	0	0	0	0	0	0	0	0	0	0	0	0	0	0	0	0
392489	T	C	SNV	1	35	0	0	0	0	0	0	0	0	0	0	0	0	0	0	0	1	0	0	0	0	0	0	0	0	0	0	0	0	0	0	0	0	0	0
392946	C	A	SNV	1	35	0	0	0	0	0	0	0	0	0	0	0	0	0	0	0	0	0	0	0	0	0	0	0	0	0	0	0	0	0	0	0	1	0	0
392970	A	G	SNV	1	35	0	0	0	0	0	0	0	0	0	0	0	0	0	0	0	0	0	0	0	0	0	0	0	0	0	0	0	0	0	0	0	1	0	0
393441	A	G	SNV	1	35	0	0	0	0	0	0	0	0	0	0	0	0	0	0	0	0	0	0	0	0	0	0	0	0	0	0	0	0	0	0	0	1	0	0
393462	A	G	SNV	1	35	0	0	0	0	0	0	0	0	0	0	0	0	0	0	0	0	0	0	0	0	0	0	0	0	0	0	0	0	0	0	0	1	0	0
393525	A	G	SNV	1	35	0	0	0	0	0	0	0	0	0	0	0	0	0	0	0	1	0	0	0	0	0	0	0	0	0	0	0	0	0	0	0	0	0	0
396831	G	T	SNV	1	35	0	0	0	0	0	0	0	0	0	0	0	0	0	0	0	0	0	0	0	0	0	0	0	0	0	0	0	0	0	0	0	1	0	0
398410	T	G	SNV	1	28	NA	0	0	0	0	0	0	0	NA	0	NA	NA	NA	0	0	NA	0	NA	0	0	0	0	0	0	0	0	0	1	0	0	0	0	0	0
398462	T	C	SNV	1	28	NA	0	0	0	0	0	0	0	NA	0	NA	NA	NA	0	0	NA	0	NA	0	0	0	0	0	0	0	0	0	0	0	0	0	1	0	0
398535	C	T	SNV	27	28	NA	1	1	1	1	1	1	1	NA	1	NA	NA	NA	1	1	NA	1	NA	1	1	1	1	1	1	1	1	1	1	1	1	1	1	1	1
398747	T	A	SNV	1	26	NA	NA	0	0	0	0	0	NA	NA	0	NA	NA	NA	0	0	NA	0	NA	0	0	0	0	0	0	0	1	0	0	0	0	0	0	0	0
398748	A	T	SNV	1	26	NA	NA	0	0	0	0	0	NA	NA	0	NA	NA	NA	0	0	NA	0	NA	0	0	0	0	0	0	0	1	0	0	0	0	0	0	0	0
398754	A	T	SNV	1	26	NA	NA	0	0	0	0	0	NA	NA	0	NA	NA	NA	0	0	NA	0	NA	0	0	0	0	0	0	0	1	0	0	0	0	0	0	0	0
398784	T	A	SNV	1	26	NA	NA	NA	0	0	0	0	0	NA	0	NA	NA	NA	0	0	NA	0	NA	0	0	0	0	0	0	0	0	0	0	0	0	0	1	0	0
398796	G	A	SNV	1	26	NA	NA	NA	0	0	0	0	0	NA	0	NA	NA	NA	0	0	NA	0	NA	0	0	0	0	0	0	0	1	0	0	0	0	0	0	0	0
398814	G	A	SNV	1	26	NA	NA	NA	0	0	0	0	0	NA	0	NA	NA	NA	0	0	NA	0	NA	0	0	0	0	0	0	0	1	0	0	0	0	0	0	0	0
398822	T	G	SNV	1	26	NA	NA	NA	0	0	0	0	1	NA	0	NA	NA	NA	0	0	NA	0	NA	0	0	0	0	0	0	0	0	0	0	0	0	0	0	0	0
398834	A	C	SNV	1	26	NA	NA	NA	0	0	0	0	1	NA	0	NA	NA	NA	0	0	NA	0	NA	0	0	0	0	0	0	0	0	0	0	0	0	0	0	0	0
398844	G	A	SNV	1	26	NA	NA	NA	0	0	0	0	1	NA	0	NA	NA	NA	0	0	NA	0	NA	0	0	0	0	0	0	0	0	0	0	0	0	0	0	0	0
398847	C	A	SNV	1	26	NA	NA	NA	0	0	0	0	1	NA	0	NA	NA	NA	0	0	NA	0	NA	0	0	0	0	0	0	0	0	0	0	0	0	0	0	0	0
398849	T	A	SNV	1	26	NA	NA	NA	0	0	0	0	1	NA	0	NA	NA	NA	0	0	NA	0	NA	0	0	0	0	0	0	0	0	0	0	0	0	0	0	0	0
398852	C	A	SNV	1	26	NA	NA	NA	0	0	0	0	1	NA	0	NA	NA	NA	0	0	NA	0	NA	0	0	0	0	0	0	0	0	0	0	0	0	0	0	0	0
398863	A	T	SNV	1	27	NA	NA	NA	0	0	0	0	1	0	0	NA	NA	NA	0	0	NA	0	NA	0	0	0	0	0	0	0	0	0	0	0	0	0	0	0	0
398864	T	G	SNV	1	27	NA	NA	NA	0	0	0	0	1	0	0	NA	NA	NA	0	0	NA	0	NA	0	0	0	0	0	0	0	0	0	0	0	0	0	0	0	0
398866	C	T	SNV	1	27	NA	NA	NA	0	0	0	0	0	0	0	NA	NA	NA	0	0	NA	0	NA	0	0	0	0	0	0	0	1	0	0	0	0	0	0	0	0
398869	T	A	SNV	1	27	NA	NA	NA	0	0	0	0	1	0	0	NA	NA	NA	0	0	NA	0	NA	0	0	0	0	0	0	0	0	0	0	0	0	0	0	0	0
398893	A	C	SNV	1	27	NA	NA	NA	0	0	0	0	1	0	0	NA	NA	NA	0	0	NA	0	NA	0	0	0	0	0	0	0	0	0	0	0	0	0	0	0	0
398894	A	T,C	triallelic SNV	0	35	NA	NA	NA	0	0	0	0	1	0	0	NA	NA	NA	0	0	NA	0	NA	0	0	0	0	0	0	0	2	0	0	0	0	0	0	0	0
398895	C	T	SNV	1	27	NA	NA	NA	0	0	0	0	1	0	0	NA	NA	NA	0	0	NA	0	NA	0	0	0	0	0	0	0	0	0	0	0	0	0	0	0	0
398896	C	G	SNV	1	27	NA	NA	NA	0	0	0	0	0	0	0	NA	NA	NA	0	0	NA	0	NA	0	0	0	0	0	0	0	1	0	0	0	0	0	0	0	0
398905	A	G	SNV	1	27	NA	NA	NA	0	0	0	0	1	0	0	NA	NA	NA	0	0	NA	0	NA	0	0	0	0	0	0	0	0	0	0	0	0	0	0	0	0
398908	G	A	SNV	2	27	NA	NA	NA	0	0	0	0	1	0	0	NA	NA	NA	0	0	NA	0	NA	0	0	0	0	0	0	0	1	0	0	0	0	0	0	0	0
398909	A	G	SNV	1	27	NA	NA	NA	0	0	0	0	1	0	0	NA	NA	NA	0	0	NA	0	NA	0	0	0	0	0	0	0	0	0	0	0	0	0	0	0	0
398919	G	A	SNV	1	27	NA	NA	NA	0	0	0	0	1	0	0	NA	NA	NA	0	0	NA	0	NA	0	0	0	0	0	0	0	0	0	0	0	0	0	0	0	0
398920	T	A	SNV	1	27	NA	NA	NA	0	0	0	0	1	0	0	NA	NA	NA	0	0	NA	0	NA	0	0	0	0	0	0	0	0	0	0	0	0	0	0	0	0
398921	C	G	SNV	1	27	NA	NA	NA	0	0	0	0	1	0	0	NA	NA	NA	0	0	NA	0	NA	0	0	0	0	0	0	0	0	0	0	0	0	0	0	0	0
398938	C	T	SNV	1	27	NA	NA	NA	0	0	0	0	1	0	0	NA	NA	NA	0	0	NA	0	NA	0	0	0	0	0	0	0	0	0	0	0	0	0	0	0	0
398939	G	A	SNV	1	27	NA	NA	NA	0	0	0	0	1	0	0	NA	NA	NA	0	0	NA	0	NA	0	0	0	0	0	0	0	0	0	0	0	0	0	0	0	0
398941	C	A	SNV	1	27	NA	NA	NA	0	0	0	0	1	0	0	NA	NA	NA	0	0	NA	0	NA	0	0	0	0	0	0	0	0	0	0	0	0	0	0	0	0
398945	C	A	SNV	1	27	NA	NA	NA	0	0	0	0	1	0	0	NA	NA	NA	0	0	NA	0	NA	0	0	0	0	0	0	0	0	0	0	0	0	0	0	0	0
398964	T	C	SNV	1	27	NA	NA	NA	0	0	0	0	1	0	0	NA	NA	NA	0	0	NA	0	NA	0	0	0	0	0	0	0	0	0	0	0	0	0	0	0	0
398976	G	T	SNV	1	27	NA	NA	NA	0	0	0	0	1	0	0	NA	NA	NA	0	0	NA	0	NA	0	0	0	0	0	0	0	0	0	0	0	0	0	0	0	0
398980	A	C	SNV	1	27	NA	NA	NA	0	0	0	0	1	0	0	NA	NA	NA	0	0	NA	0	NA	0	0	0	0	0	0	0	0	0	0	0	0	0	0	0	0
398984	A	G	SNV	1	27	NA	NA	NA	0	0	0	0	1	0	0	NA	NA	NA	0	0	NA	0	NA	0	0	0	0	0	0	0	0	0	0	0	0	0	0	0	0
398985	C	T	SNV	1	27	NA	NA	NA	0	0	0	0	1	0	0	NA	NA	NA	0	0	NA	0	NA	0	0	0	0	0	0	0	0	0	0	0	0	0	0	0	0
398996	T	A	SNV	1	27	NA	NA	NA	0	0	0	0	1	0	0	NA	NA	NA	0	0	NA	0	NA	0	0	0	0	0	0	0	0	0	0	0	0	0	0	0	0
398998	A	G	SNV	1	27	NA	NA	NA	0	0	0	0	1	0	0	NA	NA	NA	0	0	NA	0	NA	0	0	0	0	0	0	0	0	0	0	0	0	0	0	0	0
399021	T	C	SNV	1	27	NA	NA	NA	0	0	0	0	1	0	0	NA	NA	NA	0	0	NA	0	NA	0	0	0	0	0	0	0	0	0	0	0	0	0	0	0	0
399022	T	A	SNV	1	27	NA	NA	NA	0	0	0	0	1	0	0	NA	NA	NA	0	0	NA	0	NA	0	0	0	0	0	0	0	0	0	0	0	0	0	0	0	0
399026	A	G	SNV	1	27	NA	NA	NA	0	0	0	0	1	0	0	NA	NA	NA	0	0	NA	0	NA	0	0	0	0	0	0	0	0	0	0	0	0	0	0	0	0
399050	G	A	SNV	1	27	NA	NA	NA	0	0	0	0	1	0	0	NA	NA	NA	0	0	NA	0	NA	0	0	0	0	0	0	0	0	0	0	0	0	0	0	0	0
399056	G	A	SNV	1	27	NA	NA	NA	0	0	0	0	1	0	0	NA	NA	NA	0	0	NA	0	NA	0	0	0	0	0	0	0	0	0	0	0	0	0	0	0	0
399058	A	G	SNV	1	27	NA	NA	NA	0	0	0	0	1	0	0	NA	NA	NA	0	0	NA	0	NA	0	0	0	0	0	0	0	0	0	0	0	0	0	0	0	0
399078	C	G	SNV	1	27	NA	NA	NA	0	0	0	0	1	0	0	NA	NA	NA	0	0	NA	0	NA	0	0	0	0	0	0	0	0	0	0	0	0	0	0	0	0
399094	A	T	SNV	1	27	NA	NA	NA	0	0	0	0	1	0	0	NA	NA	NA	0	0	NA	0	NA	0	0	0	0	0	0	0	0	0	0	0	0	0	0	0	0
399099	G	A	SNV	1	27	NA	NA	NA	0	0	0	0	1	0	0	NA	NA	NA	0	0	NA	0	NA	0	0	0	0	0	0	0	0	0	0	0	0	0	0	0	0
399101	G	A	SNV	1	27	NA	NA	NA	0	0	0	0	1	0	0	NA	NA	NA	0	0	NA	0	NA	0	0	0	0	0	0	0	0	0	0	0	0	0	0	0	0
399117	C	A	SNV	1	27	NA	NA	NA	0	0	0	0	1	0	0	NA	NA	NA	0	0	NA	0	NA	0	0	0	0	0	0	0	0	0	0	0	0	0	0	0	0
399124	G	A	SNV	1	27	NA	NA	NA	0	0	0	0	1	0	0	NA	NA	NA	0	0	NA	0	NA	0	0	0	0	0	0	0	0	0	0	0	0	0	0	0	0
399125	A	T	SNV	1	27	NA	NA	NA	0	0	0	0	1	0	0	NA	NA	NA	0	0	NA	0	NA	0	0	0	0	0	0	0	0	0	0	0	0	0	0	0	0
399135	T	A	SNV	1	27	NA	NA	NA	0	0	0	0	1	0	0	NA	NA	NA	0	0	NA	0	NA	0	0	0	0	0	0	0	0	0	0	0	0	0	0	0	0
399136	C	T	SNV	1	27	NA	NA	NA	0	0	0	0	1	0	0	NA	NA	NA	0	0	NA	0	NA	0	0	0	0	0	0	0	0	0	0	0	0	0	0	0	0
399149	A	T	SNV	1	27	NA	NA	NA	0	0	0	0	1	0	0	NA	NA	NA	0	0	NA	0	NA	0	0	0	0	0	0	0	0	0	0	0	0	0	0	0	0
399150	T	C	SNV	1	27	NA	NA	NA	0	0	0	0	1	0	0	NA	NA	NA	0	0	NA	0	NA	0	0	0	0	0	0	0	0	0	0	0	0	0	0	0	0
399151	A	G	SNV	1	27	NA	NA	NA	0	0	0	0	1	0	0	NA	NA	NA	0	0	NA	0	NA	0	0	0	0	0	0	0	0	0	0	0	0	0	0	0	0
399154	A	G	SNV	1	27	NA	NA	NA	0	0	0	0	1	0	0	NA	NA	NA	0	0	NA	0	NA	0	0	0	0	0	0	0	0	0	0	0	0	0	0	0	0
399162	A	C	SNV	1	27	NA	NA	NA	0	0	0	0	1	0	0	NA	NA	NA	0	0	NA	0	NA	0	0	0	0	0	0	0	0	0	0	0	0	0	0	0	0
399257	A	C	SNV	2	28	NA	1	NA	0	0	0	0	1	0	0	NA	NA	NA	0	0	NA	0	NA	0	0	0	0	0	0	0	0	0	0	0	0	0	0	0	0
399285	A	T	SNV	1	27	NA	1	NA	0	0	0	0	NA	0	0	NA	NA	NA	0	0	NA	0	NA	0	0	0	0	0	0	0	0	0	0	0	0	0	0	0	0
399288	C	T	SNV	1	28	NA	0	NA	0	0	0	0	1	0	0	NA	NA	NA	0	0	NA	0	NA	0	0	0	0	0	0	0	0	0	0	0	0	0	0	0	0
399291	A	C	SNV	2	28	NA	1	NA	0	0	0	0	1	0	0	NA	NA	NA	0	0	NA	0	NA	0	0	0	0	0	0	0	0	0	0	0	0	0	0	0	0
399294	T	C	SNV	2	28	NA	1	NA	0	0	0	0	1	0	0	NA	NA	NA	0	0	NA	0	NA	0	0	0	0	0	0	0	0	0	0	0	0	0	0	0	0
399295	A	G	SNV	1	28	NA	0	NA	0	0	0	0	1	0	0	NA	NA	NA	0	0	NA	0	NA	0	0	0	0	0	0	0	0	0	0	0	0	0	0	0	0
399306	A	T	SNV	2	28	NA	1	NA	0	0	0	0	1	0	0	NA	NA	NA	0	0	NA	0	NA	0	0	0	0	0	0	0	0	0	0	0	0	0	0	0	0
399323	T	C	SNV	1	28	NA	0	NA	0	0	0	0	0	0	0	NA	NA	NA	0	0	NA	0	NA	0	0	0	0	0	0	0	1	0	0	0	0	0	0	0	0
399324	T	A	SNV	2	28	NA	1	NA	0	0	0	0	1	0	0	NA	NA	NA	0	0	NA	0	NA	0	0	0	0	0	0	0	0	0	0	0	0	0	0	0	0
399332	A	G	SNV	2	28	NA	1	NA	0	0	0	0	1	0	0	NA	NA	NA	0	0	NA	0	NA	0	0	0	0	0	0	0	0	0	0	0	0	0	0	0	0
399337	A	G	SNV	1	28	NA	0	NA	0	0	0	0	0	0	0	NA	NA	NA	0	0	NA	0	NA	0	0	0	0	0	0	0	1	0	0	0	0	0	0	0	0
399340	A	T	SNV	3	28	NA	1	NA	0	0	0	0	1	0	0	NA	NA	NA	0	0	NA	0	NA	0	0	0	0	0	0	0	1	0	0	0	0	0	0	0	0
399343	C	T	SNV	2	28	NA	1	NA	0	0	0	0	1	0	0	NA	NA	NA	0	0	NA	0	NA	0	0	0	0	0	0	0	0	0	0	0	0	0	0	0	0
399352	T	G	SNV	1	28	NA	0	NA	0	0	0	0	0	0	0	NA	NA	NA	0	0	NA	0	NA	0	0	0	0	0	0	0	1	0	0	0	0	0	0	0	0
399358	G	A	SNV	2	28	NA	1	NA	0	0	0	0	1	0	0	NA	NA	NA	0	0	NA	0	NA	0	0	0	0	0	0	0	0	0	0	0	0	0	0	0	0
399371	A	G	SNV	1	28	NA	0	NA	0	0	0	0	0	0	0	NA	NA	NA	0	0	NA	0	NA	0	0	0	0	0	0	0	1	0	0	0	0	0	0	0	0
399373	T	C	SNV	2	28	NA	1	NA	0	0	0	0	1	0	0	NA	NA	NA	0	0	NA	0	NA	0	0	0	0	0	0	0	0	0	0	0	0	0	0	0	0
399377	T	A	SNV	1	28	NA	0	NA	0	0	0	0	0	0	0	NA	NA	NA	0	0	NA	0	NA	0	0	0	0	0	0	0	1	0	0	0	0	0	0	0	0
399378	C	A	SNV	1	28	NA	0	NA	0	0	0	0	0	0	0	NA	NA	NA	0	0	NA	0	NA	0	0	0	0	0	0	0	1	0	0	0	0	0	0	0	0
399380	G	C,A	triallelic SNV	0	35	NA	2	NA	0	0	0	0	1	0	0	NA	NA	NA	0	0	NA	0	NA	0	0	0	0	0	0	0	0	0	0	0	0	0	0	0	0
399381	C	T	SNV	3	28	NA	1	NA	0	0	0	0	1	0	0	NA	NA	NA	0	0	NA	0	NA	0	0	0	0	0	0	0	1	0	0	0	0	0	0	0	0
399384	T	C	SNV	2	28	NA	1	NA	0	0	0	0	1	0	0	NA	NA	NA	0	0	NA	0	NA	0	0	0	0	0	0	0	0	0	0	0	0	0	0	0	0
399395	G	C	SNV	2	28	NA	1	NA	0	0	0	0	1	0	0	NA	NA	NA	0	0	NA	0	NA	0	0	0	0	0	0	0	0	0	0	0	0	0	0	0	0
399396	G	C,A	triallelic SNV	0	35	NA	1	NA	0	0	0	0	1	0	0	NA	NA	NA	0	0	NA	0	NA	0	0	0	0	0	0	0	2	0	0	0	0	0	0	0	0
399397	G	C	SNV	2	28	NA	1	NA	0	0	0	0	1	0	0	NA	NA	NA	0	0	NA	0	NA	0	0	0	0	0	0	0	0	0	0	0	0	0	0	0	0
399399	A	G	SNV	2	28	NA	1	NA	0	0	0	0	1	0	0	NA	NA	NA	0	0	NA	0	NA	0	0	0	0	0	0	0	0	0	0	0	0	0	0	0	0
399400	G	A	SNV	3	28	NA	1	NA	0	0	0	0	1	0	0	NA	NA	NA	0	0	NA	0	NA	0	0	0	0	0	0	0	1	0	0	0	0	0	0	0	0
399411	A	T	SNV	2	28	NA	1	NA	0	0	0	0	1	0	0	NA	NA	NA	0	0	NA	0	NA	0	0	0	0	0	0	0	0	0	0	0	0	0	0	0	0
399419	A	G	SNV	3	28	NA	1	NA	0	0	0	0	1	0	0	NA	NA	NA	0	0	NA	0	NA	0	0	0	0	0	0	0	1	0	0	0	0	0	0	0	0
399435	A	G	SNV	27	28	NA	1	NA	1	1	1	1	1	1	1	NA	NA	NA	1	1	NA	1	NA	1	1	1	1	1	1	1	1	1	1	1	1	1	1	1	1
399464	T	C	SNV	1	29	NA	0	NA	0	0	0	0	0	0	0	NA	NA	NA	0	0	0	0	NA	0	0	0	0	0	0	0	1	0	0	0	0	0	0	0	0
399466	T	G	SNV	1	29	NA	0	NA	0	0	0	0	0	0	0	NA	NA	NA	0	0	0	0	NA	0	0	0	0	0	0	0	1	0	0	0	0	0	0	0	0
399467	A	T	SNV	1	29	NA	0	NA	0	0	0	0	0	0	0	NA	NA	NA	0	0	0	0	NA	0	0	0	0	0	0	0	1	0	0	0	0	0	0	0	0
399486	T	C	SNV	2	29	NA	1	NA	0	0	0	0	1	0	0	NA	NA	NA	0	0	0	0	NA	0	0	0	0	0	0	0	0	0	0	0	0	0	0	0	0
399495	A	C	SNV	2	29	NA	1	NA	0	0	0	0	1	0	0	NA	NA	NA	0	0	0	0	NA	0	0	0	0	0	0	0	0	0	0	0	0	0	0	0	0
399501	G	A	SNV	2	29	NA	1	NA	0	0	0	0	1	0	0	NA	NA	NA	0	0	0	0	NA	0	0	0	0	0	0	0	0	0	0	0	0	0	0	0	0
399506	C	A,T	triallelic SNV	0	35	NA	1	NA	0	0	0	0	1	0	0	NA	NA	NA	0	0	0	0	NA	0	0	0	0	0	0	0	2	0	0	0	0	0	0	0	0
399507	T	A,G	triallelic SNV	0	35	NA	1	NA	0	0	0	0	1	0	0	NA	NA	NA	0	0	0	0	NA	0	0	0	0	0	0	0	2	0	0	0	0	0	0	0	0
399511	C	T	SNV	2	29	NA	1	NA	0	0	0	0	1	0	0	NA	NA	NA	0	0	0	0	NA	0	0	0	0	0	0	0	0	0	0	0	0	0	0	0	0
399512	C	T	SNV	2	29	NA	1	NA	0	0	0	0	1	0	0	NA	NA	NA	0	0	0	0	NA	0	0	0	0	0	0	0	0	0	0	0	0	0	0	0	0
399513	C	T	SNV	1	29	NA	0	NA	0	0	0	0	0	0	0	NA	NA	NA	0	0	0	0	NA	0	0	0	0	0	0	0	1	0	0	0	0	0	0	0	0
399518	A	T	SNV	2	29	NA	1	NA	0	0	0	0	1	0	0	NA	NA	NA	0	0	0	0	NA	0	0	0	0	0	0	0	0	0	0	0	0	0	0	0	0
399521	A	G	SNV	2	29	NA	1	NA	0	0	0	0	1	0	0	NA	NA	NA	0	0	0	0	NA	0	0	0	0	0	0	0	0	0	0	0	0	0	0	0	0
399524	C	T	SNV	2	29	NA	1	NA	0	0	0	0	1	0	0	NA	NA	NA	0	0	0	0	NA	0	0	0	0	0	0	0	0	0	0	0	0	0	0	0	0
399542	C	T	SNV	2	29	NA	1	NA	0	0	0	0	1	0	0	NA	NA	NA	0	0	0	0	NA	0	0	0	0	0	0	0	0	0	0	0	0	0	0	0	0
399550	C	T	SNV	2	29	NA	1	NA	0	0	0	0	1	0	0	NA	NA	NA	0	0	0	0	NA	0	0	0	0	0	0	0	0	0	0	0	0	0	0	0	0
399557	T	A	SNV	2	29	NA	1	NA	0	0	0	0	1	0	0	NA	NA	NA	0	0	0	0	NA	0	0	0	0	0	0	0	0	0	0	0	0	0	0	0	0
399560	G	C	SNV	1	29	NA	0	NA	0	0	0	0	0	0	0	NA	NA	NA	0	0	0	0	NA	0	0	0	0	0	0	0	1	0	0	0	0	0	0	0	0
399561	T	A	SNV	1	29	NA	0	NA	0	0	0	0	0	0	0	NA	NA	NA	0	0	0	0	NA	0	0	0	0	0	0	0	1	0	0	0	0	0	0	0	0
399562	C	G	SNV	2	29	NA	1	NA	0	0	0	0	1	0	0	NA	NA	NA	0	0	0	0	NA	0	0	0	0	0	0	0	0	0	0	0	0	0	0	0	0
399567	G	C	SNV	2	29	NA	1	NA	0	0	0	0	1	0	0	NA	NA	NA	0	0	0	0	NA	0	0	0	0	0	0	0	0	0	0	0	0	0	0	0	0
399568	A	T	SNV	1	29	NA	0	NA	0	0	0	0	0	0	0	NA	NA	NA	0	0	0	0	NA	0	0	0	0	0	0	0	1	0	0	0	0	0	0	0	0
399569	C	G	SNV	1	29	NA	0	NA	0	0	0	0	0	0	0	NA	NA	NA	0	0	0	0	NA	0	0	0	0	0	0	0	1	0	0	0	0	0	0	0	0
399572	C	T,A	triallelic SNV	0	35	NA	2	NA	0	0	0	0	2	0	0	NA	NA	NA	0	0	0	0	NA	0	0	0	0	0	0	0	1	0	0	0	0	0	0	0	0
399579	C	T	SNV	3	29	NA	1	NA	0	0	0	0	1	0	0	NA	NA	NA	0	0	0	0	NA	0	0	0	0	0	0	0	1	0	0	0	0	0	0	0	0
399591	G	A	SNV	3	29	NA	1	NA	0	0	0	0	1	0	0	NA	NA	NA	0	0	0	0	NA	0	0	0	0	0	0	0	1	0	0	0	0	0	0	0	0
399592	G	A	SNV	2	29	NA	1	NA	0	0	0	0	1	0	0	NA	NA	NA	0	0	0	0	NA	0	0	0	0	0	0	0	0	0	0	0	0	0	0	0	0
400163	G	A	SNV	2	29	NA	1	NA	0	0	0	0	1	0	0	NA	NA	NA	0	0	0	0	NA	0	0	0	0	0	0	0	0	0	0	0	0	0	0	0	0
400176	T	C	SNV	2	29	NA	1	NA	0	0	0	0	1	0	0	NA	NA	NA	0	0	0	0	NA	0	0	0	0	0	0	0	0	0	0	0	0	0	0	0	0
400180	T	G	SNV	2	29	NA	1	NA	0	0	0	0	1	0	0	NA	NA	NA	0	0	0	0	NA	0	0	0	0	0	0	0	0	0	0	0	0	0	0	0	0
400193	T	C	SNV	2	29	NA	1	NA	0	0	0	0	1	0	0	NA	NA	NA	0	0	0	0	NA	0	0	0	0	0	0	0	0	0	0	0	0	0	0	0	0
400199	A	C	SNV	2	29	NA	1	NA	0	0	0	0	1	0	0	NA	NA	NA	0	0	0	0	NA	0	0	0	0	0	0	0	0	0	0	0	0	0	0	0	0
400202	A	C	SNV	2	29	NA	1	NA	0	0	0	0	1	0	0	NA	NA	NA	0	0	0	0	NA	0	0	0	0	0	0	0	0	0	0	0	0	0	0	0	0
400218	G	C	SNV	2	29	NA	1	NA	0	0	0	0	1	0	0	NA	NA	NA	0	0	0	0	NA	0	0	0	0	0	0	0	0	0	0	0	0	0	0	0	0
400222	T	A	SNV	2	29	NA	1	NA	0	0	0	0	1	0	0	NA	NA	NA	0	0	0	0	NA	0	0	0	0	0	0	0	0	0	0	0	0	0	0	0	0
400227	A	T	SNV	2	29	NA	1	NA	0	0	0	0	1	0	0	NA	NA	NA	0	0	0	0	NA	0	0	0	0	0	0	0	0	0	0	0	0	0	0	0	0
400234	C	T	SNV	2	29	NA	1	NA	0	0	0	0	1	0	0	NA	NA	NA	0	0	0	0	NA	0	0	0	0	0	0	0	0	0	0	0	0	0	0	0	0
400240	T	A	SNV	2	29	NA	1	NA	0	0	0	0	1	0	0	NA	NA	NA	0	0	0	0	NA	0	0	0	0	0	0	0	0	0	0	0	0	0	0	0	0
400243	C	T	SNV	2	29	NA	1	NA	0	0	0	0	1	0	0	NA	NA	NA	0	0	0	0	NA	0	0	0	0	0	0	0	0	0	0	0	0	0	0	0	0
400244	C	G	SNV	2	29	NA	1	NA	0	0	0	0	1	0	0	NA	NA	NA	0	0	0	0	NA	0	0	0	0	0	0	0	0	0	0	0	0	0	0	0	0
400247	G	T	SNV	2	29	NA	1	NA	0	0	0	0	1	0	0	NA	NA	NA	0	0	0	0	NA	0	0	0	0	0	0	0	0	0	0	0	0	0	0	0	0
400248	A	G	SNV	2	29	NA	1	NA	0	0	0	0	1	0	0	NA	NA	NA	0	0	0	0	NA	0	0	0	0	0	0	0	0	0	0	0	0	0	0	0	0
400252	C	A	SNV	2	29	NA	1	NA	0	0	0	0	1	0	0	NA	NA	NA	0	0	0	0	NA	0	0	0	0	0	0	0	0	0	0	0	0	0	0	0	0
400263	A	C	SNV	2	29	NA	1	NA	0	0	0	0	1	0	0	NA	NA	NA	0	0	0	0	NA	0	0	0	0	0	0	0	0	0	0	0	0	0	0	0	0
400264	T	G	SNV	2	29	NA	1	NA	0	0	0	0	1	0	0	NA	NA	NA	0	0	0	0	NA	0	0	0	0	0	0	0	0	0	0	0	0	0	0	0	0
400265	G	T	SNV	2	29	NA	1	NA	0	0	0	0	1	0	0	NA	NA	NA	0	0	0	0	NA	0	0	0	0	0	0	0	0	0	0	0	0	0	0	0	0
400266	G	A	SNV	2	29	NA	1	NA	0	0	0	0	1	0	0	NA	NA	NA	0	0	0	0	NA	0	0	0	0	0	0	0	0	0	0	0	0	0	0	0	0
400267	A	C	SNV	2	29	NA	1	NA	0	0	0	0	1	0	0	NA	NA	NA	0	0	0	0	NA	0	0	0	0	0	0	0	0	0	0	0	0	0	0	0	0
400269	G	A	SNV	2	29	NA	1	NA	0	0	0	0	1	0	0	NA	NA	NA	0	0	0	0	NA	0	0	0	0	0	0	0	0	0	0	0	0	0	0	0	0
400272	A	T	SNV	2	29	NA	1	NA	0	0	0	0	1	0	0	NA	NA	NA	0	0	0	0	NA	0	0	0	0	0	0	0	0	0	0	0	0	0	0	0	0
400276	T	C	SNV	2	29	NA	1	NA	0	0	0	0	1	0	0	NA	NA	NA	0	0	0	0	NA	0	0	0	0	0	0	0	0	0	0	0	0	0	0	0	0
400281	G	T	SNV	2	29	NA	1	NA	0	0	0	0	1	0	0	NA	NA	NA	0	0	0	0	NA	0	0	0	0	0	0	0	0	0	0	0	0	0	0	0	0
400429	C	T	SNV	2	29	NA	1	NA	0	0	0	0	1	0	0	NA	NA	NA	0	0	0	0	NA	0	0	0	0	0	0	0	0	0	0	0	0	0	0	0	0
400430	T	G	SNV	2	29	NA	1	NA	0	0	0	0	1	0	0	NA	NA	NA	0	0	0	0	NA	0	0	0	0	0	0	0	0	0	0	0	0	0	0	0	0
400447	G	A	SNV	2	29	NA	1	NA	0	0	0	0	1	0	0	NA	NA	NA	0	0	0	0	NA	0	0	0	0	0	0	0	0	0	0	0	0	0	0	0	0
400458	C	A	SNV	2	29	NA	1	NA	0	0	0	0	1	0	0	NA	NA	NA	0	0	0	0	NA	0	0	0	0	0	0	0	0	0	0	0	0	0	0	0	0
400464	G	T	SNV	2	29	NA	1	NA	0	0	0	0	1	0	0	NA	NA	NA	0	0	0	0	NA	0	0	0	0	0	0	0	0	0	0	0	0	0	0	0	0
400465	T	C	SNV	2	29	NA	1	NA	0	0	0	0	1	0	0	NA	NA	NA	0	0	0	0	NA	0	0	0	0	0	0	0	0	0	0	0	0	0	0	0	0
400469	A	G	SNV	2	29	NA	1	NA	0	0	0	0	1	0	0	NA	NA	NA	0	0	0	0	NA	0	0	0	0	0	0	0	0	0	0	0	0	0	0	0	0
400502	A	C	SNV	2	29	NA	1	NA	0	0	0	0	1	0	0	NA	NA	NA	0	0	0	0	NA	0	0	0	0	0	0	0	0	0	0	0	0	0	0	0	0
400503	A	G	SNV	2	29	NA	1	NA	0	0	0	0	1	0	0	NA	NA	NA	0	0	0	0	NA	0	0	0	0	0	0	0	0	0	0	0	0	0	0	0	0
400505	C	A	SNV	2	29	NA	1	NA	0	0	0	0	1	0	0	NA	NA	NA	0	0	0	0	NA	0	0	0	0	0	0	0	0	0	0	0	0	0	0	0	0
400507	A	T	SNV	2	29	NA	1	NA	0	0	0	0	1	0	0	NA	NA	NA	0	0	0	0	NA	0	0	0	0	0	0	0	0	0	0	0	0	0	0	0	0
400512	A	C	SNV	2	29	NA	1	NA	0	0	0	0	1	0	0	NA	NA	NA	0	0	0	0	NA	0	0	0	0	0	0	0	0	0	0	0	0	0	0	0	0
400516	G	T	SNV	2	29	NA	1	NA	0	0	0	0	1	0	0	NA	NA	NA	0	0	0	0	NA	0	0	0	0	0	0	0	0	0	0	0	0	0	0	0	0
400518	T	C	SNV	2	29	NA	1	NA	0	0	0	0	1	0	0	NA	NA	NA	0	0	0	0	NA	0	0	0	0	0	0	0	0	0	0	0	0	0	0	0	0
400519	A	G	SNV	2	29	NA	1	NA	0	0	0	0	1	0	0	NA	NA	NA	0	0	0	0	NA	0	0	0	0	0	0	0	0	0	0	0	0	0	0	0	0
400520	C	T	SNV	2	29	NA	1	NA	0	0	0	0	1	0	0	NA	NA	NA	0	0	0	0	NA	0	0	0	0	0	0	0	0	0	0	0	0	0	0	0	0
400537	T	G	SNV	2	29	NA	1	NA	0	0	0	0	1	0	0	NA	NA	NA	0	0	0	0	NA	0	0	0	0	0	0	0	0	0	0	0	0	0	0	0	0
400538	T	G	SNV	2	29	NA	1	NA	0	0	0	0	1	0	0	NA	NA	NA	0	0	0	0	NA	0	0	0	0	0	0	0	0	0	0	0	0	0	0	0	0
400539	G	C	SNV	2	29	NA	1	NA	0	0	0	0	1	0	0	NA	NA	NA	0	0	0	0	NA	0	0	0	0	0	0	0	0	0	0	0	0	0	0	0	0
400540	G	C	SNV	2	29	NA	1	NA	0	0	0	0	1	0	0	NA	NA	NA	0	0	0	0	NA	0	0	0	0	0	0	0	0	0	0	0	0	0	0	0	0
400547	C	T	SNV	2	29	NA	1	NA	0	0	0	0	1	0	0	NA	NA	NA	0	0	0	0	NA	0	0	0	0	0	0	0	0	0	0	0	0	0	0	0	0
400551	C	T	SNV	2	29	NA	1	NA	0	0	0	0	1	0	0	NA	NA	NA	0	0	0	0	NA	0	0	0	0	0	0	0	0	0	0	0	0	0	0	0	0
400576	A	G	SNV	2	29	NA	1	NA	0	0	0	0	1	0	0	NA	NA	NA	0	0	0	0	NA	0	0	0	0	0	0	0	0	0	0	0	0	0	0	0	0
400577	C	A	SNV	2	29	NA	1	NA	0	0	0	0	1	0	0	NA	NA	NA	0	0	0	0	NA	0	0	0	0	0	0	0	0	0	0	0	0	0	0	0	0
400591	T	A	SNV	2	28	NA	1	NA	0	0	0	0	1	NA	0	NA	NA	NA	0	0	0	0	NA	0	0	0	0	0	0	0	0	0	0	0	0	0	0	0	0
400726	T	A	SNV	1	27	NA	NA	NA	0	0	0	0	1	NA	0	NA	NA	NA	0	0	0	0	NA	0	0	0	0	0	0	0	0	0	0	0	0	0	0	0	0
400731	A	T	SNV	1	27	NA	NA	NA	0	0	0	0	1	NA	0	NA	NA	NA	0	0	0	0	NA	0	0	0	0	0	0	0	0	0	0	0	0	0	0	0	0
400732	G	C	SNV	1	27	NA	NA	NA	0	0	0	0	1	NA	0	NA	NA	NA	0	0	0	0	NA	0	0	0	0	0	0	0	0	0	0	0	0	0	0	0	0
400746	G	T	SNV	1	27	NA	NA	NA	0	0	0	0	1	NA	0	NA	NA	NA	0	0	0	0	NA	0	0	0	0	0	0	0	0	0	0	0	0	0	0	0	0
400748	G	T	SNV	1	27	NA	NA	NA	0	0	0	0	1	NA	0	NA	NA	NA	0	0	0	0	NA	0	0	0	0	0	0	0	0	0	0	0	0	0	0	0	0
400765	C	G	SNV	1	27	NA	NA	NA	0	0	0	0	1	NA	0	NA	NA	NA	0	0	0	0	NA	0	0	0	0	0	0	0	0	0	0	0	0	0	0	0	0
400768	A	G	SNV	1	27	NA	NA	NA	0	0	0	0	1	NA	0	NA	NA	NA	0	0	0	0	NA	0	0	0	0	0	0	0	0	0	0	0	0	0	0	0	0
400781	G	A	SNV	1	27	NA	NA	NA	0	0	0	0	1	NA	0	NA	NA	NA	0	0	0	0	NA	0	0	0	0	0	0	0	0	0	0	0	0	0	0	0	0
400784	T	C	SNV	1	27	NA	NA	NA	0	0	0	0	1	NA	0	NA	NA	NA	0	0	0	0	NA	0	0	0	0	0	0	0	0	0	0	0	0	0	0	0	0
400786	T	C	SNV	1	27	NA	NA	NA	0	0	0	0	0	NA	0	NA	NA	NA	0	0	0	0	NA	0	0	0	0	0	0	0	0	0	0	0	0	0	1	0	0
400787	C	G	SNV	1	27	NA	NA	NA	0	0	0	0	0	NA	0	NA	NA	NA	0	0	0	0	NA	0	0	0	0	0	0	0	0	0	0	0	0	0	1	0	0
400788	C	A	SNV	1	27	NA	NA	NA	0	0	0	0	0	NA	0	NA	NA	NA	0	0	0	0	NA	0	0	0	0	0	0	0	0	0	0	0	0	0	1	0	0
400789	C	T	SNV	1	27	NA	NA	NA	0	0	0	0	0	NA	0	NA	NA	NA	0	0	0	0	NA	0	0	0	0	0	0	0	0	0	0	0	0	0	1	0	0
400800	A	G	SNV	1	27	NA	NA	NA	0	0	0	0	0	NA	0	NA	NA	NA	0	0	0	0	NA	0	0	0	0	0	0	0	0	0	0	0	0	0	1	0	0
400801	G	C	SNV	1	27	NA	NA	NA	0	0	0	0	1	NA	0	NA	NA	NA	0	0	0	0	NA	0	0	0	0	0	0	0	0	0	0	0	0	0	0	0	0
400805	A	G	SNV	1	27	NA	NA	NA	0	0	0	0	1	NA	0	NA	NA	NA	0	0	0	0	NA	0	0	0	0	0	0	0	0	0	0	0	0	0	0	0	0
400816	T	C	SNV	1	27	NA	NA	NA	0	0	0	0	1	NA	0	NA	NA	NA	0	0	0	0	NA	0	0	0	0	0	0	0	0	0	0	0	0	0	0	0	0
400817	G	C	SNV	1	27	NA	NA	NA	0	0	0	0	1	NA	0	NA	NA	NA	0	0	0	0	NA	0	0	0	0	0	0	0	0	0	0	0	0	0	0	0	0
400820	C	G	SNV	1	27	NA	NA	NA	0	0	0	0	1	NA	0	NA	NA	NA	0	0	0	0	NA	0	0	0	0	0	0	0	0	0	0	0	0	0	0	0	0
400826	C	T	SNV	1	27	NA	NA	NA	0	0	0	0	1	NA	0	NA	NA	NA	0	0	0	0	NA	0	0	0	0	0	0	0	0	0	0	0	0	0	0	0	0
400831	G	C	SNV	1	27	NA	NA	NA	0	0	0	0	1	NA	0	NA	NA	NA	0	0	0	0	NA	0	0	0	0	0	0	0	0	0	0	0	0	0	0	0	0
400836	G	C	SNV	1	27	NA	NA	NA	0	0	0	0	1	NA	0	NA	NA	NA	0	0	0	0	NA	0	0	0	0	0	0	0	0	0	0	0	0	0	0	0	0
400838	G	A	SNV	1	27	NA	NA	NA	0	0	0	0	1	NA	0	NA	NA	NA	0	0	0	0	NA	0	0	0	0	0	0	0	0	0	0	0	0	0	0	0	0
400839	C	G	SNV	1	27	NA	NA	NA	0	0	0	0	1	NA	0	NA	NA	NA	0	0	0	0	NA	0	0	0	0	0	0	0	0	0	0	0	0	0	0	0	0
400846	G	C	SNV	1	27	NA	NA	NA	0	0	0	0	1	NA	0	NA	NA	NA	0	0	0	0	NA	0	0	0	0	0	0	0	0	0	0	0	0	0	0	0	0
400847	C	T	SNV	1	27	NA	NA	NA	0	0	0	0	1	NA	0	NA	NA	NA	0	0	0	0	NA	0	0	0	0	0	0	0	0	0	0	0	0	0	0	0	0
400848	C	T	SNV	1	27	NA	NA	NA	0	0	0	0	1	NA	0	NA	NA	NA	0	0	0	0	NA	0	0	0	0	0	0	0	0	0	0	0	0	0	0	0	0
400849	C	G	SNV	1	27	NA	NA	NA	0	0	0	0	1	NA	0	NA	NA	NA	0	0	0	0	NA	0	0	0	0	0	0	0	0	0	0	0	0	0	0	0	0
400851	A	T	SNV	1	27	NA	NA	NA	0	0	0	0	1	NA	0	NA	NA	NA	0	0	0	0	NA	0	0	0	0	0	0	0	0	0	0	0	0	0	0	0	0
400852	T	G	SNV	1	27	NA	NA	NA	0	0	0	0	1	NA	0	NA	NA	NA	0	0	0	0	NA	0	0	0	0	0	0	0	0	0	0	0	0	0	0	0	0
400853	A	C	SNV	1	27	NA	NA	NA	0	0	0	0	0	NA	0	NA	NA	NA	0	0	0	0	NA	0	0	0	0	0	0	0	0	0	0	0	0	0	1	0	0
400858	G	C,A	triallelic SNV	0	35	NA	NA	NA	0	0	0	0	1	NA	0	NA	NA	NA	0	0	0	0	NA	0	0	0	0	0	0	0	0	0	0	0	0	0	2	0	0
400861	A	G	SNV	1	27	NA	NA	NA	0	0	0	0	1	NA	0	NA	NA	NA	0	0	0	0	NA	0	0	0	0	0	0	0	0	0	0	0	0	0	0	0	0
400867	T	C	SNV	1	27	NA	NA	NA	0	0	0	0	1	NA	0	NA	NA	NA	0	0	0	0	NA	0	0	0	0	0	0	0	0	0	0	0	0	0	0	0	0
400874	T	C	SNV	1	27	NA	NA	NA	0	0	0	0	1	NA	0	NA	NA	NA	0	0	0	0	NA	0	0	0	0	0	0	0	0	0	0	0	0	0	0	0	0
400878	G	A	SNV	1	27	NA	NA	NA	0	0	0	0	1	NA	0	NA	NA	NA	0	0	0	0	NA	0	0	0	0	0	0	0	0	0	0	0	0	0	0	0	0
400879	C	T	SNV	1	27	NA	NA	NA	0	0	0	0	1	NA	0	NA	NA	NA	0	0	0	0	NA	0	0	0	0	0	0	0	0	0	0	0	0	0	0	0	0
400880	C	G	SNV	1	27	NA	NA	NA	0	0	0	0	1	NA	0	NA	NA	NA	0	0	0	0	NA	0	0	0	0	0	0	0	0	0	0	0	0	0	0	0	0
400910	A	G	SNV	1	28	NA	0	NA	0	0	0	0	0	NA	0	NA	NA	NA	0	0	0	0	NA	0	0	0	0	0	0	0	0	0	0	0	0	0	1	0	0
400925	A	C	SNV	1	28	NA	0	NA	0	0	0	0	0	NA	0	NA	NA	NA	0	0	0	0	NA	0	0	0	0	0	0	0	0	0	0	0	0	0	1	0	0
400926	C	T	SNV	1	28	NA	0	NA	0	0	0	0	0	NA	0	NA	NA	NA	0	0	0	0	NA	0	0	0	0	0	0	0	0	0	0	0	0	0	1	0	0
400927	A	T	SNV	1	28	NA	0	NA	0	0	0	0	0	NA	0	NA	NA	NA	0	0	0	0	NA	0	0	0	0	0	0	0	0	0	0	0	0	0	1	0	0
400947	G	A	SNV	1	28	NA	0	NA	0	0	0	0	0	NA	0	NA	NA	NA	0	0	0	0	NA	0	0	0	0	0	0	0	0	0	0	0	0	0	1	0	0
400966	T	C	SNV	1	28	NA	0	NA	0	0	0	0	0	NA	0	NA	NA	NA	0	0	0	0	NA	0	0	0	0	0	0	0	0	0	0	0	0	0	1	0	0
401072	C	T	SNV	27	28	NA	1	NA	1	1	1	1	1	NA	1	NA	NA	NA	1	1	1	1	NA	1	1	1	1	1	1	1	1	1	1	1	1	1	1	1	1
401147	G	A	SNV	1	28	NA	0	NA	0	0	0	0	0	NA	0	NA	NA	NA	0	0	0	0	NA	0	0	0	0	0	0	0	0	0	0	0	0	0	1	0	0
401151	A	C	SNV	1	28	NA	0	NA	0	0	0	0	0	NA	0	NA	NA	NA	0	0	0	0	NA	0	0	0	0	0	0	0	0	0	0	0	0	0	1	0	0
401157	C	T	SNV	1	28	NA	0	NA	0	0	0	0	0	NA	0	NA	NA	NA	0	0	0	0	NA	0	0	0	0	0	0	0	0	0	0	0	0	0	1	0	0
401163	A	G	SNV	1	28	NA	0	NA	0	0	0	0	0	NA	0	NA	NA	NA	0	0	0	0	NA	0	0	0	0	0	0	0	0	0	0	0	0	0	1	0	0
401193	T	C	SNV	1	28	NA	0	NA	0	0	0	0	0	NA	0	NA	NA	NA	0	0	0	0	NA	0	0	0	0	0	0	0	0	0	0	0	0	0	1	0	0
401208	A	G	SNV	1	28	NA	0	NA	0	0	0	0	0	NA	0	NA	NA	NA	0	0	0	0	NA	0	0	0	0	0	0	0	0	0	0	0	0	0	1	0	0
401223	A	G	SNV	1	28	NA	0	NA	0	0	0	0	0	NA	0	NA	NA	NA	0	0	0	0	NA	0	0	0	0	0	0	0	0	0	0	0	0	0	1	0	0
401227	C	T	SNV	1	28	NA	0	NA	0	0	0	0	0	NA	0	NA	NA	NA	0	0	0	0	NA	0	0	0	0	0	0	0	0	0	0	0	0	0	1	0	0
401286	C	T	SNV	26	28	NA	1	NA	1	1	1	1	1	NA	1	NA	NA	NA	1	1	1	1	NA	1	1	1	1	1	1	1	1	1	1	1	1	1	0	1	1
401315	T	A	SNV	1	28	NA	0	NA	0	0	0	0	0	NA	0	NA	NA	NA	0	0	0	0	NA	0	0	0	0	0	0	0	0	0	0	0	0	0	1	0	0
401318	G	A	SNV	1	28	NA	0	NA	0	0	0	0	0	NA	0	NA	NA	NA	0	0	0	0	NA	0	0	0	0	0	0	0	0	0	0	0	0	0	1	0	0
401324	T	G	SNV	1	28	NA	0	NA	0	0	0	0	0	NA	0	NA	NA	NA	0	0	0	0	NA	0	0	0	0	0	0	0	0	0	0	0	0	0	1	0	0
401325	C	T	SNV	1	28	NA	0	NA	0	0	0	0	0	NA	0	NA	NA	NA	0	0	0	0	NA	0	0	0	0	0	0	0	0	0	0	0	0	0	1	0	0
401328	T	C	SNV	1	28	NA	0	NA	0	0	0	0	0	NA	0	NA	NA	NA	0	0	0	0	NA	0	0	0	0	0	0	0	0	0	0	0	0	0	1	0	0
401329	A	T	SNV	1	28	NA	0	NA	0	0	0	0	0	NA	0	NA	NA	NA	0	0	0	0	NA	0	0	0	0	0	0	0	0	0	0	0	0	0	1	0	0
401347	T	A	SNV	1	28	NA	0	NA	0	0	0	0	0	NA	0	NA	NA	NA	0	0	0	0	NA	0	0	0	0	0	0	0	0	0	0	0	0	0	1	0	0
401348	A	T	SNV	1	28	NA	0	NA	0	0	0	0	0	NA	0	NA	NA	NA	0	0	0	0	NA	0	0	0	0	0	0	0	0	0	0	0	0	0	1	0	0
401349	T	A	SNV	1	28	NA	0	NA	0	0	0	0	0	NA	0	NA	NA	NA	0	0	0	0	NA	0	0	0	0	0	0	0	0	0	0	0	0	0	1	0	0
401350	C	A	SNV	1	28	NA	0	NA	0	0	0	0	0	NA	0	NA	NA	NA	0	0	0	0	NA	0	0	0	0	0	0	0	0	0	0	0	0	0	1	0	0
401351	C	A	SNV	1	28	NA	0	NA	0	0	0	0	0	NA	0	NA	NA	NA	0	0	0	0	NA	0	0	0	0	0	0	0	0	0	0	0	0	0	1	0	0
401359	T	C	SNV	1	28	NA	0	NA	0	0	0	0	0	NA	0	NA	NA	NA	0	0	0	0	NA	0	0	0	0	0	0	0	0	0	0	0	0	0	1	0	0
401360	C	T	SNV	1	28	NA	0	NA	0	0	0	0	0	NA	0	NA	NA	NA	0	0	0	0	NA	0	0	0	0	0	0	0	0	0	0	0	0	0	1	0	0
401389	T	C	SNV	1	28	NA	0	NA	0	0	0	0	0	NA	0	NA	NA	NA	0	0	0	0	NA	0	0	0	0	0	0	0	0	0	0	0	0	0	1	0	0
401390	C	T	SNV	1	28	NA	0	NA	0	0	0	0	0	NA	0	NA	NA	NA	0	0	0	0	NA	0	0	0	0	0	0	0	0	0	0	0	0	0	1	0	0
401411	C	T	SNV	1	28	NA	0	NA	0	0	0	0	0	NA	0	NA	NA	NA	0	0	0	0	NA	0	0	0	0	0	0	0	0	0	0	0	0	0	1	0	0
401472	C	T	SNV	26	28	NA	1	NA	1	1	1	1	1	NA	1	NA	NA	NA	1	1	1	1	NA	1	1	1	1	1	1	1	1	1	1	1	1	1	0	1	1
401478	C	T	SNV	27	28	NA	1	NA	1	1	1	1	1	NA	1	NA	NA	NA	1	1	1	1	NA	1	1	1	1	1	1	1	1	1	1	1	1	1	1	1	1
401495	C	T	SNV	27	28	NA	1	NA	1	1	1	1	1	NA	1	NA	NA	NA	1	1	1	1	NA	1	1	1	1	1	1	1	1	1	1	1	1	1	1	1	1
401904	G	A	SNV	1	28	NA	0	NA	0	0	0	0	0	NA	0	NA	NA	NA	0	0	0	0	NA	0	1	0	0	0	0	0	0	0	0	0	0	0	0	0	0
401907	G	C	SNV	1	27	NA	1	NA	0	0	0	0	NA	NA	0	NA	NA	NA	0	0	0	0	NA	0	0	0	0	0	0	0	0	0	0	0	0	0	0	0	0
401908	G	C	SNV	1	27	NA	1	NA	0	0	0	0	NA	NA	0	NA	NA	NA	0	0	0	0	NA	0	0	0	0	0	0	0	0	0	0	0	0	0	0	0	0
401913	C	A	SNV	1	27	NA	1	NA	0	0	0	0	NA	NA	0	NA	NA	NA	0	0	0	0	NA	0	0	0	0	0	0	0	0	0	0	0	0	0	0	0	0
401914	C	G	SNV	1	27	NA	1	NA	0	0	0	0	NA	NA	0	NA	NA	NA	0	0	0	0	NA	0	0	0	0	0	0	0	0	0	0	0	0	0	0	0	0
401940	C	T	SNV	1	27	NA	1	NA	0	0	0	0	NA	NA	0	NA	NA	NA	0	0	0	0	NA	0	0	0	0	0	0	0	0	0	0	0	0	0	0	0	0
401947	G	A	SNV	1	27	NA	1	NA	0	0	0	0	NA	NA	0	NA	NA	NA	0	0	0	0	NA	0	0	0	0	0	0	0	0	0	0	0	0	0	0	0	0
401950	G	A	SNV	1	27	NA	1	NA	0	0	0	0	NA	NA	0	NA	NA	NA	0	0	0	0	NA	0	0	0	0	0	0	0	0	0	0	0	0	0	0	0	0
401951	A	G	SNV	1	27	NA	1	NA	0	0	0	0	NA	NA	0	NA	NA	NA	0	0	0	0	NA	0	0	0	0	0	0	0	0	0	0	0	0	0	0	0	0
401956	A	G	SNV	1	27	NA	1	NA	0	0	0	0	NA	NA	0	NA	NA	NA	0	0	0	0	NA	0	0	0	0	0	0	0	0	0	0	0	0	0	0	0	0
401959	G	T	SNV	1	27	NA	1	NA	0	0	0	0	NA	NA	0	NA	NA	NA	0	0	0	0	NA	0	0	0	0	0	0	0	0	0	0	0	0	0	0	0	0
401961	G	C	SNV	1	27	NA	1	NA	0	0	0	0	NA	NA	0	NA	NA	NA	0	0	0	0	NA	0	0	0	0	0	0	0	0	0	0	0	0	0	0	0	0
401963	C	G	SNV	1	27	NA	1	NA	0	0	0	0	NA	NA	0	NA	NA	NA	0	0	0	0	NA	0	0	0	0	0	0	0	0	0	0	0	0	0	0	0	0
401965	G	A	SNV	1	26	NA	1	NA	0	0	0	0	NA	NA	0	NA	NA	NA	0	0	0	0	NA	0	0	0	0	0	0	0	0	0	0	0	0	0	NA	0	0
401966	G	C	SNV	1	26	NA	1	NA	0	0	0	0	NA	NA	0	NA	NA	NA	0	0	0	0	NA	0	0	0	0	0	0	0	0	0	0	0	0	0	NA	0	0
401968	T	C	SNV	1	26	NA	1	NA	0	0	0	0	NA	NA	0	NA	NA	NA	0	0	0	0	NA	0	0	0	0	0	0	0	0	0	0	0	0	0	NA	0	0
401969	G	C	SNV	1	26	NA	1	NA	0	0	0	0	NA	NA	0	NA	NA	NA	0	0	0	0	NA	0	0	0	0	0	0	0	0	0	0	0	0	0	NA	0	0
401972	T	C	SNV	1	26	NA	1	NA	0	0	0	0	NA	NA	0	NA	NA	NA	0	0	0	0	NA	0	0	0	0	0	0	0	0	0	0	0	0	0	NA	0	0
401984	G	A	SNV	1	26	NA	1	NA	0	0	0	0	NA	NA	0	NA	NA	NA	0	0	0	0	NA	0	0	0	0	0	0	0	0	0	0	0	0	0	NA	0	0
401985	C	G	SNV	1	26	NA	1	NA	0	0	0	0	NA	NA	0	NA	NA	NA	0	0	0	0	NA	0	0	0	0	0	0	0	0	0	0	0	0	0	NA	0	0
401986	A	G	SNV	1	26	NA	1	NA	0	0	0	0	NA	NA	0	NA	NA	NA	0	0	0	0	NA	0	0	0	0	0	0	0	0	0	0	0	0	0	NA	0	0
401987	C	T	SNV	1	26	NA	1	NA	0	0	0	0	NA	NA	0	NA	NA	NA	0	0	0	0	NA	0	0	0	0	0	0	0	0	0	0	0	0	0	NA	0	0
401989	C	A	SNV	1	26	NA	1	NA	0	0	0	0	NA	NA	0	NA	NA	NA	0	0	0	0	NA	0	0	0	0	0	0	0	0	0	0	0	0	0	NA	0	0
401992	T	A	SNV	1	26	NA	1	NA	0	0	0	0	NA	NA	0	NA	NA	NA	0	0	0	0	NA	0	0	0	0	0	0	0	0	0	0	0	0	0	NA	0	0
401997	A	G	SNV	1	26	NA	1	NA	0	0	0	0	NA	NA	0	NA	NA	NA	0	0	0	0	NA	0	0	0	0	0	0	0	0	0	0	0	0	0	NA	0	0
402000	C	T	SNV	1	26	NA	0	NA	0	0	0	0	NA	NA	0	NA	NA	NA	0	0	0	0	NA	0	0	0	0	0	0	0	1	0	0	0	0	0	NA	0	0
402002	A	T	SNV	1	26	NA	1	NA	0	0	0	0	NA	NA	0	NA	NA	NA	0	0	0	0	NA	0	0	0	0	0	0	0	0	0	0	0	0	0	NA	0	0
402003	A	G	SNV	1	26	NA	1	NA	0	0	0	0	NA	NA	0	NA	NA	NA	0	0	0	0	NA	0	0	0	0	0	0	0	0	0	0	0	0	0	NA	0	0
402004	A	G	SNV	1	26	NA	1	NA	0	0	0	0	NA	NA	0	NA	NA	NA	0	0	0	0	NA	0	0	0	0	0	0	0	0	0	0	0	0	0	NA	0	0
402008	A	G	SNV	1	26	NA	1	NA	0	0	0	0	NA	NA	0	NA	NA	NA	0	0	0	0	NA	0	0	0	0	0	0	0	0	0	0	0	0	0	NA	0	0
402016	G	A	SNV	1	26	NA	1	NA	0	0	0	0	NA	NA	0	NA	NA	NA	0	0	0	0	NA	0	0	0	0	0	0	0	0	0	0	0	0	0	NA	0	0
402018	G	T,C	triallelic SNV	0	35	NA	1	NA	1	1	1	1	NA	NA	1	NA	NA	NA	1	1	1	1	NA	1	1	1	1	1	1	1	2	1	1	1	1	1	NA	1	1
402028	G	A	SNV	1	27	NA	0	NA	0	0	0	0	0	NA	0	NA	NA	NA	0	0	0	0	NA	0	0	0	0	0	0	0	1	0	0	0	0	0	NA	0	0
402040	G	A	SNV	1	27	NA	0	NA	0	0	0	0	0	NA	0	NA	NA	NA	0	0	0	0	NA	0	0	0	0	0	0	0	1	0	0	0	0	0	NA	0	0
402045	A	G	SNV	2	27	NA	1	NA	0	0	0	0	1	NA	0	NA	NA	NA	0	0	0	0	NA	0	0	0	0	0	0	0	0	0	0	0	0	0	NA	0	0
402051	T	A	SNV	2	27	NA	1	NA	0	0	0	0	1	NA	0	NA	NA	NA	0	0	0	0	NA	0	0	0	0	0	0	0	0	0	0	0	0	0	NA	0	0
402060	C	T	SNV	1	27	NA	0	NA	0	0	0	0	0	NA	0	NA	NA	NA	0	0	0	0	NA	0	0	0	0	0	0	0	1	0	0	0	0	0	NA	0	0
402061	G	C	SNV	2	27	NA	1	NA	0	0	0	0	1	NA	0	NA	NA	NA	0	0	0	0	NA	0	0	0	0	0	0	0	0	0	0	0	0	0	NA	0	0
402063	C	T	SNV	2	27	NA	1	NA	0	0	0	0	1	NA	0	NA	NA	NA	0	0	0	0	NA	0	0	0	0	0	0	0	0	0	0	0	0	0	NA	0	0
402071	T	C	SNV	2	27	NA	1	NA	0	0	0	0	1	NA	0	NA	NA	NA	0	0	0	0	NA	0	0	0	0	0	0	0	0	0	0	0	0	0	NA	0	0
402073	C	G	SNV	2	27	NA	1	NA	0	0	0	0	1	NA	0	NA	NA	NA	0	0	0	0	NA	0	0	0	0	0	0	0	0	0	0	0	0	0	NA	0	0
402074	G	A	SNV	1	27	NA	0	NA	0	0	0	0	0	NA	0	NA	NA	NA	0	0	0	0	NA	0	0	0	0	0	0	0	1	0	0	0	0	0	NA	0	0
402092	G	A	SNV	1	28	NA	0	NA	0	0	0	0	0	NA	0	NA	NA	NA	0	0	0	0	NA	0	0	0	0	0	0	0	1	0	0	0	0	0	0	0	0
402093	A	G	SNV	2	28	NA	1	NA	0	0	0	0	1	NA	0	NA	NA	NA	0	0	0	0	NA	0	0	0	0	0	0	0	0	0	0	0	0	0	0	0	0
402101	C	T	SNV	1	28	NA	0	NA	0	0	0	0	0	NA	0	NA	NA	NA	0	0	0	0	NA	0	0	0	0	0	0	0	1	0	0	0	0	0	0	0	0
402103	C	G	SNV	2	28	NA	1	NA	0	0	0	0	1	NA	0	NA	NA	NA	0	0	0	0	NA	0	0	0	0	0	0	0	0	0	0	0	0	0	0	0	0
402104	T	G	SNV	2	28	NA	1	NA	0	0	0	0	1	NA	0	NA	NA	NA	0	0	0	0	NA	0	0	0	0	0	0	0	0	0	0	0	0	0	0	0	0
402115	A	C	SNV	2	28	NA	1	NA	0	0	0	0	1	NA	0	NA	NA	NA	0	0	0	0	NA	0	0	0	0	0	0	0	0	0	0	0	0	0	0	0	0
402116	G	C	SNV	2	28	NA	1	NA	0	0	0	0	1	NA	0	NA	NA	NA	0	0	0	0	NA	0	0	0	0	0	0	0	0	0	0	0	0	0	0	0	0
402117	T	C	SNV	1	28	NA	0	NA	0	0	0	0	0	NA	0	NA	NA	NA	0	0	0	0	NA	0	0	0	0	0	0	0	0	0	0	0	0	0	1	0	0
402118	G	A	SNV	1	28	NA	0	NA	0	0	0	0	0	NA	0	NA	NA	NA	0	0	0	0	NA	0	0	0	0	0	0	0	1	0	0	0	0	0	0	0	0
402134	T	C	SNV	2	28	NA	1	NA	0	0	0	0	1	NA	0	NA	NA	NA	0	0	0	0	NA	0	0	0	0	0	0	0	0	0	0	0	0	0	0	0	0
402136	G	T	SNV	1	28	NA	0	NA	0	0	0	0	0	NA	0	NA	NA	NA	0	0	0	0	NA	0	0	0	0	0	0	0	1	0	0	0	0	0	0	0	0
402137	C	G	SNV	2	28	NA	1	NA	0	0	0	0	1	NA	0	NA	NA	NA	0	0	0	0	NA	0	0	0	0	0	0	0	0	0	0	0	0	0	0	0	0
402142	G	T,A	triallelic SNV	0	35	NA	1	NA	0	0	0	0	1	NA	0	NA	NA	NA	0	0	0	0	NA	0	0	0	0	0	0	0	2	0	0	0	0	0	0	0	0
402145	G	A	SNV	2	28	NA	1	NA	0	0	0	0	1	NA	0	NA	NA	NA	0	0	0	0	NA	0	0	0	0	0	0	0	0	0	0	0	0	0	0	0	0
402146	A	G	SNV	2	28	NA	1	NA	0	0	0	0	1	NA	0	NA	NA	NA	0	0	0	0	NA	0	0	0	0	0	0	0	0	0	0	0	0	0	0	0	0
402153	C	T	SNV	1	28	NA	0	NA	0	0	0	0	0	NA	0	NA	NA	NA	0	0	0	0	NA	0	0	0	0	0	0	0	1	0	0	0	0	0	0	0	0
402154	C	A,G	triallelic SNV	0	35	NA	1	NA	0	0	0	0	1	NA	0	NA	NA	NA	0	0	0	0	NA	0	0	0	0	0	0	0	2	0	0	0	0	0	0	0	0
402155	G	C	SNV	2	28	NA	1	NA	0	0	0	0	1	NA	0	NA	NA	NA	0	0	0	0	NA	0	0	0	0	0	0	0	0	0	0	0	0	0	0	0	0
402156	C	G	SNV	1	28	NA	0	NA	0	0	0	0	0	NA	0	NA	NA	NA	0	0	0	0	NA	0	0	0	0	0	0	0	1	0	0	0	0	0	0	0	0
402159	C	T	SNV	1	28	NA	0	NA	0	0	0	0	0	NA	0	NA	NA	NA	0	0	0	0	NA	0	0	0	0	0	0	0	1	0	0	0	0	0	0	0	0
402163	A	G	SNV	2	28	NA	1	NA	0	0	0	0	1	NA	0	NA	NA	NA	0	0	0	0	NA	0	0	0	0	0	0	0	0	0	0	0	0	0	0	0	0
402164	C	G	SNV	2	28	NA	1	NA	0	0	0	0	1	NA	0	NA	NA	NA	0	0	0	0	NA	0	0	0	0	0	0	0	0	0	0	0	0	0	0	0	0
402165	T	A,C	triallelic SNV	0	35	NA	1	NA	0	0	0	0	1	NA	0	NA	NA	NA	0	0	0	0	NA	0	0	0	0	0	0	0	2	0	0	0	0	0	0	0	0
402167	C	T	SNV	1	28	NA	0	NA	0	0	0	0	0	NA	0	NA	NA	NA	0	0	0	0	NA	0	0	0	0	0	0	0	1	0	0	0	0	0	0	0	0
402170	A	G	SNV	2	28	NA	1	NA	0	0	0	0	1	NA	0	NA	NA	NA	0	0	0	0	NA	0	0	0	0	0	0	0	0	0	0	0	0	0	0	0	0
402175	A	T	SNV	2	28	NA	1	NA	0	0	0	0	1	NA	0	NA	NA	NA	0	0	0	0	NA	0	0	0	0	0	0	0	0	0	0	0	0	0	0	0	0
402180	A	C	SNV	2	28	NA	1	NA	0	0	0	0	1	NA	0	NA	NA	NA	0	0	0	0	NA	0	0	0	0	0	0	0	0	0	0	0	0	0	0	0	0
402181	A	C	SNV	2	28	NA	1	NA	0	0	0	0	1	NA	0	NA	NA	NA	0	0	0	0	NA	0	0	0	0	0	0	0	0	0	0	0	0	0	0	0	0
402183	C	G	SNV	2	28	NA	1	NA	0	0	0	0	1	NA	0	NA	NA	NA	0	0	0	0	NA	0	0	0	0	0	0	0	0	0	0	0	0	0	0	0	0
402184	A	G	SNV	2	28	NA	1	NA	0	0	0	0	1	NA	0	NA	NA	NA	0	0	0	0	NA	0	0	0	0	0	0	0	0	0	0	0	0	0	0	0	0
402203	A	C	SNV	2	28	NA	1	NA	0	0	0	0	1	NA	0	NA	NA	NA	0	0	0	0	NA	0	0	0	0	0	0	0	0	0	0	0	0	0	0	0	0
402210	C	G	SNV	2	28	NA	1	NA	0	0	0	0	1	NA	0	NA	NA	NA	0	0	0	0	NA	0	0	0	0	0	0	0	0	0	0	0	0	0	0	0	0
402211	C	G	SNV	2	28	NA	1	NA	0	0	0	0	1	NA	0	NA	NA	NA	0	0	0	0	NA	0	0	0	0	0	0	0	0	0	0	0	0	0	0	0	0
402220	C	G	SNV	2	28	NA	1	NA	0	0	0	0	1	NA	0	NA	NA	NA	0	0	0	0	NA	0	0	0	0	0	0	0	0	0	0	0	0	0	0	0	0
402226	G	T	SNV	2	28	NA	1	NA	0	0	0	0	1	NA	0	NA	NA	NA	0	0	0	0	NA	0	0	0	0	0	0	0	0	0	0	0	0	0	0	0	0
402236	T	C	SNV	1	28	NA	0	NA	0	0	0	0	0	NA	0	NA	NA	NA	0	0	0	0	NA	0	0	0	0	0	0	0	0	0	0	0	0	0	1	0	0
402242	C	T	SNV	2	28	NA	1	NA	0	0	0	0	1	NA	0	NA	NA	NA	0	0	0	0	NA	0	0	0	0	0	0	0	0	0	0	0	0	0	0	0	0
402384	G	C	SNV	1	28	NA	0	NA	0	0	0	0	0	NA	0	NA	NA	NA	0	0	0	0	NA	1	0	0	0	0	0	0	0	0	0	0	0	0	0	0	0
402387	A	C	SNV	1	28	NA	0	NA	0	0	0	0	0	NA	0	NA	NA	NA	0	0	0	0	NA	1	0	0	0	0	0	0	0	0	0	0	0	0	0	0	0
402391	A	C	SNV	1	28	NA	0	NA	0	0	0	0	0	NA	0	NA	NA	NA	0	0	0	0	NA	1	0	0	0	0	0	0	0	0	0	0	0	0	0	0	0
402392	G	C	SNV	1	28	NA	0	NA	0	0	0	0	0	NA	0	NA	NA	NA	0	0	0	0	NA	1	0	0	0	0	0	0	0	0	0	0	0	0	0	0	0
402406	G	A	SNV	1	28	NA	1	NA	0	0	0	0	0	NA	0	NA	NA	NA	0	0	0	0	NA	0	0	0	0	0	0	0	0	0	0	0	0	0	0	0	0
402408	C	G	SNV	1	28	NA	1	NA	0	0	0	0	0	NA	0	NA	NA	NA	0	0	0	0	NA	0	0	0	0	0	0	0	0	0	0	0	0	0	0	0	0
402422	T	G	SNV	1	28	NA	1	NA	0	0	0	0	0	NA	0	NA	NA	NA	0	0	0	0	NA	0	0	0	0	0	0	0	0	0	0	0	0	0	0	0	0
402455	G	C	SNV	2	28	NA	1	NA	0	0	0	0	1	NA	0	NA	NA	NA	0	0	0	0	NA	0	0	0	0	0	0	0	0	0	0	0	0	0	0	0	0
402456	G	C	SNV	2	29	NA	1	NA	0	0	0	0	1	0	0	NA	NA	NA	0	0	0	0	NA	0	0	0	0	0	0	0	0	0	0	0	0	0	0	0	0
402470	G	T	SNV	3	29	NA	1	NA	0	0	0	0	1	0	0	NA	NA	NA	0	0	0	0	NA	0	0	0	0	0	0	0	1	0	0	0	0	0	0	0	0
402474	G	T	SNV	2	29	NA	1	NA	0	0	0	0	1	0	0	NA	NA	NA	0	0	0	0	NA	0	0	0	0	0	0	0	0	0	0	0	0	0	0	0	0
402567	G	A	SNV	1	26	NA	NA	NA	0	0	0	0	NA	0	0	NA	NA	NA	0	0	NA	0	NA	0	0	0	0	0	0	0	1	0	0	0	0	0	0	0	0
402604	T	C	SNV	25	26	NA	NA	NA	1	1	1	1	NA	1	1	NA	NA	NA	1	1	NA	1	NA	1	1	1	1	1	1	1	1	1	1	1	1	1	1	1	1
402806	A	C	SNV	1	25	NA	NA	NA	0	0	NA	0	NA	0	0	NA	NA	NA	0	0	NA	0	NA	0	0	0	0	0	0	0	1	0	0	0	0	0	0	0	0
402814	TCC	TCCC	insertion	6	25	NA	NA	NA	1	0	NA	0	NA	0	0	NA	NA	NA	0	0	NA	0	NA	0	0	0	0	0	1	0	0	1	1	0	0	0	0	1	1
402843	TAA	TAAA	insertion	6	24	NA	NA	NA	1	0	NA	0	NA	0	0	NA	NA	NA	0	0	NA	0	NA	0	0	0	0	0	1	0	0	1	1	0	0	NA	0	1	1
402898	GCCCCC	GCCCCCC	insertion	6	24	NA	NA	NA	1	0	NA	0	NA	0	0	NA	NA	NA	0	0	NA	0	NA	0	0	0	0	0	1	0	0	1	1	0	0	NA	0	1	1
402932	GTT	GTTT	insertion	6	24	NA	NA	NA	1	0	NA	0	NA	0	0	NA	NA	NA	0	0	NA	0	NA	0	0	0	0	0	1	0	0	1	1	0	0	NA	0	1	1
402935	A	G	SNV	1	24	NA	NA	NA	0	0	NA	0	NA	0	0	NA	NA	NA	0	0	NA	0	NA	0	0	0	0	0	0	0	1	0	0	0	0	NA	0	0	0
402951	C	A	SNV	1	24	NA	NA	NA	0	0	NA	0	NA	0	0	NA	NA	NA	0	0	NA	0	NA	0	0	0	0	0	0	0	1	0	0	0	0	NA	0	0	0
402955	A	T	SNV	1	24	NA	NA	NA	0	0	NA	0	NA	0	0	NA	NA	NA	0	0	NA	0	NA	0	0	0	0	0	0	0	1	0	0	0	0	NA	0	0	0
402972	T	C	SNV	1	24	NA	NA	NA	0	0	NA	0	NA	0	0	NA	NA	NA	0	0	NA	0	NA	0	0	0	0	0	0	0	1	0	0	0	0	NA	0	0	0
402975	G	A	SNV	1	24	NA	NA	NA	0	0	NA	0	NA	0	0	NA	NA	NA	0	0	NA	0	NA	0	0	0	0	0	0	0	1	0	0	0	0	NA	0	0	0
402976	G	C	SNV	1	24	NA	NA	NA	0	0	NA	0	NA	0	0	NA	NA	NA	0	0	NA	0	NA	0	0	0	0	0	0	0	1	0	0	0	0	NA	0	0	0
402977	C	T	SNV	1	24	NA	NA	NA	0	0	NA	0	NA	0	0	NA	NA	NA	0	0	NA	0	NA	0	0	0	0	0	0	0	1	0	0	0	0	NA	0	0	0
402978	G	A	SNV	1	24	NA	NA	NA	0	0	NA	0	NA	0	0	NA	NA	NA	0	0	NA	0	NA	0	0	0	0	0	0	0	1	0	0	0	0	NA	0	0	0
402996	T	A	SNV	1	24	NA	NA	NA	0	0	NA	0	NA	0	0	NA	NA	NA	0	0	NA	0	NA	0	0	0	0	0	0	0	1	0	0	0	0	NA	0	0	0
403014	C	T	SNV	1	24	NA	NA	NA	0	0	NA	0	NA	0	0	NA	NA	NA	0	0	NA	0	NA	0	0	0	0	0	0	0	1	0	0	0	0	NA	0	0	0
403022	G	A	SNV	1	24	NA	NA	NA	0	0	NA	0	NA	0	0	NA	NA	NA	0	0	NA	0	NA	0	0	0	0	0	0	0	1	0	0	0	0	NA	0	0	0
403034	G	C	SNV	1	25	NA	NA	NA	0	0	NA	0	NA	0	0	NA	NA	NA	0	0	NA	0	NA	0	0	0	0	0	0	0	1	0	0	0	0	0	0	0	0
403037	G	T	SNV	1	25	NA	NA	NA	0	0	NA	0	NA	0	0	NA	NA	NA	0	0	NA	0	NA	0	0	0	0	0	0	0	1	0	0	0	0	0	0	0	0
403039	C	G	SNV	1	25	NA	NA	NA	0	0	NA	0	NA	0	0	NA	NA	NA	0	0	NA	0	NA	0	0	0	0	0	0	0	1	0	0	0	0	0	0	0	0
403085	G	A	SNV	1	28	NA	0	0	0	0	NA	0	0	0	0	NA	NA	NA	0	0	NA	0	NA	0	0	0	0	0	0	0	1	0	0	0	0	0	0	0	0
403090	G	A	SNV	1	28	NA	0	0	0	0	NA	0	0	0	0	NA	NA	NA	0	0	NA	0	NA	0	0	0	0	0	0	0	1	0	0	0	0	0	0	0	0
403098	C	T	SNV	1	28	NA	0	0	0	0	NA	0	0	0	0	NA	NA	NA	0	0	NA	0	NA	0	0	0	0	0	0	0	1	0	0	0	0	0	0	0	0
403114	G	A	SNV	3	28	NA	1	0	0	0	NA	0	1	0	0	NA	NA	NA	0	0	NA	0	NA	0	0	0	0	0	0	0	1	0	0	0	0	0	0	0	0
403122	A	G	SNV	2	28	NA	1	0	0	0	NA	0	1	0	0	NA	NA	NA	0	0	NA	0	NA	0	0	0	0	0	0	0	0	0	0	0	0	0	0	0	0
403125	C	T	SNV	1	28	NA	0	0	0	0	NA	0	0	0	0	NA	NA	NA	0	0	NA	0	NA	0	0	0	0	0	0	0	1	0	0	0	0	0	0	0	0
403132	T	C	SNV	2	28	NA	1	0	0	0	NA	0	1	0	0	NA	NA	NA	0	0	NA	0	NA	0	0	0	0	0	0	0	0	0	0	0	0	0	0	0	0
403133	A	T	SNV	2	27	NA	1	0	0	0	NA	0	1	NA	0	NA	NA	NA	0	0	NA	0	NA	0	0	0	0	0	0	0	0	0	0	0	0	0	0	0	0
403138	G	A	SNV	3	27	NA	1	0	0	0	NA	0	1	NA	0	NA	NA	NA	0	0	NA	0	NA	0	0	0	0	0	0	0	1	0	0	0	0	0	0	0	0
403140	A	C,T	triallelic SNV	0	35	NA	1	0	0	0	NA	0	1	NA	0	NA	NA	NA	0	0	NA	0	NA	0	0	0	0	0	0	0	2	0	0	0	0	0	0	0	0
403150	G	A	SNV	2	27	NA	1	0	0	0	NA	0	1	NA	0	NA	NA	NA	0	0	NA	0	NA	0	0	0	0	0	0	0	0	0	0	0	0	0	0	0	0
403154	C	A	SNV	3	27	NA	1	0	0	0	NA	0	1	NA	0	NA	NA	NA	0	0	NA	0	NA	0	0	0	0	0	0	0	1	0	0	0	0	0	0	0	0
403157	A	G	SNV	2	27	NA	1	0	0	0	NA	0	1	NA	0	NA	NA	NA	0	0	NA	0	NA	0	0	0	0	0	0	0	0	0	0	0	0	0	0	0	0
403159	C	T	SNV	1	27	NA	0	0	0	0	NA	0	0	NA	0	NA	NA	NA	0	0	NA	0	NA	0	0	0	0	0	0	0	1	0	0	0	0	0	0	0	0
403160	C	T	SNV	2	27	NA	1	0	0	0	NA	0	1	NA	0	NA	NA	NA	0	0	NA	0	NA	0	0	0	0	0	0	0	0	0	0	0	0	0	0	0	0
403161	T	C	SNV	3	27	NA	1	0	0	0	NA	0	1	NA	0	NA	NA	NA	0	0	NA	0	NA	0	0	0	0	0	0	0	1	0	0	0	0	0	0	0	0
403168	T	C,A	triallelic SNV	0	35	NA	1	0	1	0	NA	0	2	NA	0	NA	NA	NA	0	0	NA	0	NA	0	0	0	0	0	1	0	1	1	1	0	0	0	0	0	1
403170	G	C,A	triallelic SNV	0	35	NA	0	0	0	0	NA	0	2	NA	0	NA	NA	NA	0	0	NA	0	NA	0	0	0	0	0	0	0	0	0	0	0	0	1	0	0	0
403171	C	A	SNV	1	27	NA	0	0	0	0	NA	0	0	NA	0	NA	NA	NA	0	0	NA	0	NA	0	0	0	0	0	0	0	0	0	0	0	0	1	0	0	0
403177	C	A	SNV	2	27	NA	1	0	0	0	NA	0	1	NA	0	NA	NA	NA	0	0	NA	0	NA	0	0	0	0	0	0	0	0	0	0	0	0	0	0	0	0
403178	A	G	SNV	1	27	NA	0	0	0	0	NA	0	1	NA	0	NA	NA	NA	0	0	NA	0	NA	0	0	0	0	0	0	0	0	0	0	0	0	0	0	0	0
403184	G	T	SNV	1	27	NA	0	0	0	0	NA	0	0	NA	0	NA	NA	NA	0	0	NA	0	NA	0	0	0	0	0	0	0	0	0	0	0	0	1	0	0	0
403205	A	C	SNV	1	26	NA	1	0	0	0	NA	0	0	NA	0	NA	NA	NA	0	0	NA	0	NA	0	0	0	0	0	0	0	0	0	0	0	0	NA	0	0	0
403269	A	G	SNV	2	27	NA	1	0	0	0	NA	0	1	NA	0	NA	NA	NA	0	0	NA	0	NA	0	0	0	0	0	0	0	0	0	0	0	0	0	0	0	0
403272	T	C	SNV	2	27	NA	1	0	0	0	NA	0	1	NA	0	NA	NA	NA	0	0	NA	0	NA	0	0	0	0	0	0	0	0	0	0	0	0	0	0	0	0
403275	A	G	SNV	2	27	NA	1	0	0	0	NA	0	1	NA	0	NA	NA	NA	0	0	NA	0	NA	0	0	0	0	0	0	0	0	0	0	0	0	0	0	0	0
403279	C	T	SNV	2	27	NA	1	0	0	0	NA	0	1	NA	0	NA	NA	NA	0	0	NA	0	NA	0	0	0	0	0	0	0	0	0	0	0	0	0	0	0	0
403299	T	C	SNV	2	27	NA	1	0	0	0	NA	0	1	NA	0	NA	NA	NA	0	0	NA	0	NA	0	0	0	0	0	0	0	0	0	0	0	0	0	0	0	0
403303	G	A	SNV	2	27	NA	1	0	0	0	NA	0	1	NA	0	NA	NA	NA	0	0	NA	0	NA	0	0	0	0	0	0	0	0	0	0	0	0	0	0	0	0
403306	C	G	SNV	2	27	NA	1	0	0	0	NA	0	1	NA	0	NA	NA	NA	0	0	NA	0	NA	0	0	0	0	0	0	0	0	0	0	0	0	0	0	0	0
403308	T	A	SNV	2	27	NA	1	0	0	0	NA	0	1	NA	0	NA	NA	NA	0	0	NA	0	NA	0	0	0	0	0	0	0	0	0	0	0	0	0	0	0	0
403319	G	C	SNV	2	27	NA	1	0	0	0	NA	0	1	NA	0	NA	NA	NA	0	0	NA	0	NA	0	0	0	0	0	0	0	0	0	0	0	0	0	0	0	0
403322	C	T	SNV	2	27	NA	1	0	0	0	NA	0	1	NA	0	NA	NA	NA	0	0	NA	0	NA	0	0	0	0	0	0	0	0	0	0	0	0	0	0	0	0
403323	T	C	SNV	2	27	NA	1	0	0	0	NA	0	1	NA	0	NA	NA	NA	0	0	NA	0	NA	0	0	0	0	0	0	0	0	0	0	0	0	0	0	0	0
403329	T	G	SNV	1	27	NA	0	0	0	0	NA	0	0	NA	0	NA	NA	NA	0	0	NA	0	NA	0	0	0	0	0	0	0	0	0	0	0	0	0	1	0	0
403340	G	A	SNV	2	27	NA	1	0	0	0	NA	0	1	NA	0	NA	NA	NA	0	0	NA	0	NA	0	0	0	0	0	0	0	0	0	0	0	0	0	0	0	0
403343	C	A	SNV	2	27	NA	1	0	0	0	NA	0	1	NA	0	NA	NA	NA	0	0	NA	0	NA	0	0	0	0	0	0	0	0	0	0	0	0	0	0	0	0
403351	G	A	SNV	26	27	NA	1	1	1	1	NA	1	1	NA	1	NA	NA	NA	1	1	NA	1	NA	1	1	1	1	1	1	1	1	1	1	1	1	1	1	1	1
403358	G	A	SNV	2	27	NA	1	0	0	0	NA	0	1	NA	0	NA	NA	NA	0	0	NA	0	NA	0	0	0	0	0	0	0	0	0	0	0	0	0	0	0	0
403360	T	C	SNV	2	27	NA	1	0	0	0	NA	0	1	NA	0	NA	NA	NA	0	0	NA	0	NA	0	0	0	0	0	0	0	0	0	0	0	0	0	0	0	0
403374	A	G	SNV	2	27	NA	1	0	0	0	NA	0	1	NA	0	NA	NA	NA	0	0	NA	0	NA	0	0	0	0	0	0	0	0	0	0	0	0	0	0	0	0
403569	G	A	SNV	5	32	NA	1	0	0	0	NA	0	0	0	1	0	0	0	0	0	NA	0	0	1	1	0	0	0	0	0	0	0	0	0	0	0	0	1	0
403600	A	C	SNV	7	33	NA	0	0	0	0	NA	0	0	0	0	1	0	0	0	0	0	1	1	0	0	0	0	0	1	0	0	1	0	0	1	1	0	0	0
404463	A	T	SNV	1	34	0	0	0	0	0	NA	0	0	0	0	0	0	0	0	0	0	0	0	0	0	0	0	0	0	0	0	0	1	0	0	0	0	0	0
404488	A	G	SNV	1	34	0	0	0	0	0	NA	0	0	0	0	0	0	0	0	0	0	0	0	0	0	0	0	0	0	0	0	0	1	0	0	0	0	0	0
404493	T	G	SNV	1	34	0	0	0	0	0	NA	0	0	0	0	0	0	0	0	0	0	0	0	0	0	0	0	0	0	0	0	0	1	0	0	0	0	0	0
404775	C	G	SNV	1	34	0	0	0	0	0	NA	0	0	0	0	0	0	0	0	0	0	0	0	0	0	0	0	0	0	0	0	0	0	1	0	0	0	0	0
404776	C	G	SNV	1	34	0	0	0	0	0	NA	0	0	0	0	0	0	0	0	0	0	0	0	0	0	0	0	0	0	0	0	0	0	1	0	0	0	0	0
404779	C	G	SNV	1	34	0	0	0	0	0	NA	0	0	0	0	0	0	0	0	0	0	0	0	0	0	0	0	0	0	0	0	0	0	1	0	0	0	0	0
404781	C	G	SNV	1	34	0	0	0	0	0	NA	0	0	0	0	0	0	0	0	0	0	0	0	0	0	0	0	0	0	0	0	0	0	1	0	0	0	0	0
405420	T	A	SNV	1	35	0	0	0	0	0	0	0	0	0	0	0	0	0	0	0	0	0	0	0	0	0	0	0	0	0	0	0	0	0	0	0	1	0	0
405686	T	G	SNV	1	35	0	0	0	0	0	0	0	0	0	0	0	0	0	0	0	0	0	0	0	0	0	0	0	0	0	0	0	1	0	0	0	0	0	0
406843	TAAAAAAAA	TAAAAAAAAA	insertion	26	35	1	1	1	1	1	0	1	1	1	1	0	1	1	1	1	1	0	0	1	1	1	1	1	0	1	1	0	1	1	0	0	1	1	1
407937	A	C	SNV	27	35	1	1	1	1	1	0	1	1	1	1	0	1	1	1	1	1	0	0	1	1	1	1	1	1	1	1	0	1	1	0	0	1	1	1
408780	G	A	SNV	1	35	0	0	0	0	0	0	0	0	0	0	0	0	0	0	0	0	0	0	0	0	0	0	0	0	0	0	0	1	0	0	0	0	0	0
410264	C	T	SNV	1	35	0	0	0	0	0	0	0	0	0	1	0	0	0	0	0	0	0	0	0	0	0	0	0	0	0	0	0	0	0	0	0	0	0	0
411702	T	C	SNV	1	35	0	0	0	0	0	0	0	0	0	0	0	0	0	0	0	0	0	0	0	0	0	0	0	0	0	0	0	0	0	0	0	1	0	0
411704	A	C	SNV	1	35	0	0	0	0	0	0	0	0	0	0	0	0	0	0	0	0	0	0	0	0	0	0	0	0	0	0	0	0	0	0	0	1	0	0
411729	T	C	SNV	1	35	0	0	0	0	0	0	0	0	0	0	0	0	0	0	0	0	0	0	0	0	0	0	0	0	0	0	0	0	0	0	0	1	0	0
411731	A	C	SNV	1	35	0	0	0	0	0	0	0	0	0	0	0	0	0	0	0	0	0	0	0	0	0	0	0	0	0	0	0	0	0	0	0	1	0	0
411740	T	A	SNV	1	35	0	0	0	0	0	0	0	0	0	0	0	0	0	0	0	0	0	0	0	0	0	0	0	0	0	0	0	0	0	0	0	1	0	0
411744	T	C	SNV	1	35	0	0	0	0	0	0	0	0	0	0	0	0	0	0	0	0	0	0	0	0	0	0	0	0	0	0	0	0	0	0	0	1	0	0
411746	A	C	SNV	1	35	0	0	0	0	0	0	0	0	0	0	0	0	0	0	0	0	0	0	0	0	0	0	0	0	0	0	0	0	0	0	0	1	0	0
411806	G	T	SNV	1	35	0	0	0	0	0	0	0	0	0	0	0	0	0	0	0	0	0	0	0	0	0	0	0	0	0	0	0	0	0	0	0	1	0	0
411842	A	T	SNV	1	35	0	0	0	0	0	0	0	0	0	0	0	0	0	0	0	0	0	0	0	0	0	0	0	0	0	0	0	0	0	0	0	1	0	0
411887	A	T	SNV	1	35	0	0	0	0	0	0	0	0	0	0	0	0	0	0	0	0	0	0	0	0	0	0	0	0	0	0	0	0	0	0	0	1	0	0
411894	G	C	SNV	1	35	0	0	0	0	0	0	0	0	0	0	0	0	0	0	0	0	0	0	0	0	0	0	0	0	0	0	0	0	0	0	0	1	0	0
411918	G	A	SNV	1	35	0	0	0	0	0	0	0	0	0	0	0	0	0	0	0	0	0	0	0	0	0	0	0	0	0	0	0	0	0	0	0	1	0	0
411936	A	G	SNV	1	35	0	0	0	0	0	0	0	0	0	0	0	0	0	0	0	0	0	0	0	0	0	0	0	0	0	0	0	0	0	0	0	1	0	0
411993	T	A	SNV	1	35	0	0	0	0	0	0	0	0	0	0	0	0	0	0	0	0	0	0	0	0	0	0	0	0	0	0	0	0	0	0	0	1	0	0
412003	A	T	SNV	1	35	0	0	0	0	0	0	0	0	0	0	0	0	0	0	0	0	0	0	0	0	0	0	0	0	0	0	0	0	0	0	0	1	0	0
414109	T	C	SNV	1	35	0	0	0	0	0	0	0	0	0	0	0	0	0	0	0	0	0	0	0	0	0	0	0	0	0	0	0	0	0	0	0	1	0	0
417992	C	T	SNV	1	34	0	0	0	0	0	0	0	0	0	0	0	0	0	0	0	0	NA	0	0	0	0	0	0	0	0	0	0	0	0	0	0	1	0	0
417993	C	T	SNV	1	34	0	0	0	0	0	0	0	0	0	0	0	0	0	0	0	0	NA	0	0	0	0	0	0	0	0	0	0	0	0	0	0	1	0	0
417994	C	T	SNV	1	34	0	0	0	0	0	0	0	0	0	0	0	0	0	0	0	0	NA	0	0	0	0	0	0	0	0	0	0	0	0	0	0	1	0	0
417996	A	G	SNV	1	34	0	0	0	0	0	0	0	0	0	0	0	0	0	0	0	0	NA	0	0	0	0	0	0	0	0	0	0	0	0	0	0	1	0	0
419039	C	A	SNV	1	35	0	0	0	0	0	1	0	0	0	0	0	0	0	0	0	0	0	0	0	0	0	0	0	0	0	0	0	0	0	0	0	0	0	0
420146	T	C	SNV	27	35	1	1	1	1	1	0	1	1	1	1	0	1	1	1	1	1	0	0	1	1	1	1	1	1	1	1	0	1	1	0	0	1	1	1
420685	T	C	SNV	1	35	0	0	0	0	0	0	0	0	0	0	0	0	0	0	0	0	0	0	0	0	0	0	0	0	0	1	0	0	0	0	0	0	0	0
420686	C	T	SNV	1	35	0	0	0	0	0	0	0	0	0	0	0	0	0	0	0	0	0	0	0	0	0	0	0	0	0	1	0	0	0	0	0	0	0	0
420688	A	C	SNV	1	35	0	0	0	0	0	0	0	0	0	0	0	0	0	0	0	0	0	0	0	0	0	0	0	0	0	1	0	0	0	0	0	0	0	0
420698	A	T	SNV	1	35	0	0	0	0	0	0	0	0	0	0	0	0	0	0	0	0	0	0	0	0	0	0	0	0	0	0	0	0	1	0	0	0	0	0
420700	C	T	SNV	1	35	0	0	0	0	0	0	0	0	0	0	0	0	0	0	0	0	0	0	0	0	0	0	0	0	0	0	0	0	1	0	0	0	0	0
420701	A	T	SNV	1	35	0	0	0	0	0	0	0	0	0	0	0	0	0	0	0	0	0	0	0	0	0	0	0	0	0	0	0	0	1	0	0	0	0	0
420822	A	G	SNV	1	35	0	0	0	0	0	0	0	0	0	0	0	0	0	0	0	0	0	0	0	0	0	0	0	0	0	0	0	0	0	0	0	1	0	0
421968	G	A	SNV	1	34	NA	0	0	0	0	0	0	0	0	0	0	0	0	0	0	1	0	0	0	0	0	0	0	0	0	0	0	0	0	0	0	0	0	0
422440	T	A	SNV	1	35	0	0	0	0	0	0	0	0	0	0	0	0	0	0	0	0	0	0	0	0	0	0	0	0	0	0	0	0	0	0	0	1	0	0
423107	C	T	SNV	1	35	0	0	0	0	0	0	0	1	0	0	0	0	0	0	0	0	0	0	0	0	0	0	0	0	0	0	0	0	0	0	0	0	0	0
423507	G	T	SNV	4	35	1	1	0	0	0	0	0	1	0	0	0	0	0	0	0	0	0	0	0	0	0	0	0	0	0	0	0	0	0	0	0	0	1	0
423669	C	T	SNV	1	35	0	0	0	0	0	0	0	0	0	0	0	0	0	0	0	0	1	0	0	0	0	0	0	0	0	0	0	0	0	0	0	0	0	0
423894	C	A	SNV	21	34	0	0	1	1	1	0	1	0	1	1	0	1	1	1	1	0	NA	0	1	1	1	1	1	0	1	1	0	1	1	0	0	1	0	1
426324	T	A	SNV	1	34	0	0	0	0	0	NA	0	0	0	0	0	0	0	0	0	0	0	0	0	0	0	0	0	0	0	0	0	0	0	0	0	1	0	0
427386	A	T	SNV	1	35	0	0	0	0	0	0	0	0	0	0	0	0	0	0	0	0	0	0	0	0	0	0	0	0	0	0	0	0	0	0	0	1	0	0
427403	T	C	SNV	1	35	0	0	0	0	0	0	0	0	0	0	0	0	0	0	0	0	0	0	0	0	0	0	0	0	0	0	0	0	0	0	0	1	0	0
427820	A	C	SNV	1	34	0	0	0	0	0	1	0	0	0	0	0	0	0	0	0	0	NA	0	0	0	0	0	0	0	0	0	0	0	0	0	0	0	0	0
429583	ATTTTTTTTT	ATTTTTTTTTT,ATTTTTTTTTTTTT	triallelic indel	0	35	2	2	1	1	1	0	1	1	1	1	0	1	1	1	1	0	NA	0	1	1	1	1	1	0	1	1	1	1	0	0	0	0	1	0
429589	T	A	SNV	1	35	0	0	0	0	0	1	0	0	0	0	0	0	0	0	0	0	0	0	0	0	0	0	0	0	0	0	0	0	0	0	0	0	0	0
429593	G	T	SNV	1	35	0	0	0	0	0	1	0	0	0	0	0	0	0	0	0	0	0	0	0	0	0	0	0	0	0	0	0	0	0	0	0	0	0	0
429594	A	T	SNV	1	35	0	0	0	0	0	1	0	0	0	0	0	0	0	0	0	0	0	0	0	0	0	0	0	0	0	0	0	0	0	0	0	0	0	0
429597	T	C	SNV	1	35	0	0	0	0	0	1	0	0	0	0	0	0	0	0	0	0	0	0	0	0	0	0	0	0	0	0	0	0	0	0	0	0	0	0
430574	C	A	SNV	1	35	0	0	0	0	0	1	0	0	0	0	0	0	0	0	0	0	0	0	0	0	0	0	0	0	0	0	0	0	0	0	0	0	0	0
431254	G	A	SNV	1	34	0	0	NA	0	0	0	0	0	0	0	0	0	0	0	0	0	0	0	0	0	0	0	0	0	0	0	0	0	0	0	0	1	0	0
431734	T	G	SNV	1	33	0	0	1	0	0	NA	0	0	0	0	0	0	0	0	0	0	0	0	0	0	0	0	0	0	0	0	0	0	0	0	0	NA	0	0
433267	G	A	SNV	1	35	0	0	0	0	0	0	0	0	0	0	0	0	0	0	0	0	0	0	0	0	0	0	1	0	0	0	0	0	0	0	0	0	0	0
433268	T	C	SNV	1	35	0	0	0	0	0	0	0	0	0	0	0	0	0	0	0	0	0	0	0	0	0	0	1	0	0	0	0	0	0	0	0	0	0	0
433271	T	A	SNV	1	35	0	0	0	0	0	0	0	0	0	0	0	0	0	0	0	0	0	0	0	0	0	0	1	0	0	0	0	0	0	0	0	0	0	0
436532	A	G	SNV	1	35	0	0	0	0	0	0	0	0	0	0	0	0	0	0	0	0	0	0	0	0	0	0	0	0	0	0	0	0	0	0	0	1	0	0
436534	A	G	SNV	1	35	0	0	0	0	0	0	0	0	0	0	0	0	0	0	0	0	0	0	0	0	0	0	0	0	0	0	0	0	0	0	0	1	0	0
436540	T	C	SNV	1	35	0	0	0	0	0	0	0	0	0	0	0	0	0	0	0	0	0	0	0	0	0	0	0	0	0	0	0	0	0	0	0	1	0	0
436826	G	T	SNV	1	34	0	0	0	0	0	1	0	0	0	0	0	NA	0	0	0	0	0	0	0	0	0	0	0	0	0	0	0	0	0	0	0	0	0	0
436918	G	T	SNV	1	35	0	0	0	0	0	0	0	0	0	0	0	1	0	0	0	0	0	0	0	0	0	0	0	0	0	0	0	0	0	0	0	0	0	0
437383	T	A	SNV	1	34	0	0	0	0	0	0	0	0	0	0	0	0	0	0	0	0	0	1	0	0	0	0	0	0	0	0	0	0	0	0	0	NA	0	0
437894	C	T	SNV	4	35	1	1	0	0	0	0	0	1	0	0	0	0	0	0	0	0	0	0	0	0	0	0	0	0	0	0	0	0	0	0	0	0	1	0
437963	G	T	SNV	2	35	1	0	0	0	0	0	0	0	0	0	0	0	0	0	0	0	0	0	0	0	0	0	0	0	0	0	0	0	0	0	0	0	1	0
438714	T	TCGGAA	insertion	1	35	0	0	0	0	0	0	0	0	0	0	0	0	0	0	0	0	0	0	0	0	0	0	1	0	0	0	0	0	0	0	0	0	0	0
438717	G	T	SNV	1	35	0	0	0	0	0	0	0	0	0	0	0	0	0	0	0	1	0	0	0	0	0	0	0	0	0	0	0	0	0	0	0	0	0	0
442396	G	T	SNV	1	35	0	0	0	0	0	0	0	0	0	0	0	0	0	0	0	0	0	0	0	0	0	0	0	0	0	0	0	0	0	0	0	1	0	0
443079	A	G	SNV	1	35	0	0	0	0	0	0	0	0	0	0	0	0	0	0	0	0	0	0	0	0	0	0	0	0	0	0	0	0	0	0	0	1	0	0
444262	C	A	SNV	1	35	0	0	0	0	0	0	0	0	0	0	0	0	0	0	0	0	0	0	0	0	0	0	0	0	0	0	0	0	0	0	0	1	0	0
444743	T	A	SNV	1	35	0	0	0	0	0	0	0	0	0	0	0	0	0	0	0	0	0	0	1	0	0	0	0	0	0	0	0	0	0	0	0	0	0	0
445891	C	G	SNV	1	35	0	0	0	0	0	0	0	0	0	0	0	0	0	0	0	1	0	0	0	0	0	0	0	0	0	0	0	0	0	0	0	0	0	0
447539	T	A	SNV	1	35	0	0	0	0	0	0	0	0	0	0	0	0	0	0	0	0	0	0	0	0	0	0	0	0	0	0	0	1	0	0	0	0	0	0
447542	T	C	SNV	1	35	0	0	0	0	0	0	0	0	0	0	0	0	0	0	0	0	0	0	0	0	0	0	0	0	0	0	0	1	0	0	0	0	0	0
447544	C	A	SNV	1	35	0	0	0	0	0	0	0	0	0	0	0	0	0	0	0	0	0	0	0	0	0	0	0	0	0	0	0	1	0	0	0	0	0	0
447545	C	A	SNV	1	35	0	0	0	0	0	0	0	0	0	0	0	0	0	0	0	0	0	0	0	0	0	0	0	0	0	0	0	1	0	0	0	0	0	0
447546	T	A	SNV	1	35	0	0	0	0	0	0	0	0	0	0	0	0	0	0	0	0	0	0	0	0	0	0	0	0	0	0	0	1	0	0	0	0	0	0
447653	T	A	SNV	1	35	0	0	0	0	0	0	0	0	0	0	0	1	0	0	0	0	0	0	0	0	0	0	0	0	0	0	0	0	0	0	0	0	0	0
448331	A	C	SNV	1	35	0	0	0	0	0	0	0	0	0	0	0	0	0	0	0	0	1	0	0	0	0	0	0	0	0	0	0	0	0	0	0	0	0	0
450218	C	A	SNV	1	35	0	0	0	0	0	0	0	0	0	0	0	0	0	0	0	0	0	0	0	0	0	0	0	0	0	0	0	0	0	0	0	1	0	0
450574	C	G	SNV	1	35	0	0	0	0	0	0	0	0	0	0	0	0	0	0	0	0	0	0	0	0	0	0	0	0	1	0	0	0	0	0	0	0	0	0
450578	A	C	SNV	1	35	0	0	0	0	0	0	0	0	0	0	0	0	0	0	0	0	0	0	0	0	0	0	0	0	1	0	0	0	0	0	0	0	0	0
450581	A	C	SNV	1	35	0	0	0	0	0	0	0	0	0	0	0	0	0	0	0	0	0	0	0	0	0	0	0	0	1	0	0	0	0	0	0	0	0	0
451302	A	G	SNV	1	35	0	0	0	0	0	0	0	0	0	0	0	0	0	0	0	0	0	0	0	0	0	0	0	0	0	0	0	0	0	0	0	1	0	0
451423	G	A	SNV	1	35	0	0	0	0	0	0	0	0	0	0	0	0	0	0	0	0	0	0	0	0	0	0	0	0	0	0	0	0	0	0	0	1	0	0
451428	C	A	SNV	1	35	0	0	0	0	0	0	0	0	0	0	0	0	0	0	0	0	0	0	0	0	0	0	0	0	0	0	0	0	0	0	0	1	0	0
451433	G	T	SNV	1	35	0	0	0	0	0	0	0	0	0	0	0	0	0	0	0	0	0	0	0	0	0	0	0	0	0	0	0	0	0	0	0	1	0	0
451454	T	G	SNV	1	35	0	0	0	0	0	0	0	0	0	0	0	0	0	0	0	0	0	0	0	0	0	0	0	0	0	0	0	0	0	0	0	1	0	0
452943	T	G	SNV	1	34	0	0	1	0	0	0	0	0	0	0	0	0	0	0	0	0	0	0	0	0	0	0	0	0	0	0	0	0	0	0	0	NA	0	0
452974	T	G	SNV	1	34	0	0	1	0	0	0	0	0	0	0	0	0	0	0	0	0	0	0	0	0	0	0	0	0	0	0	0	0	0	0	0	NA	0	0
454111	T	A	SNV	1	35	0	0	0	0	0	0	0	0	0	0	0	0	0	0	0	0	0	0	0	0	0	0	0	0	0	0	0	0	0	0	1	0	0	0
454123	A	G	SNV	1	35	0	0	0	0	0	0	0	0	0	0	0	0	0	0	0	0	0	0	0	0	0	0	0	0	0	0	0	0	0	0	1	0	0	0
454124	T	G	SNV	1	35	0	0	0	0	0	0	0	0	0	0	0	0	0	0	0	0	0	0	0	0	0	0	0	0	0	0	0	0	0	0	1	0	0	0
454130	G	C	SNV	1	35	0	0	0	0	0	0	0	0	0	0	0	0	0	0	0	0	0	0	0	0	0	0	0	0	0	0	0	0	0	0	1	0	0	0
454203	T	C	SNV	1	35	0	0	0	0	0	0	0	0	0	0	0	0	0	0	0	0	0	0	0	0	0	0	0	0	0	0	0	0	0	0	1	0	0	0
454422	A	G	SNV	1	34	0	0	0	0	0	NA	0	0	0	0	0	0	0	0	0	0	0	0	0	0	0	0	0	0	0	0	0	0	1	0	0	0	0	0
454803	T	G	SNV	1	34	0	0	1	0	0	NA	0	0	0	0	0	0	0	0	0	0	0	0	0	0	0	0	0	0	0	0	0	0	0	0	0	0	0	0
456050	C	T	SNV	1	34	0	0	0	0	0	NA	0	0	0	0	0	0	0	0	0	0	0	0	0	0	0	0	0	0	0	0	0	0	1	0	0	0	0	0
456242	G	T	SNV	3	32	NA	1	0	0	0	NA	0	1	0	0	0	0	0	0	0	0	0	0	0	0	0	0	0	0	0	0	0	0	0	0	0	NA	1	0
456588	G	C	SNV	1	33	NA	0	0	0	0	NA	0	0	0	0	0	0	0	0	0	0	0	0	0	0	0	0	0	0	0	0	0	0	0	0	0	1	0	0
456591	T	C	SNV	1	33	NA	0	0	0	0	NA	0	0	0	0	0	0	0	0	0	0	0	0	0	0	0	0	0	0	0	0	0	0	0	0	0	1	0	0
456600	G	T	SNV	1	33	NA	0	0	0	0	NA	0	0	0	0	0	0	0	0	0	0	0	0	0	0	0	0	0	0	0	0	0	0	0	0	0	1	0	0
456607	A	C	SNV	1	33	NA	0	0	0	0	NA	0	0	0	0	0	0	0	0	0	0	0	0	0	0	0	0	0	0	0	0	0	0	0	0	0	1	0	0
456842	G	T	SNV	1	34	0	0	0	0	0	NA	0	0	0	0	0	0	0	0	0	1	0	0	0	0	0	0	0	0	0	0	0	0	0	0	0	0	0	0
457020	T	C	SNV	1	34	0	0	0	0	0	NA	0	0	0	0	0	0	0	0	0	1	0	0	0	0	0	0	0	0	0	0	0	0	0	0	0	0	0	0
457148	T	G	SNV	1	35	0	0	0	0	0	0	0	0	0	0	0	0	0	0	0	0	0	0	0	0	0	0	0	0	0	0	0	0	0	0	0	1	0	0
457241	G	A	SNV	1	35	0	0	0	0	1	0	0	0	0	0	0	0	0	0	0	0	0	0	0	0	0	0	0	0	0	0	0	0	0	0	0	0	0	0
460088	T	C	SNV	1	34	NA	0	0	0	0	0	0	0	0	0	0	0	0	0	0	0	0	0	0	0	0	0	0	0	0	0	0	0	1	0	0	0	0	0
460694	G	C	SNV	1	34	NA	0	0	0	0	0	0	0	0	0	0	0	0	0	0	0	0	0	0	0	0	0	0	0	0	0	0	0	0	0	1	0	0	0
460766	T	C	SNV	1	34	NA	0	0	0	0	0	0	0	0	0	0	0	0	0	0	0	0	0	0	0	0	0	0	0	0	0	0	0	0	0	0	1	0	0
460768	T	G	SNV	1	34	NA	0	0	0	0	0	0	0	0	0	0	0	0	0	0	0	0	0	0	0	0	0	0	0	0	0	0	0	0	0	0	1	0	0
460788	T	G	SNV	1	34	NA	0	0	0	0	0	0	0	0	0	0	0	0	0	0	0	0	0	0	0	0	0	0	0	0	0	0	0	0	0	0	1	0	0
460790	C	A	SNV	1	34	NA	0	0	0	0	0	0	0	0	0	0	0	0	0	0	0	0	0	0	0	0	0	0	0	0	0	0	0	0	0	0	1	0	0
461047	GG	GGAGCGTGGATCATG	insertion	1	33	NA	0	0	0	0	NA	0	0	0	0	0	0	0	0	0	0	0	0	0	0	0	0	0	0	0	0	0	1	0	0	0	0	0	0
461218	C	A	SNV	1	33	NA	0	1	0	0	NA	0	0	0	0	0	0	0	0	0	0	0	0	0	0	0	0	0	0	0	0	0	0	0	0	0	0	0	0
461468	C	A	SNV	1	33	NA	0	1	0	0	NA	0	0	0	0	0	0	0	0	0	0	0	0	0	0	0	0	0	0	0	0	0	0	0	0	0	0	0	0
461647	C	A	SNV	6	33	NA	0	1	0	1	NA	0	0	1	0	0	0	0	0	0	0	0	0	0	1	0	0	0	0	0	1	0	0	1	0	0	0	0	0
461718	T	A	SNV	1	34	NA	0	0	0	0	0	0	0	0	0	0	0	0	0	0	0	0	0	0	0	0	0	0	0	0	0	0	0	0	0	1	0	0	0
462129	T	A	SNV	1	34	NA	0	0	0	0	1	0	0	0	0	0	0	0	0	0	0	0	0	0	0	0	0	0	0	0	0	0	0	0	0	0	0	0	0
462404	T	C	SNV	1	34	0	0	NA	0	0	0	0	0	0	0	0	0	0	0	0	0	0	0	0	0	0	0	0	0	0	0	0	0	0	0	0	1	0	0
462413	T	C	SNV	1	34	0	0	NA	0	0	0	0	0	0	0	0	0	0	0	0	0	0	0	0	0	0	0	0	0	0	0	0	0	0	0	0	1	0	0
462470	A	C	SNV	1	34	0	0	NA	0	0	0	0	0	0	0	0	0	0	0	0	0	0	0	0	0	0	0	0	0	0	0	0	0	0	0	0	1	0	0
463325	C	T	SNV	1	32	NA	0	0	0	0	0	0	0	0	0	0	0	0	0	0	0	0	0	0	0	0	0	0	0	0	0	0	NA	0	1	0	NA	0	0
463732	G	T	SNV	1	34	0	0	0	0	0	0	0	0	0	0	0	0	0	0	0	0	0	0	0	0	0	0	0	0	0	0	0	NA	0	0	0	1	0	0
463816	A	C	SNV	1	35	0	0	0	0	0	0	0	0	0	0	0	0	0	0	0	0	0	0	0	0	0	0	0	0	0	0	0	1	0	0	0	0	0	0
463825	A	C	SNV	1	35	0	0	0	0	0	0	0	0	0	0	0	0	0	0	0	0	0	0	0	0	0	0	0	0	0	0	0	1	0	0	0	0	0	0
463950	G	T	SNV	1	35	1	0	0	0	0	0	0	0	0	0	0	0	0	0	0	0	0	0	0	0	0	0	0	0	0	0	0	0	0	0	0	0	0	0
463959	T	A	SNV	1	35	1	0	0	0	0	0	0	0	0	0	0	0	0	0	0	0	0	0	0	0	0	0	0	0	0	0	0	0	0	0	0	0	0	0
463970	T	A	SNV	1	35	1	0	0	0	0	0	0	0	0	0	0	0	0	0	0	0	0	0	0	0	0	0	0	0	0	0	0	0	0	0	0	0	0	0
464786	A	T	SNV	1	34	NA	0	0	0	0	0	0	0	0	0	0	0	0	0	0	0	0	0	1	0	0	0	0	0	0	0	0	0	0	0	0	0	0	0
464790	T	A	SNV	1	34	NA	0	0	0	0	0	0	0	0	0	0	0	0	0	0	0	0	0	1	0	0	0	0	0	0	0	0	0	0	0	0	0	0	0
464802	A	T	SNV	1	34	NA	0	0	0	0	0	0	0	0	0	0	0	0	0	0	0	0	0	1	0	0	0	0	0	0	0	0	0	0	0	0	0	0	0
464832	T	G	SNV	1	34	NA	0	0	0	0	0	0	0	0	0	0	0	0	0	0	0	0	0	0	0	0	0	0	0	0	0	0	1	0	0	0	0	0	0
464845	C	A	SNV	1	34	NA	0	0	0	0	0	0	0	0	0	0	0	0	0	0	0	0	0	0	0	0	0	0	0	0	0	0	1	0	0	0	0	0	0
465124	T	A	SNV	1	33	NA	1	0	0	0	0	0	0	0	0	0	0	0	0	0	0	0	0	0	0	0	0	0	0	0	0	0	NA	0	0	0	0	0	0
465311	T	G	SNV	1	34	NA	0	0	0	0	0	0	0	0	0	0	0	0	0	0	0	0	0	0	0	0	0	0	0	0	0	0	0	0	0	0	1	0	0
465334	T	G	SNV	1	34	NA	0	0	0	0	0	0	0	0	0	0	0	0	0	0	0	0	0	0	0	0	0	0	0	0	0	0	0	0	0	0	1	0	0
465338	T	G	SNV	1	34	NA	0	0	0	0	0	0	0	0	0	0	0	0	0	0	0	0	0	0	0	0	0	0	0	0	0	0	0	0	0	0	1	0	0
465348	G	T	SNV	1	34	NA	0	0	0	0	0	0	0	0	0	0	0	0	0	0	0	0	0	0	0	0	0	0	0	0	0	0	0	0	0	0	1	0	0
465350	T	C	SNV	1	34	NA	0	0	0	0	0	0	0	0	0	0	0	0	0	0	0	0	0	0	0	0	0	0	0	0	0	0	0	0	0	0	1	0	0
465351	A	C	SNV	1	34	NA	0	0	0	0	0	0	0	0	0	0	0	0	0	0	0	0	0	0	0	0	0	0	0	0	0	0	0	0	0	0	1	0	0
465356	T	A	SNV	1	34	NA	0	0	0	0	0	0	0	0	0	0	0	0	0	0	0	0	0	0	0	0	0	0	0	0	0	0	0	0	0	0	1	0	0
465360	T	A	SNV	1	34	NA	0	0	0	0	0	0	0	0	0	0	0	0	0	0	0	0	0	0	0	0	0	0	0	0	0	0	0	0	0	0	1	0	0
465364	A	C	SNV	1	34	NA	0	0	0	0	0	0	0	0	0	0	0	0	0	0	0	0	0	0	0	0	0	0	0	0	0	0	0	0	0	0	1	0	0
465369	G	T	SNV	1	34	NA	0	0	0	0	0	0	0	0	0	0	0	0	0	0	0	0	0	0	0	0	0	0	0	0	0	0	0	0	0	0	1	0	0
465447	T	G	SNV	1	34	NA	0	0	0	0	0	0	1	0	0	0	0	0	0	0	0	0	0	0	0	0	0	0	0	0	0	0	0	0	0	0	0	0	0
465851	A	G	SNV	1	34	0	0	NA	0	0	0	0	0	0	0	0	0	0	0	0	0	0	0	0	0	0	0	0	0	0	0	0	0	0	0	0	1	0	0
466011	T	G	SNV	1	34	0	0	NA	0	0	1	0	0	0	0	0	0	0	0	0	0	0	0	0	0	0	0	0	0	0	0	0	0	0	0	0	0	0	0
466314	A	C	SNV	1	34	0	0	NA	0	0	0	0	0	0	0	0	0	0	0	0	0	0	0	1	0	0	0	0	0	0	0	0	0	0	0	0	0	0	0
466315	A	C	SNV	1	34	0	0	NA	0	0	0	0	0	0	0	0	0	0	0	0	0	0	0	1	0	0	0	0	0	0	0	0	0	0	0	0	0	0	0
466669	A	C	SNV	1	33	1	0	NA	0	0	0	0	0	0	0	0	0	0	0	0	0	0	0	0	0	0	0	0	0	0	0	0	NA	0	0	0	0	0	0
467153	T	A	SNV	1	35	0	0	0	0	0	0	0	0	0	0	0	0	0	0	0	0	0	0	0	0	0	0	0	0	1	0	0	0	0	0	0	0	0	0
467893	A	G	SNV	1	35	0	0	0	0	0	0	0	0	0	0	0	0	0	0	0	0	0	0	0	0	0	0	0	0	0	0	0	0	1	0	0	0	0	0
467989	T	G	SNV	1	35	0	0	0	0	0	0	0	0	0	0	0	0	0	0	0	0	0	0	0	0	0	0	0	0	0	0	0	0	0	0	1	0	0	0
467998	T	G	SNV	1	35	0	0	0	0	0	0	0	0	0	0	0	0	0	0	0	0	0	0	0	0	0	0	0	0	0	0	0	0	0	0	1	0	0	0
468524	G	A	SNV	1	34	0	0	0	0	0	0	0	0	0	0	0	0	0	0	0	0	0	0	0	0	0	0	0	0	0	0	0	0	0	0	1	NA	0	0
468525	C	T	SNV	1	34	0	0	0	0	0	0	0	0	0	0	0	0	0	0	0	0	0	0	0	0	0	0	0	0	0	0	0	0	0	0	1	NA	0	0
469124	T	A	SNV	1	35	0	0	0	0	0	0	0	0	0	0	0	0	0	0	0	0	1	0	0	0	0	0	0	0	0	0	0	0	0	0	0	0	0	0
469310	T	A	SNV	1	35	0	0	0	0	0	0	0	0	0	0	0	0	0	0	0	0	0	0	0	0	0	0	0	0	0	0	0	0	0	0	0	1	0	0
469518	G	A	SNV	21	35	0	0	1	1	1	0	1	0	1	1	0	1	1	1	1	0	0	0	1	1	1	1	1	0	1	1	0	1	1	0	0	1	0	1
470122	G	T	SNV	1	34	NA	0	0	0	0	0	0	0	0	0	0	0	0	0	0	0	0	0	0	0	0	0	0	0	0	0	0	0	0	0	0	1	0	0
471563	T	G	SNV	1	35	1	0	0	0	0	0	0	0	0	0	0	0	0	0	0	0	0	0	0	0	0	0	0	0	0	0	0	0	0	0	0	0	0	0
473200	G	T	SNV	1	34	NA	0	0	0	0	0	0	0	0	0	0	0	0	0	0	0	0	0	0	0	0	0	0	0	0	0	0	0	0	0	0	1	0	0
473202	T	A	SNV	1	34	NA	0	0	0	0	0	0	0	0	0	0	0	0	0	0	0	0	0	0	0	0	0	0	0	0	0	0	0	0	0	0	1	0	0
473213	G	T	SNV	1	34	NA	0	0	0	0	0	0	0	0	0	0	0	0	0	0	0	0	0	0	0	0	0	0	0	0	0	0	0	0	0	0	1	0	0
473215	G	T	SNV	1	34	NA	0	0	0	0	0	0	0	0	0	0	0	0	0	0	0	0	0	0	0	0	0	0	0	0	0	0	0	0	0	0	1	0	0
473216	T	C	SNV	1	34	NA	0	0	0	0	0	0	0	0	0	0	0	0	0	0	0	0	0	0	0	0	0	0	0	0	0	0	0	0	0	0	1	0	0
473967	G	A	SNV	1	33	NA	0	0	0	0	NA	0	0	0	0	0	0	0	0	0	1	0	0	0	0	0	0	0	0	0	0	0	0	0	0	0	0	0	0
473990	T	C	SNV	25	33	NA	1	1	1	1	NA	1	1	1	1	0	1	1	1	1	1	0	0	1	1	1	1	1	0	1	1	0	1	1	0	0	1	1	1
474188	T	A	SNV	1	34	NA	0	0	0	0	1	0	0	0	0	0	0	0	0	0	0	0	0	0	0	0	0	0	0	0	0	0	0	0	0	0	0	0	0
474383	T	G	SNV	1	34	NA	0	0	0	0	0	0	0	0	0	0	0	0	0	0	0	0	0	0	0	0	0	0	0	0	0	0	0	0	0	0	1	0	0
474385	G	C	SNV	1	34	NA	0	0	0	0	0	0	0	0	0	0	0	0	0	0	0	0	0	0	0	0	0	0	0	0	0	0	0	0	0	0	1	0	0
474428	C	T	SNV	1	35	0	0	0	0	0	0	0	0	0	0	0	0	0	0	0	0	0	0	0	0	0	0	0	0	0	0	0	0	0	0	0	1	0	0
475078	T	A	SNV	4	35	1	1	0	0	0	0	0	1	0	0	0	0	0	0	0	0	0	0	0	0	0	0	0	0	0	0	0	0	0	0	0	0	1	0
475328	A	T	SNV	1	35	0	0	0	0	0	0	0	0	0	0	0	0	0	0	0	0	0	0	0	0	0	0	0	0	0	0	0	0	1	0	0	0	0	0
475330	A	G	SNV	1	35	0	0	0	0	0	0	0	0	0	0	0	0	0	0	0	0	0	0	0	0	0	0	0	0	0	0	0	0	1	0	0	0	0	0
475356	T	C	SNV	1	35	0	0	0	0	0	0	0	0	0	0	0	0	0	0	0	0	0	0	0	0	0	0	0	0	0	0	0	0	0	0	0	1	0	0
475364	C	A	SNV	1	35	1	0	0	0	0	0	0	0	0	0	0	0	0	0	0	0	0	0	0	0	0	0	0	0	0	0	0	0	0	0	0	0	0	0
475602	T	A	SNV	1	35	0	0	0	0	0	0	0	0	0	0	0	0	0	0	0	0	0	0	0	0	0	0	0	0	0	0	0	0	0	0	0	1	0	0
475607	G	A	SNV	1	35	0	0	0	0	0	0	0	0	0	0	0	0	0	0	0	0	0	0	0	0	0	0	0	0	0	0	0	0	0	0	0	1	0	0
475776	G	C	SNV	1	35	0	0	0	0	1	0	0	0	0	0	0	0	0	0	0	0	0	0	0	0	0	0	0	0	0	0	0	0	0	0	0	0	0	0
476636	C	A	SNV	2	35	1	0	0	0	0	0	0	0	0	0	0	0	0	0	0	0	0	0	0	0	0	0	0	0	0	0	0	0	0	0	0	0	1	0
477032	G	T	SNV	2	35	0	1	0	0	0	0	0	1	0	0	0	0	0	0	0	0	0	0	0	0	0	0	0	0	0	0	0	0	0	0	0	0	0	0
477575	G	C	SNV	15	34	NA	0	0	1	0	0	1	0	0	1	0	1	1	1	1	0	0	0	1	0	1	1	1	0	1	0	0	1	0	0	0	1	0	1
477771	G	T	SNV	1	34	NA	0	0	0	0	0	0	0	0	0	0	0	0	0	0	1	0	0	0	0	0	0	0	0	0	0	0	0	0	0	0	0	0	0
477978	T	G	SNV	1	34	0	0	0	0	0	0	0	0	0	0	0	NA	0	0	0	0	1	0	0	0	0	0	0	0	0	0	0	0	0	0	0	0	0	0
478347	C	T	SNV	1	35	0	0	0	0	0	0	0	0	0	0	0	0	0	0	0	0	0	0	0	0	0	0	0	0	0	0	0	0	0	0	0	1	0	0
478571	C	T	SNV	1	35	0	0	0	0	0	0	0	0	0	0	0	0	0	0	0	0	0	0	0	0	0	0	0	0	1	0	0	0	0	0	0	0	0	0
478619	G	T	SNV	1	35	0	0	0	0	0	0	0	0	0	0	0	0	0	0	0	0	0	0	0	0	0	0	0	0	1	0	0	0	0	0	0	0	0	0
478622	G	T	SNV	1	35	0	0	0	0	0	0	0	0	0	0	0	0	0	0	0	0	0	0	0	0	0	0	0	0	1	0	0	0	0	0	0	0	0	0
478623	G	T	SNV	1	35	0	0	0	0	0	0	0	0	0	0	0	0	0	0	0	0	0	0	0	0	0	0	0	0	1	0	0	0	0	0	0	0	0	0
478625	A	T	SNV	1	35	0	0	0	0	0	0	0	0	0	0	0	0	0	0	0	0	0	0	0	0	0	0	0	0	1	0	0	0	0	0	0	0	0	0
478627	G	T	SNV	1	35	0	0	0	0	0	0	0	0	0	0	0	0	0	0	0	0	0	0	0	0	0	0	0	0	1	0	0	0	0	0	0	0	0	0
478628	G	T	SNV	1	35	0	0	0	0	0	0	0	0	0	0	0	0	0	0	0	0	0	0	0	0	0	0	0	0	1	0	0	0	0	0	0	0	0	0
478784	T	A	SNV	6	35	0	0	1	0	1	0	0	0	1	0	0	0	0	0	0	0	0	0	0	1	0	0	0	0	0	1	0	0	1	0	0	0	0	0
478977	T	C	SNV	2	35	1	0	0	0	0	0	0	0	0	0	0	0	0	0	0	0	0	0	0	0	0	0	0	0	0	0	0	0	0	0	0	0	1	0
479779	C	A	SNV	1	34	NA	0	0	0	0	0	0	0	0	0	0	0	0	0	0	0	0	0	0	0	0	0	0	0	0	0	0	0	0	0	0	1	0	0
479823	T	C	SNV	1	34	NA	0	0	0	0	0	0	0	0	0	0	0	0	0	0	0	0	0	0	0	0	0	0	0	0	0	0	0	0	0	0	1	0	0
479933	G	A	SNV	1	34	NA	0	0	0	0	0	0	0	0	0	0	0	0	0	0	0	0	0	0	0	0	0	0	0	0	0	0	0	0	0	0	1	0	0
481184	A	G	SNV	1	33	NA	0	0	0	0	0	0	0	0	0	0	0	0	0	0	0	0	NA	0	0	0	0	0	0	0	0	0	0	0	0	0	0	1	0
481281	T	A	SNV	1	33	NA	0	0	0	0	1	0	0	0	0	0	0	0	0	0	0	0	NA	0	0	0	0	0	0	0	0	0	0	0	0	0	0	0	0
481506	T	G	SNV	1	34	NA	0	0	0	0	0	0	0	0	0	0	0	0	0	0	0	0	0	0	0	0	0	0	0	0	0	0	1	0	0	0	0	0	0
481681	A	G	SNV	1	34	NA	0	0	0	0	0	0	0	0	0	0	0	0	0	0	0	0	0	0	0	0	0	0	0	0	0	0	0	0	0	0	1	0	0
481821	T	A	SNV	1	35	0	0	0	0	0	0	0	0	0	0	0	0	0	0	0	0	0	0	0	0	0	0	0	0	0	0	0	0	0	0	0	1	0	0
482250	G	T	SNV	1	35	0	0	0	0	0	0	0	0	0	0	0	0	0	0	0	0	0	0	1	0	0	0	0	0	0	0	0	0	0	0	0	0	0	0
482971	A	T	SNV	1	35	0	0	0	0	0	0	0	0	0	0	0	0	0	0	0	0	0	0	0	0	0	0	0	0	0	0	0	0	0	0	0	1	0	0
482981	C	T	SNV	1	35	0	0	0	0	0	0	0	0	0	0	0	0	0	0	0	0	0	0	0	0	0	0	0	0	0	0	0	0	0	0	0	1	0	0
483281	T	G	SNV	1	35	0	0	0	0	0	0	0	0	0	0	0	0	0	0	0	0	0	0	0	0	0	0	0	0	0	0	0	1	0	0	0	0	0	0
483663	T	C	SNV	1	34	NA	0	0	0	0	0	0	0	0	0	0	0	0	0	0	0	0	0	0	0	0	0	0	0	0	0	0	0	0	0	0	1	0	0
484360	A	T	SNV	1	34	0	0	0	0	0	0	0	0	0	0	0	NA	0	0	0	0	0	0	1	0	0	0	0	0	0	0	0	0	0	0	0	0	0	0
485506	G	A	SNV	2	35	0	1	0	0	0	0	0	1	0	0	0	0	0	0	0	0	0	0	0	0	0	0	0	0	0	0	0	0	0	0	0	0	0	0
485699	A	C	SNV	1	35	0	0	0	0	0	0	0	0	0	0	0	0	0	0	0	0	0	0	1	0	0	0	0	0	0	0	0	0	0	0	0	0	0	0
485719	A	C	SNV	1	35	0	0	0	0	0	0	0	0	0	0	0	0	0	0	0	0	0	0	1	0	0	0	0	0	0	0	0	0	0	0	0	0	0	0
485721	A	T	SNV	1	35	0	0	0	0	0	0	0	0	0	0	0	0	0	0	0	0	0	0	1	0	0	0	0	0	0	0	0	0	0	0	0	0	0	0
485725	GAAAAAAAAAA	GAAAAAAAAAAA	insertion	26	35	1	1	1	1	1	0	1	1	1	1	0	1	1	1	1	1	0	0	1	1	1	1	1	1	1	1	0	1	1	0	0	1	1	0
488229	CTTTTTTTT	CTTTTTTT	deletion	21	35	0	0	1	1	1	0	1	0	1	1	0	1	1	1	1	0	0	0	1	1	1	1	1	0	1	1	0	1	1	0	0	1	0	1
488353	G	T	SNV	1	35	0	0	0	0	0	0	0	0	0	0	0	0	0	0	0	0	0	0	0	0	0	0	0	0	0	0	0	0	0	0	0	1	0	0
489485	C	G	SNV	1	35	0	0	0	0	0	0	0	0	0	0	0	0	0	0	0	0	0	0	0	0	0	0	0	0	0	0	0	0	0	0	0	1	0	0
489487	A	T	SNV	1	35	0	0	0	0	0	0	0	0	0	0	0	0	0	0	0	0	0	0	0	0	0	0	0	0	0	0	0	0	0	0	0	1	0	0
489493	T	G	SNV	1	35	0	0	0	0	0	0	0	0	0	0	0	0	0	0	0	0	0	0	0	0	0	0	0	0	0	0	0	0	0	0	0	1	0	0
489501	G	C	SNV	1	35	0	0	0	0	0	0	0	0	0	0	0	0	0	0	0	0	0	0	0	0	0	0	0	0	0	0	0	0	0	0	0	1	0	0
489502	T	C	SNV	1	35	0	0	0	0	0	0	0	0	0	0	0	0	0	0	0	0	0	0	0	0	0	0	0	0	0	0	0	0	0	0	0	1	0	0
490729	A	G	SNV	4	35	1	1	0	0	0	0	0	1	0	0	0	0	0	0	0	0	0	0	0	0	0	0	0	0	0	0	0	0	0	0	0	0	1	0
491278	A	G	SNV	27	35	1	1	1	1	1	0	1	1	1	1	0	1	1	1	1	1	0	0	1	1	1	1	1	1	1	1	0	1	1	0	0	1	1	1
492350	C	T	SNV	1	34	1	0	0	0	0	0	0	0	0	0	0	0	0	0	0	0	0	0	0	0	0	0	0	0	0	0	0	0	0	0	0	0	NA	0
492395	C	G	SNV	1	34	1	0	0	0	0	0	0	0	0	0	0	0	0	0	0	0	0	0	0	0	0	0	0	0	0	0	0	0	0	0	0	0	NA	0
496440	T	G	SNV	1	34	NA	0	0	0	0	0	0	0	0	0	0	1	0	0	0	0	0	0	0	0	0	0	0	0	0	0	0	0	0	0	0	0	0	0
496502	C	T	SNV	1	34	NA	1	0	0	0	0	0	0	0	0	0	0	0	0	0	0	0	0	0	0	0	0	0	0	0	0	0	0	0	0	0	0	0	0
496919	T	G	SNV	1	34	NA	0	0	0	0	0	0	0	0	0	0	0	0	0	0	0	0	0	0	0	0	0	0	0	0	0	0	1	0	0	0	0	0	0
497478	G	C	SNV	1	35	0	0	0	0	0	1	0	0	0	0	0	0	0	0	0	0	0	0	0	0	0	0	0	0	0	0	0	0	0	0	0	0	0	0
497696	C	A	SNV	1	34	NA	0	0	0	0	0	0	0	0	0	0	0	0	0	0	0	0	0	0	0	0	0	0	0	0	0	0	1	0	0	0	0	0	0
497882	T	A	SNV	1	34	NA	0	0	0	0	0	0	0	0	0	0	0	0	0	0	0	0	0	0	0	0	0	0	0	0	0	0	0	0	0	0	1	0	0
499690	C	T	SNV	1	35	0	0	0	1	0	0	0	0	0	0	0	0	0	0	0	0	0	0	0	0	0	0	0	0	0	0	0	0	0	0	0	0	0	0
500681	A	G	SNV	1	35	0	0	0	0	0	0	0	0	0	0	0	0	0	0	0	0	0	0	0	0	0	0	0	0	0	0	0	0	0	0	0	1	0	0
503990	C	T	SNV	1	35	0	0	0	0	0	0	0	0	0	1	0	0	0	0	0	0	0	0	0	0	0	0	0	0	0	0	0	0	0	0	0	0	0	0
504032	G	A	SNV	1	35	0	0	0	0	0	0	0	0	0	0	0	0	0	0	0	0	0	0	0	0	0	0	0	0	0	0	0	0	0	0	0	1	0	0
504033	G	C	SNV	1	35	0	0	0	0	0	0	0	0	0	0	0	0	0	0	0	0	0	0	0	0	0	0	0	0	0	0	0	0	0	0	0	1	0	0
504035	T	C	SNV	1	35	0	0	0	0	0	0	0	0	0	0	0	0	0	0	0	0	0	0	0	0	0	0	0	0	0	0	0	0	0	0	0	1	0	0
505467	G	A	SNV	1	35	0	0	0	0	0	0	0	0	0	0	0	0	0	0	0	0	0	1	0	0	0	0	0	0	0	0	0	0	0	0	0	0	0	0
506173	T	C	SNV	1	35	0	0	0	0	0	0	0	0	0	0	0	0	0	0	0	0	0	0	0	0	0	0	0	0	0	0	0	1	0	0	0	0	0	0
506919	C	T	SNV	10	35	0	0	0	0	0	0	1	0	0	0	0	1	1	1	1	0	0	0	0	0	1	1	0	0	1	0	0	1	0	0	0	0	0	1
507489	A	G	SNV	1	35	0	0	0	0	0	0	0	0	0	0	0	0	0	0	0	0	0	0	0	0	0	0	0	0	0	0	0	0	0	0	0	1	0	0
507491	A	T	SNV	1	35	0	0	0	0	0	0	0	0	0	0	0	0	0	0	0	0	0	0	0	0	0	0	0	0	0	0	0	0	0	0	0	1	0	0
507492	G	C	SNV	1	35	0	0	0	0	0	0	0	0	0	0	0	0	0	0	0	0	0	0	0	0	0	0	0	0	0	0	0	0	0	0	0	1	0	0
507493	T	G	SNV	1	35	0	0	0	0	0	0	0	0	0	0	0	0	0	0	0	0	0	0	0	0	0	0	0	0	0	0	0	0	0	0	0	1	0	0
507496	C	A	SNV	1	35	0	0	0	0	0	0	0	0	0	0	0	0	0	0	0	0	0	0	0	0	0	0	0	0	0	0	0	0	0	0	0	1	0	0
508483	GCGA	G	deletion	1	35	0	0	0	0	0	0	0	0	0	0	0	0	0	0	0	0	0	0	0	0	0	0	0	0	0	0	0	0	0	0	0	1	0	0
508487	T	G	SNV	1	35	0	0	0	0	0	0	0	0	0	0	0	0	0	0	0	0	0	0	0	0	0	0	0	0	0	0	0	0	0	0	0	1	0	0
508719	T	A	SNV	1	34	NA	0	0	0	0	0	0	0	0	0	0	0	0	0	0	0	0	0	0	0	0	0	0	0	0	0	0	0	0	0	0	1	0	0
508765	A	C	SNV	1	35	0	0	0	0	0	0	0	0	0	0	0	0	0	0	0	0	0	0	0	0	0	0	0	0	0	0	0	0	0	0	0	1	0	0
508767	A	C	SNV	1	35	0	0	0	0	0	0	0	0	0	0	0	0	0	0	0	0	0	0	0	0	0	0	0	0	0	0	0	0	0	0	0	1	0	0
508778	A	T	SNV	1	35	1	0	0	0	0	0	0	0	0	0	0	0	0	0	0	0	0	0	0	0	0	0	0	0	0	0	0	0	0	0	0	0	0	0
508791	A	T	SNV	1	35	1	0	0	0	0	0	0	0	0	0	0	0	0	0	0	0	0	0	0	0	0	0	0	0	0	0	0	0	0	0	0	0	0	0
509450	C	T	SNV	5	34	NA	0	0	1	0	0	0	0	0	1	0	0	0	0	0	0	0	0	1	0	0	0	1	0	0	0	0	0	0	0	0	1	0	0
509684	G	T	SNV	2	34	NA	1	0	0	0	0	0	1	0	0	0	0	0	0	0	0	0	0	0	0	0	0	0	0	0	0	0	0	0	0	0	0	0	0
509899	T	G	SNV	10	34	NA	0	0	0	0	0	1	0	0	0	0	1	1	1	1	0	0	0	0	0	1	1	0	0	1	0	0	1	0	0	0	0	0	1
509920	A	T	SNV	1	34	NA	0	0	0	0	0	0	0	0	0	0	0	0	0	0	0	1	0	0	0	0	0	0	0	0	0	0	0	0	0	0	0	0	0
509952	A	T	SNV	1	34	NA	0	0	0	0	0	0	0	0	0	0	0	0	0	0	0	1	0	0	0	0	0	0	0	0	0	0	0	0	0	0	0	0	0
510205	G	A	SNV	1	34	NA	0	0	0	0	0	0	0	0	0	0	0	0	0	0	0	0	0	0	0	0	0	0	0	0	0	0	0	0	0	0	1	0	0
510223	T	C	SNV	1	34	NA	0	0	0	0	0	0	0	0	0	0	0	0	0	0	0	0	0	0	0	0	0	0	0	0	0	0	0	0	0	0	1	0	0
510260	T	C	SNV	3	34	NA	0	1	0	0	0	0	0	1	0	0	0	0	0	0	0	0	0	0	0	0	0	0	0	0	1	0	0	0	0	0	0	0	0
510984	G	A	SNV	1	35	0	0	0	0	0	0	0	0	0	0	0	0	0	0	0	0	1	0	0	0	0	0	0	0	0	0	0	0	0	0	0	0	0	0
511598	T	G	SNV	1	35	0	0	0	0	0	1	0	0	0	0	0	0	0	0	0	0	0	0	0	0	0	0	0	0	0	0	0	0	0	0	0	0	0	0
512029	T	C	SNV	2	35	0	1	0	0	0	0	0	1	0	0	0	0	0	0	0	0	0	0	0	0	0	0	0	0	0	0	0	0	0	0	0	0	0	0
514962	T	G	SNV	1	35	0	0	0	0	0	0	0	0	0	0	0	0	0	0	0	0	0	0	0	0	0	0	0	0	0	0	0	0	0	0	0	1	0	0
515055	A	T	SNV	1	35	0	0	0	0	0	0	0	0	0	0	0	0	0	0	0	0	0	0	0	0	0	0	0	0	0	0	0	0	0	0	0	1	0	0
515148	T	A	SNV	1	35	0	1	0	0	0	0	0	0	0	0	0	0	0	0	0	0	0	0	0	0	0	0	0	0	0	0	0	0	0	0	0	0	0	0
516659	A	T	SNV	1	35	0	0	0	0	0	0	0	0	0	0	0	0	0	0	0	0	0	0	0	0	0	0	0	0	0	0	0	0	0	0	0	1	0	0
516887	C	A	SNV	1	35	0	0	0	0	0	0	0	0	0	0	0	0	0	0	0	0	0	0	0	0	0	0	0	0	0	0	0	0	0	0	0	1	0	0
516899	A	T	SNV	1	35	0	0	0	0	0	1	0	0	0	0	0	0	0	0	0	0	0	0	0	0	0	0	0	0	0	0	0	0	0	0	0	0	0	0
517988	C	T	SNV	2	35	0	0	0	0	0	0	0	0	0	0	0	0	0	0	0	0	0	0	0	1	0	0	0	0	0	0	0	0	1	0	0	0	0	0
518044	C	T	SNV	1	35	0	0	0	0	0	0	0	0	0	0	0	0	0	0	0	0	0	0	1	0	0	0	0	0	0	0	0	0	0	0	0	0	0	0
518055	A	C	SNV	1	35	0	0	0	0	0	0	0	0	0	0	0	0	0	0	0	0	0	0	1	0	0	0	0	0	0	0	0	0	0	0	0	0	0	0
518448	A	G	SNV	1	35	1	0	0	0	0	0	0	0	0	0	0	0	0	0	0	0	0	0	0	0	0	0	0	0	0	0	0	0	0	0	0	0	0	0
518494	A	C	SNV	1	35	0	0	0	0	0	0	0	0	0	0	0	0	0	0	0	0	0	0	1	0	0	0	0	0	0	0	0	0	0	0	0	0	0	0
518504	A	C	SNV	1	35	0	0	0	0	0	0	0	0	0	0	0	0	0	0	0	0	0	0	1	0	0	0	0	0	0	0	0	0	0	0	0	0	0	0
518510	A	G	SNV	2	35	0	0	0	0	0	0	0	0	0	0	0	1	0	0	0	0	0	0	1	0	0	0	0	0	0	0	0	0	0	0	0	0	0	0
518516	T	C	SNV	1	35	0	0	0	0	0	0	0	0	0	0	0	0	0	0	0	0	0	0	1	0	0	0	0	0	0	0	0	0	0	0	0	0	0	0
518522	T	G	SNV	2	35	0	0	0	0	0	0	0	0	0	0	0	1	0	0	0	0	0	0	1	0	0	0	0	0	0	0	0	0	0	0	0	0	0	0
518528	T	C	SNV	2	35	0	0	0	0	0	0	0	0	0	0	0	1	0	0	0	0	0	0	1	0	0	0	0	0	0	0	0	0	0	0	0	0	0	0
518528	TGAGCGAGAGATGGCAAACAATCCTTAGTTTTCTCAAGGATGTTGTGAACACAATAA	TGAGCGAGAGATGGCAAACAATCCTTGGTTTTCTCAAGGATGTTGTGAACACAATAAACACAATAATAGATACGTCTAACCCGTTCTATTTTTTAACAGTACTCTGCATCTGGTTCGAAAATGATAAGGATTGTTTTGCTAAATTCCAATGTCGCATTGTCATCAGCCTAAGTAATTAATAGCCCTATGTTTGTTAAGGGTGTATTTTATGGCTTTTGATCTTTTTGCGTCTTTAATTTAAGGAGTTAAAGCTATGATCAATTGTATGAATAAATTATTAAAAGACGAGTCGGGTGCAGCGGCTATTGAATATGGTATGATGGTTGCTCTTATTGCTGTAGCTATTATTGCCGCCGTTACAATGCTTGGAGGTTCGTTAAAGGGAGCTTTTGAAGAAGC…	insertion	32	35	1	1	1	1	1	1	1	1	1	1	1	1	1	1	1	0	1	1	0	1	1	1	1	1	1	1	1	1	1	1	1	1	1	1
518554	A	G	SNV	5	35	1	0	0	0	0	0	0	0	0	0	0	0	0	0	1	0	0	1	0	0	0	0	0	0	1	0	0	0	0	0	0	1	0	0
518574	GAACACAATAA	GAACACAATAAACACAATAA	insertion	7	35	1	0	0	0	0	0	0	0	0	0	0	1	0	0	1	1	0	1	0	0	0	0	0	0	1	0	0	0	0	0	0	1	0	0
518580	AATAA	AATAAACACATAA	insertion	7	35	1	0	0	0	0	0	0	0	0	0	0	1	0	0	1	1	0	1	0	0	0	0	0	0	1	0	0	0	0	0	0	1	0	0
518608	T	C	SNV	1	35	0	0	0	1	0	0	0	0	0	0	0	0	0	0	0	0	0	0	0	0	0	0	0	0	0	0	0	0	0	0	0	0	0	0
518685	A	C	SNV	3	35	1	0	0	0	0	0	0	0	0	0	0	0	0	0	0	0	0	0	1	0	0	0	0	0	1	0	0	0	0	0	0	0	0	0
518698	C	T	SNV	3	35	1	0	0	0	0	0	0	0	0	0	0	0	0	0	0	0	0	0	1	0	0	0	0	0	1	0	0	0	0	0	0	0	0	0
518713	C	T	SNV	4	35	1	0	0	0	0	0	0	0	0	0	0	0	0	0	0	0	0	1	1	0	0	0	0	0	1	0	0	0	0	0	0	0	0	0
518717	A	G	SNV	4	35	1	0	0	0	0	0	0	0	0	0	0	0	0	0	0	0	0	1	1	0	0	0	0	0	1	0	0	0	0	0	0	0	0	0
518720	A	G	SNV	3	35	1	0	0	0	0	0	0	0	0	0	0	0	0	0	0	0	0	0	1	0	0	0	0	0	1	0	0	0	0	0	0	0	0	0
518839	A	C	SNV	1	35	0	0	0	0	0	0	0	0	0	0	0	1	0	0	0	0	0	0	0	0	0	0	0	0	0	0	0	0	0	0	0	0	0	0
518843	C	T	SNV	2	35	0	0	0	0	0	0	0	0	0	0	0	1	0	0	0	1	0	0	0	0	0	0	0	0	0	0	0	0	0	0	0	0	0	0
518882	A	T	SNV	2	35	0	0	0	0	0	0	0	0	0	0	0	1	0	0	0	1	0	0	0	0	0	0	0	0	0	0	0	0	0	0	0	0	0	0
518905	G	A	SNV	1	35	0	0	0	0	0	0	0	0	0	0	0	1	0	0	0	0	0	0	0	0	0	0	0	0	0	0	0	0	0	0	0	0	0	0
518918	T	C	SNV	1	35	0	0	0	0	0	0	0	0	0	0	0	1	0	0	0	0	0	0	0	0	0	0	0	0	0	0	0	0	0	0	0	0	0	0
519043	G	T	SNV	1	35	1	0	0	0	0	0	0	0	0	0	0	0	0	0	0	0	0	0	0	0	0	0	0	0	0	0	0	0	0	0	0	0	0	0
519069	C	A	SNV	1	35	1	0	0	0	0	0	0	0	0	0	0	0	0	0	0	0	0	0	0	0	0	0	0	0	0	0	0	0	0	0	0	0	0	0
519073	G	T	SNV	1	35	1	0	0	0	0	0	0	0	0	0	0	0	0	0	0	0	0	0	0	0	0	0	0	0	0	0	0	0	0	0	0	0	0	0
519263	T	A	SNV	1	35	0	0	0	0	0	0	0	0	0	0	0	0	0	0	0	0	0	0	0	0	0	0	0	0	0	0	0	0	0	0	0	1	0	0
519333	G	T	SNV	34	35	1	1	1	1	1	1	1	1	1	1	1	1	1	1	1	1	1	1	1	1	1	1	1	1	1	1	1	1	1	1	1	1	1	1
519334	A	G	SNV	34	35	1	1	1	1	1	1	1	1	1	1	1	1	1	1	1	1	1	1	1	1	1	1	1	1	1	1	1	1	1	1	1	1	1	1
519340	ATTTTT	ATTTT	deletion	34	35	1	1	1	1	1	1	1	1	1	1	1	1	1	1	1	1	1	1	1	1	1	1	1	1	1	1	1	1	1	1	1	1	1	1
519763	GTTAATTTAATTTAATTTAATTTAATTTA	GTTAATTTAATTTAATTTAATTTA	deletion	1	34	0	1	0	0	0	0	0	0	0	0	0	0	0	0	0	0	0	0	0	0	0	0	0	0	0	0	0	0	0	0	0	NA	0	0
519877	T	C	SNV	1	33	NA	0	0	0	0	0	0	0	0	0	0	0	0	0	0	0	0	0	0	0	0	0	0	0	0	0	0	0	0	0	0	NA	1	0
520775	C	A	SNV	2	28	NA	0	NA	0	0	1	0	0	0	NA	NA	0	0	0	0	NA	0	NA	0	NA	0	0	0	0	0	0	1	0	0	0	0	0	0	0
522324	ACAGTCAGTCAGTCAGTCAGTCAGTCAGTCAGTCAGTCAGTCAGT	ACAGTCAGTCAGTCAGTCAGTCAGTCAGTCAGT,ACAGTCAGTCAGTCAGTCAGTCAGTCAGT,ACAGTCAGTCAGTCAGTCAGT	tetra-allelic indel	0	35	2	0	3	2	3	1	1	2	3	2	0	1	1	1	1	0	0	0	2	2	1	1	2	0	1	3	0	1	0	0	0	2	1	1
523015	C	T	SNV	2	35	0	0	0	0	0	0	0	0	0	0	0	0	0	0	0	0	0	0	0	1	0	0	0	0	0	0	0	0	1	0	0	0	0	0
523244	A	T	SNV	1	35	0	0	0	0	0	0	0	0	0	0	0	0	0	0	0	0	0	0	1	0	0	0	0	0	0	0	0	0	0	0	0	0	0	0
523266	T	C	SNV	1	35	0	0	0	0	0	0	0	0	0	0	0	0	0	0	0	0	0	0	0	0	0	0	0	0	1	0	0	0	0	0	0	0	0	0
523273	A	T	SNV	1	35	0	0	0	0	0	0	0	0	0	0	0	0	0	0	0	0	0	0	0	0	0	0	0	0	1	0	0	0	0	0	0	0	0	0
523281	A	C	SNV	1	35	0	0	0	0	0	0	0	0	0	0	0	0	0	0	0	0	0	0	0	0	0	0	0	0	1	0	0	0	0	0	0	0	0	0
524062	G	C	SNV	2	35	0	1	0	0	0	0	0	1	0	0	0	0	0	0	0	0	0	0	0	0	0	0	0	0	0	0	0	0	0	0	0	0	0	0
524569	G	C	SNV	1	35	0	0	0	0	0	0	0	0	0	0	0	0	0	0	0	0	0	0	0	0	0	0	0	0	0	0	0	0	0	0	0	1	0	0
524615	T	A	SNV	1	35	0	0	0	0	0	0	0	0	0	0	0	0	0	0	0	0	0	0	0	0	0	0	0	0	0	0	0	0	0	0	0	1	0	0
525289	C	T	SNV	1	35	1	0	0	0	0	0	0	0	0	0	0	0	0	0	0	0	0	0	0	0	0	0	0	0	0	0	0	0	0	0	0	0	0	0
525727	G	A	SNV	1	35	0	1	0	0	0	0	0	0	0	0	0	0	0	0	0	0	0	0	0	0	0	0	0	0	0	0	0	0	0	0	0	0	0	0
525913	C	G	SNV	1	35	0	0	0	0	0	0	0	0	0	0	0	0	0	0	0	0	0	0	0	0	0	0	0	0	1	0	0	0	0	0	0	0	0	0
525937	T	A	SNV	1	35	0	0	0	0	0	0	0	0	0	0	0	0	0	0	0	0	0	0	0	0	0	0	0	0	1	0	0	0	0	0	0	0	0	0
525958	A	G	SNV	1	35	0	0	0	0	0	0	0	0	0	0	0	0	0	0	0	0	0	0	0	0	0	0	0	0	1	0	0	0	0	0	0	0	0	0
527267	T	G	SNV	1	35	0	0	1	0	0	0	0	0	0	0	0	0	0	0	0	0	0	0	0	0	0	0	0	0	0	0	0	0	0	0	0	0	0	0
528736	G	A	SNV	1	34	NA	0	1	0	0	0	0	0	0	0	0	0	0	0	0	0	0	0	0	0	0	0	0	0	0	0	0	0	0	0	0	0	0	0
529430	G	A	SNV	1	35	0	0	0	0	0	1	0	0	0	0	0	0	0	0	0	0	0	0	0	0	0	0	0	0	0	0	0	0	0	0	0	0	0	0
531145	C	G	SNV	4	35	1	1	0	0	0	0	0	1	0	0	0	0	0	0	0	0	0	0	0	0	0	0	0	0	0	0	0	0	0	0	0	0	1	0
531641	A	C	SNV	1	34	NA	0	0	0	0	0	0	0	0	0	0	0	0	0	0	0	0	0	1	0	0	0	0	0	0	0	0	0	0	0	0	0	0	0
531651	A	C	SNV	1	34	NA	0	0	0	0	0	0	0	0	0	0	0	0	0	0	0	0	0	1	0	0	0	0	0	0	0	0	0	0	0	0	0	0	0
531657	A	C	SNV	1	34	NA	0	0	0	0	0	0	0	0	0	0	0	0	0	0	0	0	0	1	0	0	0	0	0	0	0	0	0	0	0	0	0	0	0
531660	A	G	SNV	1	33	NA	0	0	0	0	0	0	0	0	0	0	NA	0	0	0	0	0	0	1	0	0	0	0	0	0	0	0	0	0	0	0	0	0	0
531663	A	C	SNV	1	33	NA	0	0	0	0	0	0	0	0	0	0	NA	0	0	0	0	0	0	1	0	0	0	0	0	0	0	0	0	0	0	0	0	0	0
532740	G	T	SNV	1	33	NA	0	0	0	0	0	0	0	0	0	0	0	0	0	0	0	0	0	0	0	0	0	0	0	0	0	0	0	1	0	0	NA	0	0
532769	G	T	SNV	1	33	NA	0	0	0	0	0	0	0	0	0	0	0	0	0	0	0	0	0	0	0	0	0	0	0	0	0	0	0	1	0	0	NA	0	0
532779	G	T	SNV	1	33	NA	0	0	0	0	0	0	0	0	0	0	0	0	0	0	0	0	0	0	0	0	0	0	0	0	0	0	0	1	0	0	NA	0	0
532785	G	T	SNV	1	33	NA	0	0	0	0	0	0	0	0	0	0	0	0	0	0	0	0	0	0	0	0	0	0	0	0	0	0	0	1	0	0	NA	0	0
532790	A	G	SNV	1	33	NA	0	0	0	0	0	0	0	0	0	0	0	0	0	0	0	1	0	0	0	0	0	0	0	0	0	0	0	0	0	0	NA	0	0
533481	G	T	SNV	1	35	0	0	0	0	0	0	0	0	0	0	0	1	0	0	0	0	0	0	0	0	0	0	0	0	0	0	0	0	0	0	0	0	0	0
534483	G	A	SNV	1	35	0	0	0	0	0	0	0	0	0	0	0	0	0	0	0	0	0	0	0	0	0	0	0	0	0	0	0	0	0	0	0	1	0	0
534711	T	C	SNV	1	35	0	1	0	0	0	0	0	0	0	0	0	0	0	0	0	0	0	0	0	0	0	0	0	0	0	0	0	0	0	0	0	0	0	0
535661	A	G	SNV	4	34	1	1	0	0	0	NA	0	1	0	0	0	0	0	0	0	0	0	0	0	0	0	0	0	0	0	0	0	0	0	0	0	0	1	0
535678	A	AAAAAAAAAAAAATACCTTTGATCACGGTTTGCACTCTTGATTTCAG	insertion	1	34	0	0	0	0	0	NA	0	0	0	0	0	0	0	0	0	0	0	0	0	0	0	0	0	0	0	0	0	0	0	0	0	1	0	0
535742	T	G	SNV	1	33	0	0	0	0	1	NA	0	0	0	0	0	0	0	0	0	0	0	0	0	0	0	0	0	0	0	0	0	0	0	0	0	NA	0	0
535783	C	T	SNV	3	34	0	0	1	0	0	NA	0	0	1	0	0	0	0	0	0	0	0	0	0	0	0	0	0	0	0	1	0	0	0	0	0	0	0	0
536877	C	T	SNV	1	35	0	0	0	0	0	0	0	0	0	0	0	0	0	0	0	0	0	0	0	0	0	0	0	0	0	0	0	1	0	0	0	0	0	0
537223	T	C	SNV	1	35	0	0	0	0	0	0	0	0	0	0	0	0	0	0	0	0	0	0	0	0	0	0	0	0	0	0	0	0	0	0	0	1	0	0
540105	A	T	SNV	1	35	0	0	0	0	0	0	0	0	0	0	0	1	0	0	0	0	0	0	0	0	0	0	0	0	0	0	0	0	0	0	0	0	0	0
540588	C	T	SNV	3	35	0	0	1	0	0	0	0	0	1	0	0	0	0	0	0	0	0	0	0	0	0	0	0	0	0	1	0	0	0	0	0	0	0	0
541527	T	A	SNV	1	35	0	0	0	0	0	0	0	0	0	0	0	1	0	0	0	0	0	0	0	0	0	0	0	0	0	0	0	0	0	0	0	0	0	0
543657	G	C	SNV	1	35	0	0	0	0	0	0	0	0	0	0	0	0	0	0	0	0	0	0	0	0	0	0	0	0	1	0	0	0	0	0	0	0	0	0
544481	T	C	SNV	4	35	1	1	0	0	0	0	0	1	0	0	0	0	0	0	0	0	0	0	0	0	0	0	0	0	0	0	0	0	0	0	0	0	1	0
545171	G	T	SNV	1	35	0	0	0	0	0	0	0	0	0	0	0	0	0	0	0	0	0	0	0	0	0	0	0	0	0	0	0	0	0	0	0	1	0	0
545216	T	C	SNV	1	35	0	0	0	0	0	0	0	0	0	0	0	0	0	0	0	0	0	0	0	0	0	0	0	0	0	0	0	0	0	0	0	1	0	0
545221	G	C	SNV	1	35	0	0	0	0	0	0	0	0	0	0	0	0	0	0	0	0	0	0	0	0	0	0	0	0	0	0	0	0	0	0	0	1	0	0
545222	G	C	SNV	1	35	0	0	0	0	0	0	0	0	0	0	0	0	0	0	0	0	0	0	0	0	0	0	0	0	0	0	0	0	0	0	0	1	0	0
545849	CTCAGACACTAGTGGCTT	CT	deletion	1	35	1	0	0	0	0	0	0	0	0	0	0	0	0	0	0	0	0	0	0	0	0	0	0	0	0	0	0	0	0	0	0	0	0	0
546437	A	G	SNV	4	35	1	1	0	0	0	0	0	1	0	0	0	0	0	0	0	0	0	0	0	0	0	0	0	0	0	0	0	0	0	0	0	0	1	0
546467	GTTT	GTTTTTT	insertion	1	35	1	0	0	0	0	0	0	0	0	0	0	0	0	0	0	0	0	0	0	0	0	0	0	0	0	0	0	0	0	0	0	0	0	0
546831	A	G	SNV	1	35	0	0	0	0	0	0	0	0	0	0	0	0	0	0	0	1	0	0	0	0	0	0	0	0	0	0	0	0	0	0	0	0	0	0
547313	G	C	SNV	1	35	0	0	0	0	0	0	0	0	0	0	0	0	0	0	0	0	0	0	0	0	0	0	0	0	0	0	0	1	0	0	0	0	0	0
547314	T	G	SNV	1	35	0	0	0	0	0	0	0	0	0	0	0	0	0	0	0	0	0	0	0	0	0	0	0	0	0	0	0	1	0	0	0	0	0	0
547733	G	A	SNV	1	35	0	0	0	0	0	0	0	0	0	0	0	1	0	0	0	0	0	0	0	0	0	0	0	0	0	0	0	0	0	0	0	0	0	0
548279	C	A	SNV	1	35	0	0	0	0	0	0	0	0	0	0	0	1	0	0	0	0	0	0	0	0	0	0	0	0	0	0	0	0	0	0	0	0	0	0
548996	G	A	SNV	1	35	0	0	0	0	0	0	0	0	0	0	0	0	0	0	0	0	0	0	0	0	0	0	0	0	0	0	0	0	0	0	0	0	1	0
549374	T	A	SNV	1	35	0	0	0	0	0	0	0	0	0	0	0	1	0	0	0	0	0	0	0	0	0	0	0	0	0	0	0	0	0	0	0	0	0	0
550245	C	G	SNV	4	34	1	1	0	0	0	0	0	1	0	0	0	0	0	0	0	0	0	0	0	0	0	0	0	0	0	0	0	0	0	0	0	NA	1	0
551165	T	G	SNV	1	35	0	0	0	0	0	1	0	0	0	0	0	0	0	0	0	0	0	0	0	0	0	0	0	0	0	0	0	0	0	0	0	0	0	0
551261	A	G	SNV	1	35	0	0	0	0	0	0	0	0	0	0	0	0	0	0	0	0	0	0	0	0	0	0	0	0	0	0	0	0	0	0	0	1	0	0
551304	C	A	SNV	1	35	0	0	0	0	0	0	0	0	0	0	0	0	0	0	0	0	0	0	0	0	0	0	0	0	0	0	0	0	0	0	0	1	0	0
551313	C	A	SNV	1	35	0	0	0	0	0	0	0	0	0	0	0	0	0	0	0	0	0	0	0	0	0	0	0	0	0	0	0	0	0	0	0	1	0	0
551346	G	A	SNV	1	35	0	0	0	0	0	0	0	0	0	0	0	0	0	0	0	0	0	0	0	0	0	0	0	0	0	0	0	0	0	0	0	1	0	0
551393	A	G	SNV	1	35	0	0	0	0	0	0	0	0	0	0	0	0	0	0	0	0	0	0	0	0	0	0	0	0	0	0	0	0	0	0	0	1	0	0
551410	C	G	SNV	1	35	0	0	0	0	0	0	0	0	0	0	0	0	0	0	0	0	0	0	0	0	0	0	0	0	0	0	0	0	0	0	0	1	0	0
552605	T	G	SNV	1	35	0	0	0	0	0	0	0	0	0	0	0	0	0	0	0	0	1	0	0	0	0	0	0	0	0	0	0	0	0	0	0	0	0	0
552659	A	T	SNV	1	35	0	0	0	0	0	0	0	0	0	0	0	0	0	0	0	0	0	0	0	0	0	0	0	0	0	0	0	1	0	0	0	0	0	0
553381	G	A	SNV	1	35	0	0	0	0	0	0	0	0	0	0	0	0	0	0	0	0	0	0	0	0	0	0	0	0	0	0	0	0	0	0	0	1	0	0
553382	T	G	SNV	1	35	0	0	0	0	0	0	0	0	0	0	0	0	0	0	0	0	0	0	0	0	0	0	0	0	0	0	0	0	0	0	0	1	0	0
553385	G	C	SNV	1	35	0	0	0	0	0	0	0	0	0	0	0	0	0	0	0	0	0	0	0	0	0	0	0	0	0	0	0	0	0	0	0	1	0	0
553386	T	G	SNV	1	35	0	0	0	0	0	0	0	0	0	0	0	0	0	0	0	0	0	0	0	0	0	0	0	0	0	0	0	0	0	0	0	1	0	0
553392	T	G	SNV	1	35	0	0	0	0	0	0	0	0	0	0	0	0	0	0	0	0	0	0	0	0	0	0	0	0	0	0	0	0	0	0	0	1	0	0
553715	ATTGGCTAATACGGTGC	A	deletion	1	35	1	0	0	0	0	0	0	0	0	0	0	0	0	0	0	0	0	0	0	0	0	0	0	0	0	0	0	0	0	0	0	0	0	0
554189	G	T	SNV	1	35	1	0	0	0	0	0	0	0	0	0	0	0	0	0	0	0	0	0	0	0	0	0	0	0	0	0	0	0	0	0	0	0	0	0
554809	T	C	SNV	1	35	0	0	0	0	0	0	0	0	0	0	0	0	0	0	0	0	0	0	0	0	0	0	0	0	0	0	0	0	0	0	0	1	0	0
555670	G	A	SNV	1	35	0	0	0	0	0	0	0	0	0	0	0	0	0	0	0	0	0	0	0	0	0	0	0	0	0	0	0	0	0	0	0	1	0	0
556223	A	G	SNV	1	34	0	0	0	0	0	0	0	0	0	0	0	0	0	0	0	0	0	0	0	0	0	0	1	0	0	0	0	0	0	0	0	NA	0	0
556992	AATAATTTTCTCTTCTCCA	AA	deletion	1	35	0	0	0	0	0	0	0	0	0	0	0	0	0	0	0	0	0	0	0	0	0	0	0	0	0	0	0	0	0	0	0	1	0	0
557107	T	G	SNV	1	35	0	0	0	0	0	1	0	0	0	0	0	0	0	0	0	0	0	0	0	0	0	0	0	0	0	0	0	0	0	0	0	0	0	0
557227	T	A	SNV	1	35	1	0	0	0	0	0	0	0	0	0	0	0	0	0	0	0	0	0	0	0	0	0	0	0	0	0	0	0	0	0	0	0	0	0
557897	C	T	SNV	1	34	0	0	0	0	0	0	0	0	0	0	0	1	0	0	0	0	0	0	0	0	0	0	0	0	0	0	0	0	0	0	0	NA	0	0
558020	G	A	SNV	1	35	0	0	0	0	0	0	0	0	0	0	0	1	0	0	0	0	0	0	0	0	0	0	0	0	0	0	0	0	0	0	0	0	0	0
558323	GATA	GA	deletion	1	35	0	0	0	0	0	0	0	0	0	0	0	0	0	0	0	0	0	0	0	0	0	0	0	0	0	0	0	0	0	0	0	1	0	0
558327	C	G	SNV	1	35	0	0	0	0	0	0	0	0	0	0	0	0	0	0	0	0	0	0	0	0	0	0	0	0	0	0	0	0	0	0	0	1	0	0
558329	C	A	SNV	1	35	0	0	0	0	0	0	0	0	0	0	0	0	0	0	0	0	0	0	0	0	0	0	0	0	0	0	0	0	0	0	0	1	0	0
558664	T	A	SNV	1	35	0	0	0	0	0	0	0	0	0	0	0	0	0	0	0	0	0	0	0	0	0	0	0	0	0	0	0	0	0	0	0	1	0	0
559358	G	T	SNV	1	35	0	0	0	0	0	1	0	0	0	0	0	0	0	0	0	0	0	0	0	0	0	0	0	0	0	0	0	0	0	0	0	0	0	0
559377	A	T	SNV	1	34	NA	0	0	0	0	0	0	0	0	0	0	0	0	0	0	0	1	0	0	0	0	0	0	0	0	0	0	0	0	0	0	0	0	0
559430	C	T	SNV	1	34	NA	0	0	0	0	0	0	0	0	0	0	0	0	0	0	0	1	0	0	0	0	0	0	0	0	0	0	0	0	0	0	0	0	0
559434	T	G	SNV	1	34	NA	0	0	0	0	0	0	0	0	0	0	0	0	0	0	0	0	0	1	0	0	0	0	0	0	0	0	0	0	0	0	0	0	0
559468	A	T	SNV	1	34	NA	0	0	0	0	0	0	0	0	0	0	0	0	0	0	0	1	0	0	0	0	0	0	0	0	0	0	0	0	0	0	0	0	0
559495	A	T	SNV	1	34	NA	0	0	0	0	0	0	0	0	0	0	0	0	0	0	0	1	0	0	0	0	0	0	0	0	0	0	0	0	0	0	0	0	0
559519	A	T	SNV	1	34	NA	0	0	0	0	0	0	0	0	0	0	0	0	0	0	0	1	0	0	0	0	0	0	0	0	0	0	0	0	0	0	0	0	0
560711	G	A	SNV	1	35	0	0	0	0	0	0	0	0	0	0	0	0	0	0	0	0	0	0	0	0	0	0	0	0	0	0	0	0	0	0	0	1	0	0
560923	T	A	SNV	1	35	0	0	0	0	0	0	0	0	0	0	0	0	0	0	0	0	0	0	0	0	0	0	0	0	0	0	0	0	0	0	0	1	0	0
561238	A	T	SNV	1	35	0	0	0	0	0	0	0	0	0	0	0	1	0	0	0	0	0	0	0	0	0	0	0	0	0	0	0	0	0	0	0	0	0	0
562370	T	A	SNV	1	35	0	0	0	0	0	0	0	0	0	0	0	0	0	0	0	0	0	0	0	0	0	0	0	0	0	0	0	0	0	0	0	1	0	0
562373	T	G	SNV	1	35	0	0	0	0	0	0	0	0	0	0	0	0	0	0	0	0	0	0	0	0	0	0	0	0	0	0	0	0	0	0	0	1	0	0
562384	T	A	SNV	1	35	0	0	0	0	0	0	0	0	0	0	0	0	0	0	0	0	0	0	0	0	0	0	0	0	0	0	0	0	0	0	0	1	0	0
562406	C	A	SNV	1	35	0	0	0	0	0	0	0	0	0	0	0	0	0	0	0	0	0	0	0	0	0	0	0	0	0	0	0	0	0	0	0	1	0	0
563240	A	G	SNV	1	35	0	0	0	0	0	0	0	0	0	0	0	0	0	0	0	0	0	0	0	0	0	0	0	0	0	0	0	0	0	0	0	1	0	0
564451	T	G	SNV	1	35	0	0	0	0	0	0	0	0	0	0	0	0	0	0	0	0	1	0	0	0	0	0	0	0	0	0	0	0	0	0	0	0	0	0
564969	A	T	SNV	1	35	0	0	0	0	0	0	0	0	0	0	0	0	0	0	0	0	1	0	0	0	0	0	0	0	0	0	0	0	0	0	0	0	0	0
564996	A	G	SNV	1	35	0	0	0	0	0	0	0	0	0	0	0	0	0	0	0	0	1	0	0	0	0	0	0	0	0	0	0	0	0	0	0	0	0	0
564998	A	C	SNV	1	35	0	0	0	0	0	0	0	0	0	0	0	0	0	0	0	0	1	0	0	0	0	0	0	0	0	0	0	0	0	0	0	0	0	0
565158	A	C	SNV	1	35	0	0	0	0	0	0	0	0	0	0	0	0	0	0	0	0	1	0	0	0	0	0	0	0	0	0	0	0	0	0	0	0	0	0
565178	T	A	SNV	1	35	0	0	0	0	0	0	0	0	0	0	0	0	0	0	0	0	1	0	0	0	0	0	0	0	0	0	0	0	0	0	0	0	0	0
565317	T	G	SNV	1	35	0	0	0	0	0	0	0	0	0	0	0	0	0	0	0	0	0	0	1	0	0	0	0	0	0	0	0	0	0	0	0	0	0	0
565829	T	A	SNV	1	35	0	0	0	0	0	0	0	0	0	0	0	0	0	0	0	0	0	0	0	0	0	0	0	0	0	0	0	1	0	0	0	0	0	0
566399	CTACAATGACTATTTCAAATG	C	deletion	1	35	1	0	0	0	0	0	0	0	0	0	0	0	0	0	0	0	0	0	0	0	0	0	0	0	0	0	0	0	0	0	0	0	0	0
566984	G	A	SNV	1	35	0	0	0	1	0	0	0	0	0	0	0	0	0	0	0	0	0	0	0	0	0	0	0	0	0	0	0	0	0	0	0	0	0	0
567733	T	C	SNV	1	35	0	0	0	0	0	0	0	0	0	0	0	0	0	0	0	0	0	0	0	0	0	0	0	0	0	0	0	0	0	0	0	1	0	0
569218	T	G	SNV	1	35	0	0	0	0	0	0	0	0	0	0	0	0	0	0	1	0	0	0	0	0	0	0	0	0	0	0	0	0	0	0	0	0	0	0
570367	T	G	SNV	2	34	0	0	0	0	0	0	0	0	1	0	0	0	0	0	0	0	0	0	0	0	0	0	0	0	0	1	0	0	0	0	0	NA	0	0
571947	A	C	SNV	1	35	0	0	0	0	0	0	0	0	0	0	0	0	0	0	0	0	1	0	0	0	0	0	0	0	0	0	0	0	0	0	0	0	0	0
572171	T	G	SNV	1	35	0	0	0	0	0	1	0	0	0	0	0	0	0	0	0	0	0	0	0	0	0	0	0	0	0	0	0	0	0	0	0	0	0	0
572552	T	G	SNV	1	35	0	0	0	0	0	0	0	0	0	0	0	0	0	0	0	0	0	0	0	0	0	0	0	0	0	0	0	1	0	0	0	0	0	0
573959	G	A	SNV	1	35	1	0	0	0	0	0	0	0	0	0	0	0	0	0	0	0	0	0	0	0	0	0	0	0	0	0	0	0	0	0	0	0	0	0
574347	G	T	SNV	1	34	0	0	0	0	0	0	0	0	0	NA	0	0	0	0	0	0	0	0	0	0	0	0	0	0	0	1	0	0	0	0	0	0	0	0
574348	T	G	SNV	1	34	0	0	0	0	0	0	0	0	0	NA	0	0	0	0	0	0	0	0	0	0	0	0	0	0	0	1	0	0	0	0	0	0	0	0
574349	T	A	SNV	1	34	0	0	0	0	0	0	0	0	0	NA	0	0	0	0	0	0	0	0	0	0	0	0	0	0	0	1	0	0	0	0	0	0	0	0
574350	A	T	SNV	1	34	0	0	0	0	0	0	0	0	0	NA	0	0	0	0	0	0	0	0	0	0	0	0	0	0	0	1	0	0	0	0	0	0	0	0
574551	A	T	SNV	1	35	0	0	0	0	0	0	0	0	0	0	0	0	0	0	0	0	0	0	0	0	0	0	0	0	0	1	0	0	0	0	0	0	0	0
574559	T	G	SNV	1	35	0	0	0	0	0	0	0	0	0	0	0	0	0	0	0	0	0	0	0	0	0	0	0	0	0	1	0	0	0	0	0	0	0	0
574560	T	C	SNV	1	35	0	0	0	0	0	0	0	0	0	0	0	0	0	0	0	0	0	0	0	0	0	0	0	0	0	1	0	0	0	0	0	0	0	0
574561	GC	GCTCTTTCTTCAAC	insertion	1	35	0	0	0	0	0	0	0	0	0	0	0	0	0	0	0	0	0	0	0	0	0	0	0	0	0	1	0	0	0	0	0	0	0	0
574563	A	T	SNV	1	35	0	0	0	0	0	0	0	0	0	0	0	0	0	0	0	0	0	0	0	0	0	0	0	0	0	1	0	0	0	0	0	0	0	0
574787	A	T	SNV	4	35	1	1	0	0	0	0	0	1	0	0	0	0	0	0	0	0	0	0	0	0	0	0	0	0	0	0	0	0	0	0	0	0	1	0
577182	A	G	SNV	2	35	1	0	0	0	0	0	0	0	0	0	0	0	0	0	0	0	0	0	0	0	0	0	0	0	0	0	0	0	0	0	0	0	1	0
577288	G	T	SNV	1	35	0	0	0	0	0	0	0	0	0	0	0	0	0	0	0	0	0	0	0	0	0	0	0	0	0	0	0	0	0	0	0	1	0	0
577299	T	C	SNV	1	35	0	0	0	0	0	0	0	0	0	0	0	0	0	0	0	0	0	0	0	0	0	0	0	0	0	0	0	0	0	0	0	1	0	0
577683	A	C	SNV	1	35	0	0	0	0	0	0	0	0	0	0	0	0	0	0	0	0	0	0	0	0	0	0	0	0	0	0	0	0	1	0	0	0	0	0
577765	G	T	SNV	1	35	0	0	0	0	0	0	0	0	0	0	0	0	0	0	0	0	0	0	0	0	0	0	0	0	0	0	0	0	1	0	0	0	0	0
577787	A	G	SNV	1	35	0	0	0	0	0	0	0	0	0	0	0	0	0	0	0	0	0	0	0	0	0	0	0	0	0	0	0	0	1	0	0	0	0	0
578250	C	T	SNV	1	35	0	0	0	0	0	0	0	0	0	0	0	1	0	0	0	0	0	0	0	0	0	0	0	0	0	0	0	0	0	0	0	0	0	0
579987	T	C	SNV	2	33	0	1	NA	0	0	0	0	1	0	0	0	0	0	0	0	0	0	0	0	0	0	0	0	0	0	0	0	0	0	0	0	NA	0	0
580156	A	C	SNV	4	34	1	1	NA	0	0	0	0	1	0	0	0	0	0	0	0	0	0	0	0	0	0	0	0	0	0	0	0	0	0	0	0	0	1	0
580507	G	T	SNV	1	34	0	0	NA	0	0	0	0	0	0	0	0	0	0	0	0	0	0	0	0	0	0	0	0	0	0	0	0	0	1	0	0	0	0	0
581144	G	C	SNV	1	34	NA	0	0	0	0	1	0	0	0	0	0	0	0	0	0	0	0	0	0	0	0	0	0	0	0	0	0	0	0	0	0	0	0	0
581743	A	G	SNV	1	34	NA	0	0	0	0	0	0	0	0	0	0	0	0	0	0	0	1	0	0	0	0	0	0	0	0	0	0	0	0	0	0	0	0	0
582448	C	A	SNV	1	35	0	0	0	0	0	0	0	0	0	0	0	0	0	0	0	0	0	0	0	0	0	0	0	0	0	0	0	0	0	0	0	1	0	0
582449	ATCTCCTACTAACTGACAGTTTGATCCTATTTTATTAGTTAGAATTT	AT	deletion	1	35	0	0	0	0	0	0	0	0	0	0	0	0	0	0	0	0	0	0	0	0	0	0	0	0	0	0	0	0	0	0	0	1	0	0
582495	T	A	SNV	1	35	0	0	0	0	0	0	0	0	0	0	0	0	0	0	0	0	0	0	0	0	0	0	0	0	0	0	0	0	0	0	0	1	0	0
582496	T	G	SNV	1	35	0	0	0	0	0	0	0	0	0	0	0	0	0	0	0	0	0	0	0	0	0	0	0	0	0	0	0	0	0	0	0	1	0	0
582740	G	A	SNV	1	35	0	0	0	0	0	0	0	0	0	0	0	0	0	0	0	0	0	0	0	0	0	0	0	0	0	0	0	0	0	0	0	0	1	0
582823	T	A	SNV	1	35	0	0	0	0	0	0	0	0	0	0	0	1	0	0	0	0	0	0	0	0	0	0	0	0	0	0	0	0	0	0	0	0	0	0
582859	T	C	SNV	1	35	0	0	0	0	0	0	0	0	1	0	0	0	0	0	0	0	0	0	0	0	0	0	0	0	0	0	0	0	0	0	0	0	0	0
584598	TCGAATTTTTATTGTATAATCTTGCGACTGGAGC	TC	deletion	1	35	0	0	0	0	0	0	0	0	0	0	0	0	0	0	0	0	0	0	0	0	0	0	0	0	0	0	0	0	0	0	0	1	0	0
585433	G	A	SNV	1	35	0	0	0	0	0	0	0	0	0	0	0	0	0	0	0	0	0	0	0	0	0	0	0	0	0	0	0	0	0	0	0	1	0	0
585494	G	C	SNV	1	35	0	0	0	0	0	0	0	0	0	0	0	0	0	0	0	0	0	0	0	0	0	0	0	0	0	0	0	1	0	0	0	0	0	0
585495	G	C	SNV	1	35	0	0	0	0	0	0	0	0	0	0	0	0	0	0	0	0	0	0	0	0	0	0	0	0	0	0	0	1	0	0	0	0	0	0
585496	T	C	SNV	1	35	0	0	0	0	0	0	0	0	0	0	0	0	0	0	0	0	0	0	0	0	0	0	0	0	0	0	0	1	0	0	0	0	0	0
585500	T	A	SNV	1	35	0	0	0	0	0	0	0	0	0	0	0	0	0	0	0	0	0	0	0	0	0	0	0	0	0	0	0	1	0	0	0	0	0	0
586558	T	A	SNV	1	35	0	0	0	0	0	0	0	0	0	0	0	1	0	0	0	0	0	0	0	0	0	0	0	0	0	0	0	0	0	0	0	0	0	0
587931	G	A	SNV	3	34	NA	1	0	0	0	0	0	1	0	0	0	0	0	0	0	0	0	0	0	0	0	0	0	0	0	0	0	0	0	0	0	0	1	0
589004	A	T	SNV	1	35	0	0	0	0	0	0	0	0	0	0	0	0	0	0	0	0	0	0	0	0	0	0	0	0	0	0	0	1	0	0	0	0	0	0
590628	T	C	SNV	1	35	0	0	0	0	0	0	0	0	0	0	0	0	0	0	0	0	0	0	0	0	0	0	0	0	0	0	0	0	0	0	0	1	0	0
590709	G	C	SNV	2	35	0	0	0	0	0	0	0	0	0	0	0	0	0	0	0	0	1	0	0	0	0	0	0	0	0	0	0	0	0	0	1	0	0	0
591376	C	T	SNV	1	34	0	0	0	0	0	0	0	0	0	0	0	0	0	0	0	0	0	0	0	0	0	0	0	0	0	0	0	1	0	0	0	NA	0	0
591916	G	A	SNV	2	35	0	0	0	0	0	0	0	0	0	0	0	0	1	0	0	0	0	0	1	0	0	0	0	0	0	0	0	0	0	0	0	0	0	0
592680	T	A	SNV	1	35	0	0	0	0	0	1	0	0	0	0	0	0	0	0	0	0	0	0	0	0	0	0	0	0	0	0	0	0	0	0	0	0	0	0
593676	G	A	SNV	1	35	0	0	0	0	0	0	0	0	0	0	0	0	0	0	0	0	0	0	0	0	0	0	0	0	0	0	0	0	0	0	0	1	0	0
593725	A	G	SNV	1	35	0	0	0	0	0	0	0	0	0	0	0	0	0	0	0	0	0	0	0	0	0	0	0	0	0	0	0	0	0	0	0	1	0	0
593739	A	G	SNV	1	35	0	0	0	0	0	0	0	0	0	0	0	0	0	0	0	0	0	0	0	0	0	0	0	0	0	0	0	0	0	0	0	1	0	0
594158	G	A	SNV	1	35	0	0	0	1	0	0	0	0	0	0	0	0	0	0	0	0	0	0	0	0	0	0	0	0	0	0	0	0	0	0	0	0	0	0
595485	G	A	SNV	2	34	0	0	0	0	0	0	0	0	0	0	0	0	0	0	0	0	0	0	1	0	0	0	0	0	0	0	0	NA	0	0	0	1	0	0
597116	A	G	SNV	1	35	0	0	0	0	0	0	0	0	0	0	0	0	0	0	0	0	0	0	0	0	0	0	0	0	0	0	0	0	0	0	0	0	1	0
597895	C	T	SNV	1	35	0	0	0	0	0	0	0	0	0	0	0	0	0	0	0	0	0	0	0	0	0	0	0	0	0	0	0	1	0	0	0	0	0	0
597914	C	T	SNV	1	35	0	0	0	0	0	0	0	0	0	0	0	0	0	0	0	0	0	0	0	0	0	0	0	0	0	0	0	1	0	0	0	0	0	0
598018	A	T	SNV	1	35	0	0	0	0	0	0	0	0	0	0	0	0	0	0	0	0	0	0	0	0	0	0	0	0	0	0	0	1	0	0	0	0	0	0
598145	GC	G	deletion	2	35	0	1	0	0	0	0	0	1	0	0	0	0	0	0	0	0	0	0	0	0	0	0	0	0	0	0	0	0	0	0	0	0	0	0
598582	G	A	SNV	1	35	0	0	0	0	0	0	0	0	0	0	0	0	0	0	0	0	0	0	0	0	0	0	0	0	0	0	0	0	0	0	0	1	0	0
598664	C	A	SNV	1	35	0	0	0	0	0	0	0	0	0	0	0	0	0	0	0	0	0	0	0	0	0	0	0	0	0	0	0	1	0	0	0	0	0	0
598803	G	A	SNV	1	35	0	0	0	0	0	0	0	0	0	0	0	0	0	0	0	0	0	0	0	0	0	0	0	0	0	0	0	0	0	1	0	0	0	0
598966	A	C	SNV	1	35	0	0	0	0	0	1	0	0	0	0	0	0	0	0	0	0	0	0	0	0	0	0	0	0	0	0	0	0	0	0	0	0	0	0
599076	G	A	SNV	1	35	0	0	0	0	0	0	0	0	0	0	1	0	0	0	0	0	0	0	0	0	0	0	0	0	0	0	0	0	0	0	0	0	0	0
599445	GTTTTTTTTTT	GTTTTTTTTTTT,GTTTTTTTTTTTT	triallelic indel	0	35	0	0	1	1	2	2	1	0	1	1	0	1	1	1	1	0	0	0	1	2	1	1	1	0	1	1	0	1	2	0	0	1	0	2
599455	T	TTC	insertion	5	35	0	0	0	0	1	1	0	0	0	0	0	0	0	0	0	0	0	0	0	1	0	0	0	0	0	0	0	0	1	0	0	0	0	1
599456	C	T	SNV	1	35	0	0	0	0	0	0	0	0	0	0	0	0	0	0	0	0	0	0	0	0	0	0	0	0	0	0	0	0	0	0	0	0	0	1
599496	C	A	SNV	1	35	0	1	0	0	0	0	0	0	0	0	0	0	0	0	0	0	0	0	0	0	0	0	0	0	0	0	0	0	0	0	0	0	0	0
599622	C	A	SNV	1	35	0	0	0	0	0	0	0	0	0	0	0	0	0	0	0	0	0	0	0	0	0	0	0	0	1	0	0	0	0	0	0	0	0	0
599643	A	T	SNV	1	35	0	0	0	0	0	0	0	0	0	0	0	0	0	0	0	0	0	0	0	0	0	0	0	0	1	0	0	0	0	0	0	0	0	0
599694	A	G	SNV	1	35	0	0	0	0	0	0	0	0	0	0	0	0	0	0	0	0	0	0	0	0	0	0	0	0	1	0	0	0	0	0	0	0	0	0
599845	ATTTTTTT	ATTTTTTTT	insertion	26	35	1	1	1	1	1	0	1	1	1	1	0	1	1	1	1	1	0	0	1	1	1	1	1	0	1	1	0	1	1	0	0	1	1	1
599889	A	T	SNV	1	35	0	0	0	0	0	0	0	0	0	0	0	0	0	0	0	0	0	0	0	0	0	0	0	0	0	0	0	0	0	0	0	1	0	0
599891	T	C	SNV	27	35	1	1	1	1	1	0	1	1	1	1	0	1	1	1	1	1	0	0	1	1	1	1	1	1	1	1	0	1	1	0	0	1	1	1
601197	C	G	SNV	1	35	0	0	0	0	0	0	0	0	0	0	0	0	0	0	0	0	0	0	0	0	0	0	0	0	0	0	0	0	0	0	0	0	1	0
602266	A	T	SNV	1	35	0	0	0	0	0	0	0	0	0	0	0	0	0	0	0	0	0	0	0	0	0	0	0	0	0	0	0	1	0	0	0	0	0	0
602435	C	G	SNV	1	35	0	0	0	0	0	0	0	0	0	0	0	0	0	0	0	0	0	0	0	0	0	0	0	0	0	0	0	0	0	0	0	1	0	0
603792	G	A	SNV	2	34	1	0	0	0	0	0	0	0	0	0	0	0	0	0	0	0	0	0	0	0	0	0	0	0	0	0	0	NA	0	0	0	0	1	0
605456	C	T	SNV	11	34	0	0	0	0	0	0	1	0	0	0	0	1	1	1	1	0	0	0	0	0	1	1	0	0	1	0	0	1	0	0	0	NA	1	1
605515	C	T	SNV	1	34	1	0	0	0	0	0	0	0	0	0	0	0	0	0	0	0	0	0	0	0	0	0	0	0	0	0	0	0	0	0	0	NA	0	0
605669	T	A	SNV	1	35	0	0	0	1	0	0	0	0	0	0	0	0	0	0	0	0	0	0	0	0	0	0	0	0	0	0	0	0	0	0	0	0	0	0
606272	A	G	SNV	1	35	1	0	0	0	0	0	0	0	0	0	0	0	0	0	0	0	0	0	0	0	0	0	0	0	0	0	0	0	0	0	0	0	0	0
606832	A	G	SNV	2	35	0	1	0	0	0	0	0	1	0	0	0	0	0	0	0	0	0	0	0	0	0	0	0	0	0	0	0	0	0	0	0	0	0	0
607060	A	G	SNV	5	35	0	0	0	1	0	0	0	0	0	1	0	0	0	0	0	0	0	0	1	0	0	0	1	0	0	0	0	0	0	0	0	1	0	0
607092	A	G	SNV	1	35	0	0	0	0	0	0	0	0	0	0	0	0	0	0	0	0	0	0	0	0	0	0	0	0	0	0	0	0	0	0	0	1	0	0
607137	G	T	SNV	1	34	NA	0	0	0	0	0	0	0	0	0	0	1	0	0	0	0	0	0	0	0	0	0	0	0	0	0	0	0	0	0	0	0	0	0
607559	G	C	SNV	1	35	0	0	0	0	0	0	0	0	0	0	0	0	0	0	0	0	0	0	0	0	0	0	0	0	0	0	0	0	0	0	0	1	0	0
607561	A	C	SNV	1	35	0	0	0	0	0	0	0	0	0	0	0	0	0	0	0	0	0	0	0	0	0	0	0	0	0	0	0	0	0	0	0	1	0	0
607576	T	C	SNV	1	35	0	0	0	0	0	0	0	0	0	0	0	0	0	0	0	0	0	0	0	0	0	0	0	0	0	0	0	0	0	0	0	1	0	0
608415	A	T	SNV	1	35	0	0	0	0	0	0	0	0	0	0	0	0	0	0	0	0	0	0	0	0	0	0	0	0	0	0	0	0	0	0	0	1	0	0
608418	A	C	SNV	1	35	0	0	0	0	0	0	0	0	0	0	0	0	0	0	0	0	0	0	0	0	0	0	0	0	0	0	0	0	0	0	0	1	0	0
608421	ATC	A	deletion	1	35	0	0	0	0	0	0	0	0	0	0	0	0	0	0	0	0	0	0	0	0	0	0	0	0	0	0	0	0	0	0	0	1	0	0
610156	T	A	SNV	1	35	0	0	0	0	0	0	0	0	0	0	0	0	0	0	0	0	0	0	0	0	0	0	0	0	0	0	0	0	0	0	0	1	0	0
610161	A	G	SNV	1	35	0	0	0	0	0	0	0	0	0	0	0	0	0	0	0	0	0	0	0	0	0	0	0	0	0	0	0	0	0	0	0	1	0	0
611550	T	C	SNV	1	35	0	0	0	0	0	0	0	0	0	0	0	0	0	0	0	0	0	0	0	0	0	0	0	0	0	0	0	0	0	0	0	1	0	0
611667	A	C	SNV	1	35	0	0	0	0	0	0	0	0	0	0	0	0	0	0	0	0	0	0	0	0	0	0	0	0	1	0	0	0	0	0	0	0	0	0
611718	T	G	SNV	1	35	0	0	0	0	0	0	0	0	0	0	0	0	0	0	0	0	0	0	0	0	0	0	0	0	1	0	0	0	0	0	0	0	0	0
611928	TTTGAGCGATTTTTGTTCTTCTTTGGAGAGTGCAGGT	TT	deletion	1	35	0	0	0	0	0	0	0	0	0	0	0	0	0	0	0	0	0	0	0	0	0	0	0	0	0	0	0	0	0	0	0	1	0	0
612972	C	A	SNV	1	34	0	0	0	0	0	0	0	0	0	0	0	0	0	0	0	0	0	1	0	0	0	0	0	0	0	0	0	0	0	0	0	NA	0	0
613398	T	C	SNV	1	35	0	0	0	0	0	0	0	0	0	0	0	0	0	0	0	0	0	0	0	0	0	0	0	0	0	0	0	0	0	0	0	1	0	0
613854	G	T	SNV	1	35	0	0	0	0	0	0	0	0	0	0	0	0	0	0	0	0	0	0	0	0	0	0	0	0	0	0	0	0	0	0	0	1	0	0
613915	C	A	SNV	1	35	0	1	0	0	0	0	0	0	0	0	0	0	0	0	0	0	0	0	0	0	0	0	0	0	0	0	0	0	0	0	0	0	0	0
613966	T	G	SNV	1	35	0	0	0	0	0	1	0	0	0	0	0	0	0	0	0	0	0	0	0	0	0	0	0	0	0	0	0	0	0	0	0	0	0	0
614095	G	A	SNV	1	35	0	0	0	0	0	0	0	0	0	0	0	0	0	0	0	0	1	0	0	0	0	0	0	0	0	0	0	0	0	0	0	0	0	0
615168	C	G	SNV	1	34	NA	0	0	0	0	0	0	1	0	0	0	0	0	0	0	0	0	0	0	0	0	0	0	0	0	0	0	0	0	0	0	0	0	0
615198	G	T	SNV	1	33	NA	0	NA	0	0	0	0	0	0	0	0	0	0	0	0	0	0	0	0	0	0	0	0	0	0	0	0	1	0	0	0	0	0	0
615263	A	G	SNV	1	33	NA	0	NA	0	0	0	0	0	0	0	0	0	0	0	0	0	0	0	0	0	0	0	0	0	0	0	0	1	0	0	0	0	0	0
616523	A	T	SNV	1	33	0	0	NA	0	0	0	0	0	0	0	0	0	0	0	0	0	0	0	0	0	0	0	0	0	0	0	0	0	0	0	1	NA	0	0
616529	C	A	SNV	1	33	0	0	NA	0	0	0	0	0	0	0	0	0	0	0	0	0	0	0	0	0	0	0	0	0	0	0	0	0	0	0	1	NA	0	0
616531	T	A	SNV	1	34	0	0	NA	0	0	0	0	0	0	0	0	0	0	0	0	0	0	0	0	0	0	0	0	0	0	0	0	0	0	0	1	0	0	0
616537	G	A	SNV	1	34	0	0	NA	0	0	0	0	0	0	0	0	0	0	0	0	0	0	0	0	0	0	0	0	0	0	0	0	0	0	0	1	0	0	0
616541	G	T	SNV	1	34	0	0	NA	0	0	0	0	0	0	0	0	0	0	0	0	0	0	0	0	0	0	0	0	0	0	0	0	0	0	0	1	0	0	0
616544	G	T	SNV	1	34	0	0	NA	0	0	0	0	0	0	0	0	0	0	0	0	0	0	0	0	0	0	0	0	0	0	0	0	0	0	0	1	0	0	0
616550	T	A	SNV	1	34	0	0	NA	0	0	0	0	0	0	0	0	0	0	0	0	0	0	0	0	0	0	0	0	0	0	0	0	0	0	0	1	0	0	0
617177	T	G	SNV	1	35	0	0	0	0	0	0	0	0	0	0	0	0	0	0	0	0	0	0	0	0	0	0	0	0	0	0	0	1	0	0	0	0	0	0
617489	C	T	SNV	5	35	0	0	0	1	0	0	0	0	0	1	0	0	0	0	0	0	0	0	1	0	0	0	1	0	0	0	0	0	0	0	0	1	0	0
617852	T	A	SNV	1	34	0	0	0	0	0	0	0	0	0	0	0	1	0	0	0	0	0	0	0	0	0	0	0	0	0	0	0	NA	0	0	0	0	0	0
619343	A	T	SNV	1	35	0	0	0	0	0	0	0	0	0	0	0	0	0	0	0	0	1	0	0	0	0	0	0	0	0	0	0	0	0	0	0	0	0	0
619358	A	C	SNV	1	35	0	0	0	0	0	0	0	0	0	0	0	0	0	0	0	0	1	0	0	0	0	0	0	0	0	0	0	0	0	0	0	0	0	0
619481	C	A	SNV	1	34	0	0	0	0	0	0	0	0	0	0	0	0	0	0	0	0	0	0	NA	0	0	0	0	0	1	0	0	0	0	0	0	0	0	0
619485	C	A	SNV	1	34	0	0	0	0	0	0	0	0	0	0	0	0	0	0	0	0	0	0	NA	0	0	0	0	0	1	0	0	0	0	0	0	0	0	0
619503	T	G	SNV	2	34	0	1	0	0	0	0	0	1	0	0	0	0	0	0	0	0	0	0	NA	0	0	0	0	0	0	0	0	0	0	0	0	0	0	0
620862	C	T	SNV	1	35	0	0	0	0	0	0	0	0	0	0	0	1	0	0	0	0	0	0	0	0	0	0	0	0	0	0	0	0	0	0	0	0	0	0
621314	T	C	SNV	1	35	0	0	0	0	0	0	0	0	0	0	0	0	0	0	0	0	0	0	0	0	0	0	0	0	0	0	0	0	0	0	0	1	0	0
621405	C	T	SNV	1	35	0	0	0	0	0	0	0	0	0	0	0	1	0	0	0	0	0	0	0	0	0	0	0	0	0	0	0	0	0	0	0	0	0	0
621467	C	G	SNV	1	35	0	0	0	0	0	0	0	0	0	0	0	0	0	0	0	0	0	0	0	0	0	0	0	0	0	0	0	0	0	0	0	1	0	0
621574	A	C	SNV	1	35	0	0	0	0	0	0	0	0	0	0	0	0	0	0	0	0	0	0	0	0	0	0	0	0	0	0	0	0	0	0	0	1	0	0
622641	G	A	SNV	4	35	1	1	0	0	0	0	0	1	0	0	0	0	0	0	0	0	0	0	0	0	0	0	0	0	0	0	0	0	0	0	0	0	1	0
623077	A	C	SNV	1	34	0	0	0	0	0	1	0	0	0	0	0	0	0	0	0	0	0	0	0	0	0	0	0	0	0	0	0	0	0	0	0	NA	0	0
623211	T	A	SNV	1	33	NA	0	0	0	0	0	0	0	0	0	0	1	0	0	0	0	0	0	0	0	0	0	0	0	0	0	0	0	0	0	0	NA	0	0
623249	A	T	SNV	1	33	NA	0	0	0	0	0	0	0	0	0	0	1	0	0	0	0	0	0	0	0	0	0	0	0	0	0	0	0	0	0	0	NA	0	0
624372	C	T	SNV	1	35	0	0	0	0	0	0	0	0	0	0	0	0	0	0	0	1	0	0	0	0	0	0	0	0	0	0	0	0	0	0	0	0	0	0
624692	T	C	SNV	1	35	0	0	0	0	0	0	0	0	0	0	0	0	0	0	0	0	0	0	0	0	0	1	0	0	0	0	0	0	0	0	0	0	0	0
625527	C	T	SNV	1	33	NA	0	0	0	0	0	0	0	0	0	0	0	0	0	0	0	0	0	0	0	0	0	0	0	0	0	0	0	0	0	0	NA	1	0
626417	G	A	SNV	1	34	NA	0	0	0	0	0	0	0	0	0	0	0	0	0	0	0	0	0	0	0	0	0	0	0	0	0	0	1	0	0	0	0	0	0
626462	A	G	SNV	25	34	NA	1	1	1	1	0	1	1	1	1	0	1	1	1	1	1	0	0	1	1	1	1	1	0	1	1	0	1	1	0	0	1	1	1
626510	A	G	SNV	1	34	NA	0	0	0	0	0	0	0	0	0	0	0	0	0	0	0	0	0	0	0	0	0	0	0	1	0	0	0	0	0	0	0	0	0
626518	T	A	SNV	1	34	NA	0	0	0	0	1	0	0	0	0	0	0	0	0	0	0	0	0	0	0	0	0	0	0	0	0	0	0	0	0	0	0	0	0
626638	C	T	SNV	1	34	NA	1	0	0	0	0	0	0	0	0	0	0	0	0	0	0	0	0	0	0	0	0	0	0	0	0	0	0	0	0	0	0	0	0
627977	T	A	SNV	1	35	0	0	0	0	0	0	0	0	0	0	0	0	0	0	0	0	0	0	0	0	0	0	0	0	0	0	0	0	0	0	0	1	0	0
627987	T	G	SNV	1	34	0	0	0	0	0	0	0	0	0	0	0	0	0	0	0	0	0	0	0	0	0	0	0	0	1	0	0	NA	0	0	0	0	0	0
628040	T	G	SNV	1	34	0	0	0	0	0	0	0	0	0	0	0	0	0	0	0	0	0	0	0	0	0	0	0	0	1	0	0	NA	0	0	0	0	0	0
628151	A	T	SNV	1	34	0	0	0	0	0	0	0	0	0	0	0	0	0	0	0	0	0	0	0	0	0	0	0	0	0	0	0	NA	0	0	0	1	0	0
628208	G	T	SNV	1	35	0	0	0	0	0	0	0	0	0	0	0	0	0	0	0	0	0	0	0	0	0	0	0	0	0	0	0	0	0	0	0	1	0	0
632047	G	T	SNV	1	34	0	0	0	0	0	1	0	0	0	0	0	0	0	0	0	0	0	0	0	0	0	0	0	0	0	0	0	0	0	0	0	NA	0	0
632057	G	T	SNV	1	34	0	0	0	0	0	1	0	0	0	0	0	0	0	0	0	0	0	0	0	0	0	0	0	0	0	0	0	0	0	0	0	NA	0	0
633076	G	T	SNV	4	35	1	1	0	0	0	0	0	1	0	0	0	0	0	0	0	0	0	0	0	0	0	0	0	0	0	0	0	0	0	0	0	0	1	0
634737	T	C	SNV	1	35	0	0	0	0	0	0	0	0	0	0	0	0	0	0	0	0	1	0	0	0	0	0	0	0	0	0	0	0	0	0	0	0	0	0
634740	A	C	SNV	1	35	0	0	0	0	0	0	0	0	0	0	0	0	0	0	0	0	1	0	0	0	0	0	0	0	0	0	0	0	0	0	0	0	0	0
636306	G	A	SNV	1	35	0	0	0	0	0	1	0	0	0	0	0	0	0	0	0	0	0	0	0	0	0	0	0	0	0	0	0	0	0	0	0	0	0	0
636310	A	C	SNV	1	35	0	0	0	0	0	1	0	0	0	0	0	0	0	0	0	0	0	0	0	0	0	0	0	0	0	0	0	0	0	0	0	0	0	0
636756	T	C	SNV	2	35	0	1	0	0	0	0	0	1	0	0	0	0	0	0	0	0	0	0	0	0	0	0	0	0	0	0	0	0	0	0	0	0	0	0
636837	G	A	SNV	1	35	0	0	1	0	0	0	0	0	0	0	0	0	0	0	0	0	0	0	0	0	0	0	0	0	0	0	0	0	0	0	0	0	0	0
637328	G	A	SNV	23	35	0	1	1	1	1	0	1	1	1	1	0	1	1	1	1	0	0	0	1	1	1	1	1	0	1	1	0	1	1	0	0	1	0	1
637332	G	A	SNV	1	35	0	0	0	0	0	0	0	0	0	0	0	0	0	0	0	0	0	0	1	0	0	0	0	0	0	0	0	0	0	0	0	0	0	0
637370	T	G	SNV	1	34	0	0	0	0	0	1	0	0	0	0	0	0	0	0	0	0	0	0	NA	0	0	0	0	0	0	0	0	0	0	0	0	0	0	0
637863	T	A	SNV	1	34	NA	0	0	0	0	0	0	0	0	0	0	0	0	0	0	0	0	0	0	0	0	0	0	0	0	0	0	0	0	0	0	1	0	0
637866	C	A	SNV	1	34	NA	0	0	0	0	0	0	0	0	0	0	0	0	0	0	0	0	0	0	0	0	0	0	0	0	0	0	0	0	0	0	1	0	0
637871	C	A	SNV	1	34	NA	0	0	0	0	0	0	0	0	0	0	0	0	0	0	0	0	0	0	0	0	0	0	0	0	0	0	0	0	0	0	1	0	0
637877	T	C	SNV	1	34	NA	0	0	0	0	0	0	0	0	0	0	0	0	0	0	0	0	0	0	0	0	0	0	0	0	0	0	0	0	0	0	1	0	0
637952	C	A	SNV	1	34	NA	0	0	0	0	1	0	0	0	0	0	0	0	0	0	0	0	0	0	0	0	0	0	0	0	0	0	0	0	0	0	0	0	0
638127	C	T	SNV	2	35	1	0	0	0	0	0	0	0	0	0	0	0	0	0	0	0	0	0	0	0	0	0	0	0	0	0	0	0	0	0	0	0	1	0
638721	C	A	SNV	1	34	NA	0	0	0	0	1	0	0	0	0	0	0	0	0	0	0	0	0	0	0	0	0	0	0	0	0	0	0	0	0	0	0	0	0
638934	T	G	SNV	1	34	NA	0	0	1	0	0	0	0	0	0	0	0	0	0	0	0	0	0	0	0	0	0	0	0	0	0	0	0	0	0	0	0	0	0
639047	T	G	SNV	1	34	NA	0	0	0	0	0	0	0	0	0	0	0	0	0	0	0	0	0	0	0	0	0	0	0	0	0	0	0	0	0	1	0	0	0
639048	G	A	SNV	1	34	NA	0	0	0	0	0	0	0	0	0	0	0	0	0	0	0	0	0	0	0	0	0	0	0	0	0	0	0	0	0	1	0	0	0
639049	T	C	SNV	1	34	NA	0	0	0	0	0	0	0	0	0	0	0	0	0	0	0	0	0	0	0	0	0	0	0	0	0	0	0	0	0	1	0	0	0
639051	T	A	SNV	1	34	NA	0	0	0	0	0	0	0	0	0	0	0	0	0	0	0	0	0	0	0	0	0	0	0	0	0	0	0	0	0	1	0	0	0
639052	C	A	SNV	1	34	NA	0	0	0	0	0	0	0	0	0	0	0	0	0	0	0	0	0	0	0	0	0	0	0	0	0	0	0	0	0	1	0	0	0
639058	T	A	SNV	1	34	NA	0	0	0	0	0	0	0	0	0	0	0	0	0	0	0	0	0	0	0	0	0	0	0	0	0	0	0	0	0	1	0	0	0
639059	G	A	SNV	1	34	NA	0	0	0	0	0	0	0	0	0	0	0	0	0	0	0	0	0	0	0	0	0	0	0	0	0	0	0	0	0	1	0	0	0
639060	G	C	SNV	1	34	NA	0	0	0	0	0	0	0	0	0	0	0	0	0	0	0	0	0	0	0	0	0	0	0	0	0	0	0	0	0	1	0	0	0
639062	T	G	SNV	1	34	NA	0	0	0	0	0	0	0	0	0	0	0	0	0	0	0	0	0	0	0	0	0	0	0	0	0	0	0	0	0	1	0	0	0
639063	C	A	SNV	1	34	NA	0	0	0	0	0	0	0	0	0	0	0	0	0	0	0	0	0	0	0	0	0	0	0	0	0	0	0	0	0	1	0	0	0
639066	C	A	SNV	1	34	NA	0	0	0	0	0	0	0	0	0	0	0	0	0	0	0	0	0	0	0	0	0	0	0	0	0	0	0	0	0	1	0	0	0
639081	C	G	SNV	1	34	NA	0	0	0	0	0	0	0	0	0	0	0	0	0	0	0	0	0	0	0	0	0	0	0	0	0	0	0	0	0	1	0	0	0
639090	T	G	SNV	1	34	NA	0	0	0	0	0	0	0	0	0	0	0	0	0	0	0	0	0	0	0	0	0	0	0	0	0	0	0	0	0	1	0	0	0
639101	C	G	SNV	1	34	NA	0	0	0	0	0	0	0	0	0	0	0	0	0	0	0	0	0	0	0	0	0	0	0	1	0	0	0	0	0	0	0	0	0
639107	G	C	SNV	1	34	NA	0	0	0	0	0	0	0	0	0	0	0	0	0	0	0	0	0	0	0	0	0	0	0	0	0	0	0	0	0	1	0	0	0
639109	T	C	SNV	1	34	NA	0	0	0	0	0	0	0	0	0	0	0	0	0	0	0	0	0	0	0	0	0	0	0	0	0	0	0	0	0	1	0	0	0
639110	G	C	SNV	1	34	NA	0	0	0	0	0	0	0	0	0	0	0	0	0	0	0	0	0	0	0	0	0	0	0	0	0	0	0	0	0	1	0	0	0
639113	G	T	SNV	1	33	NA	0	0	0	0	0	0	0	0	0	0	0	0	0	0	0	0	0	0	0	0	0	0	0	NA	0	0	0	0	0	1	0	0	0
[truncated: 4,291 more rows]

## Sheet: Supplementary Table S3
Supplemental Table S3. Consequence of variations located in genic regions.
Reference Accession ID	Variation coordinate (bp)	Reference allele	Alternative allele	Impact on gene model$	Impacted gene accession	Impacted protein accession	Strand of gene in the reference genome	Amino acid sequence alteration#
CP004005.1	2280	C	T	synonymous	WSI_RS00010	WP_012778358.1	+	111H
CP004005.1	2332	G	T	missense	WSI_RS00010	WP_012778358.1	+	129A>129S
CP004005.1	2957	T	C	missense	WSI_RS00010	WP_012778358.1	+	337V>337A
CP004005.1	4175	C	G	missense	WSI_RS00020	WP_012778360.1	+	100T>100R
CP004005.1	4827	C	G	synonymous	WSI_RS00020	WP_012778360.1	+	317A
CP004005.1	7007	C	A	missense	WSI_RS00030	WP_012778362.1	-	1208G>1208V
CP004005.1	7367	C	T	missense	WSI_RS00030	WP_012778362.1	-	1088G>1088E
CP004005.1	7608	C	A	stop coden gain	WSI_RS00030	WP_012778362.1	-	1008E>1008
CP004005.1	9625	A	C	synonymous	WSI_RS00030	WP_012778362.1	-	335G
CP004005.1	9727	A	C	synonymous	WSI_RS00030	WP_012778362.1	-	301L
CP004005.1	10080	C	A	missense	WSI_RS00030	WP_012778362.1	-	184A>184S
CP004005.1	10102	A	C	@10103
CP004005.1	10103	T	A	missense	WSI_RS00030	WP_012778362.1	-	176D>176V
CP004005.1	10107	G	T	missense	WSI_RS00030	WP_012778362.1	-	175Q>175K
CP004005.1	10112	A	G	missense	WSI_RS00030	WP_012778362.1	-	173F>173S
CP004005.1	10116	G	A	stop coden gain	WSI_RS00030	WP_012778362.1	-	172Q>172
CP004005.1	10160	T	A	missense	WSI_RS00030	WP_012778362.1	-	157K>157I
CP004005.1	10427	T	A	missense	WSI_RS00030	WP_012778362.1	-	68D>68V
CP004005.1	11052	A	C	synonymous	WSI_RS00035	WP_015452313.1	-	1267V
CP004005.1	11988	A	T	synonymous	WSI_RS00035	WP_015452313.1	-	955R
CP004005.1	12665	T	G	missense	WSI_RS00035	WP_015452313.1	-	730K>730Q
CP004005.1	13201	C	A	missense	WSI_RS00035	WP_015452313.1	-	551R>551I
CP004005.1	13206	T	A	@13208
CP004005.1	13208	C	A	missense	WSI_RS00035	WP_015452313.1	-	549V>549F
CP004005.1	13216	T	A	missense	WSI_RS00035	WP_015452313.1	-	546Q>546L
CP004005.1	13220	C	A	missense	WSI_RS00035	WP_015452313.1	-	545G>545C
CP004005.1	13312	C	T	missense	WSI_RS00035	WP_015452313.1	-	514C>514Y
CP004005.1	13471	T	G	@13472
CP004005.1	13472	T	A	missense	WSI_RS00035	WP_015452313.1	-	461N>461S
CP004005.1	13505	T	A	stop coden gain	WSI_RS00035	WP_015452313.1	-	450K>450
CP004005.1	13529	T	G	missense	WSI_RS00035	WP_015452313.1	-	442I>442L
CP004005.1	13530	C	A	@13532
CP004005.1	13532	T	C	missense	WSI_RS00035	WP_015452313.1	-	441K>441D
CP004005.1	13535	T	G	missense	WSI_RS00035	WP_015452313.1	-	440I>440L
CP004005.1	13538	T	G	missense	WSI_RS00035	WP_015452313.1	-	439I>439L
CP004005.1	14364	T	A	synonymous	WSI_RS00035	WP_015452313.1	-	163I
CP004005.1	14385	C	A	missense	WSI_RS00035	WP_015452313.1	-	156Q>156H
CP004005.1	14393	C	A	missense	WSI_RS00035	WP_015452313.1	-	154V>154F
CP004005.1	14407	G	A	missense	WSI_RS00035	WP_015452313.1	-	149T>149I
CP004005.1	16889	T	G	missense	WSI_RS00055	WP_012778367.1	-	109I>109L
CP004005.1	16890	T	A	missense	WSI_RS00055	WP_012778367.1	-	108K>108N
CP004005.1	16954	TTA	T	frameshift	WSI_RS00055	WP_012778367.1	-	86IKSGSKLPGKESCGSITRENIRKIAQLKMQDMGAIDIEGAMRMVEGSACSMGISVVD>86IVGI
CP004005.1	17504	C	A	missense	WSI_RS00060	WP_012778368.1	-	112A>112S
CP004005.1	17613	C	A	synonymous	WSI_RS00060	WP_012778368.1	-	75V
CP004005.1	17704	A	G	missense	WSI_RS00060	WP_012778368.1	-	45V>45A
CP004005.1	17755	C	T	missense	WSI_RS00060	WP_012778368.1	-	28R>28K
CP004005.1	18423	A	G	synonymous	WSI_RS00075	WP_012778370.1	-	351P
CP004005.1	18600	G	A	synonymous	WSI_RS00075	WP_012778370.1	-	292C
CP004005.1	18915	G	A	synonymous	WSI_RS00075	WP_012778370.1	-	187H
CP004005.1	19434	A	T	synonymous	WSI_RS00075	WP_012778370.1	-	14G
CP004005.1	24957	G	A	synonymous	WSI_RS00105	WP_012778376.1	-	177V
CP004005.1	30722	TCAATCCTAA	T	inframe deletion	WSI_RS00130	WP_012778381.1	-	231LGLK>231K
CP004005.1	31264	A	C	missense	WSI_RS00130	WP_012778381.1	-	53L>53R
CP004005.1	32363	T	A	@32364
CP004005.1	32364	A	G	missense	WSI_RS00135	WP_012778383.1	-	559Y>559L
CP004005.1	32763	A	T	missense	WSI_RS00135	WP_012778383.1	-	426S>426T
CP004005.1	35104	C	T	synonymous	WSI_RS00150	WP_012778386.1	-	236R
CP004005.1	35192	G	T	missense	WSI_RS00150	WP_012778386.1	-	207A>207E
CP004005.1	35336	T	A	missense	WSI_RS00150	WP_012778386.1	-	159Q>159L
CP004005.1	36519	G	A	missense	WSI_RS00160	WP_012778388.1	+	98V>98M
CP004005.1	36522	G	A	missense	WSI_RS00160	WP_012778388.1	+	99V>99I
CP004005.1	36619	G	C	missense	WSI_RS00160	WP_012778388.1	+	131C>131S
CP004005.1	36987	T	G	missense	WSI_RS00160	WP_012778388.1	+	254L>254V
CP004005.1	37000	A	C	missense	WSI_RS00160	WP_012778388.1	+	258D>258A
CP004005.1	38869	A	C	synonymous	WSI_RS00165	WP_012778390.1	+	286G
CP004005.1	38877	T	C	missense	WSI_RS00165	WP_012778390.1	+	289L>289P
CP004005.1	38883	TCACGAAAG	T	frameshift	WSI_RS00165	WP_012778390.1	+	291LTKDWTYRIIRHMGNYGEMFDRNLGNQSELKIPRGYNALWSKGGLMYAPPIR>291LLDL
CP004005.1	38894	T	C	missense	WSI_RS00165	WP_012778390.1	+	295W>295R
CP004005.1	38897	A	T	missense	WSI_RS00165	WP_012778390.1	+	296T>296S
CP004005.1	38937	T	C	missense	WSI_RS00165	WP_012778390.1	+	309M>309T
CP004005.1	38939	T	C	missense	WSI_RS00165	WP_012778390.1	+	310F>310L
CP004005.1	38960	C	T	stop coden gain	WSI_RS00165	WP_012778390.1	+	317Q>317
CP004005.1	39544	T	A	missense	WSI_RS00170	WP_012778391.1	+	129C>129S
CP004005.1	39989	C	G	missense	WSI_RS00170	WP_012778391.1	+	277T>277R
CP004005.1	40327	G	A	missense	WSI_RS00170	WP_012778391.1	+	390A>390T
CP004005.1	40968	A	T	missense	WSI_RS00175	WP_012778392.1	+	206I>206F
CP004005.1	40972	C	A	missense	WSI_RS00175	WP_012778392.1	+	207P>207Q
CP004005.1	41910	A	G	missense	WSI_RS00180	WP_012778393.1	+	128D>128G
CP004005.1	44910	C	T	synonymous	WSI_RS00210	WP_015452318.1	+	95Y
CP004005.1	45080	C	T	missense	WSI_RS00210	WP_015452318.1	+	152S>152L
CP004005.1	45552	C	A	missense	WSI_RS00215	WP_171816664.1	-	354A>354S
CP004005.1	45605	A	T	stop coden gain	WSI_RS00215	WP_171816664.1	-	336L>336
CP004005.1	45893	A	G	missense	WSI_RS00215	WP_171816664.1	-	240I>240T
CP004005.1	47520	C	T	missense	WSI_RS00225	WP_012778400.1	-	137G>137E
CP004005.1	47727	G	A	missense	WSI_RS00225	WP_012778400.1	-	68T>68I
CP004005.1	48299	T	A	missense	WSI_RS00230	WP_015452319.1	-	112N>112I
CP004005.1	49832	C	A	synonymous	WSI_RS00235	WP_012778402.1	-	717A
CP004005.1	50860	A	C	missense	WSI_RS00235	WP_012778402.1	-	375Y>375D
CP004005.1	50863	T	C	missense	WSI_RS00235	WP_012778402.1	-	374K>374E
CP004005.1	50864	T	C	@50866
CP004005.1	50866	T	A	missense	WSI_RS00235	WP_012778402.1	-	373T>373S
CP004005.1	51189	T	A	@51190
CP004005.1	51190	G	A	missense	WSI_RS00235	WP_012778402.1	-	265Q>265L
CP004005.1	55006	T	C	missense	WSI_RS00245	WP_012778404.1	+	734L>734P
CP004005.1	55100	AAAAATTGCAATGCACTTCCTTCCA	AA	frameshift	WSI_RS00245	WP_012778404.1	+	765IKIAMHFLPDVYITCDVCQGQRYNPETLQIRFKDKSIADVLSMTVDESLDFFAAIPTIHNKLTTLKEVGLGYIKIGQSANTLSGGESQRVKLAKELSKQATGNTLYILDEPTTGLHYHDIAKLLNILHTLVDRGNSIIVIEHNLEVIKTADWILDFGPEGGDGGGEIIASGPPEAIAKEPLSYTGKFLKSILKNK>765IRCIHHM
CP004005.1	55292	C	G	synonymous	WSI_RS00245	WP_012778404.1	+	829L
CP004005.1	55915	ATAAAGCTA	ATAAAGCTAAAGCTA	inframe insertion	WSI_RS00250	WP_012778405.1	+	3D>3DKA
CP004005.1	56616	C	T	missense	WSI_RS00250	WP_012778405.1	+	237H>237Y
CP004005.1	58294	T	A	stop coden gain	WSI_RS00255	WP_012778406.1	-	292K>292
CP004005.1	58505	C	T	synonymous	WSI_RS00255	WP_012778406.1	-	221Q
CP004005.1	58532	A	G	synonymous	WSI_RS00255	WP_012778406.1	-	212F
CP004005.1	58556	G	A	synonymous	WSI_RS00255	WP_012778406.1	-	204A
CP004005.1	59207	T	A	stop coden lost	WSI_RS00260	WP_012778407.1	-	207>207Y
CP004005.1	59551	C	T	missense	WSI_RS00260	WP_012778407.1	-	93E>93K
CP004005.1	59552	A	C	@59553
CP004005.1	59553	A	C	missense	WSI_RS00260	WP_012778407.1	-	92L>92R
CP004005.1	59556	A	T	@59557
CP004005.1	59557	A	C	missense	WSI_RS00260	WP_012778407.1	-	91F>91D
CP004005.1	59558	A	T	synonymous	WSI_RS00260	WP_012778407.1	-	90S
CP004005.1	62156	T	C	stop coden lost	WSI_RS05980	WP_012778409.1	+	55>55R
CP004005.1	63023	A	C	missense	WSI_RS00270	WP_012778410.1	+	116E>116D
CP004005.1	63143	A	T	synonymous	WSI_RS00270	WP_012778410.1	+	156I
CP004005.1	64426	T	A	missense	WSI_RS00275	WP_012778411.1	-	854D>854V
CP004005.1	64713	T	C	synonymous	WSI_RS00275	WP_012778411.1	-	758G
CP004005.1	67649	A	G	synonymous	WSI_RS00280	WP_031935118.1	-	165L
CP004005.1	67974	A	G	synonymous	WSI_RS00280	WP_031935118.1	-	56G
CP004005.1	72822	C	A	missense	WSI_RS00310	WP_012778415.1	-	332A>332S
CP004005.1	73038	C	G	missense	WSI_RS00310	WP_012778415.1	-	260V>260L
CP004005.1	73464	C	T	missense	WSI_RS00310	WP_012778415.1	-	118V>118I
CP004005.1	74238	C	T	missense	WSI_RS00315	WP_012778416.1	-	15G>15R
CP004005.1	74464	T	G	missense	WSI_RS00320	WP_012778417.1	-	220E>220D
CP004005.1	74467	T	A	@74469
CP004005.1	74469	C	G	missense	WSI_RS00320	WP_012778417.1	-	219A>219P
CP004005.1	74471	T	G	missense	WSI_RS00320	WP_012778417.1	-	218N>218T
CP004005.1	74481	C	G	missense	WSI_RS00320	WP_012778417.1	-	215D>215H
CP004005.1	74484	C	A	missense	WSI_RS00320	WP_012778417.1	-	214V>214L
CP004005.1	74485	T	A	synonymous	WSI_RS00320	WP_012778417.1	-	213S
CP004005.1	74496	A	G	missense	WSI_RS00320	WP_012778417.1	-	210Y>210H
CP004005.1	74511	T	G	missense	WSI_RS00320	WP_012778417.1	-	205K>205Q
CP004005.1	74516	C	G	missense	WSI_RS00320	WP_012778417.1	-	203G>203A
CP004005.1	74601	T	C	missense	WSI_RS00320	WP_012778417.1	-	175T>175A
CP004005.1	74693	T	C	missense	WSI_RS00320	WP_012778417.1	-	144E>144G
CP004005.1	74726	G	A	missense	WSI_RS00320	WP_012778417.1	-	133T>133I
CP004005.1	74963	G	T	missense	WSI_RS00320	WP_012778417.1	-	54S>54Y
CP004005.1	76613	C	A	synonymous	WSI_RS00335	WP_012778420.1	+	14V
CP004005.1	77069	T	G	missense	WSI_RS00335	WP_012778420.1	+	166I>166M
CP004005.1	77559	C	T	missense	WSI_RS00335	WP_012778420.1	+	330L>330F
CP004005.1	77572	T	A	missense	WSI_RS00335	WP_012778420.1	+	334I>334K
CP004005.1	78132	A	T	missense	WSI_RS00340	WP_012778421.1	-	330M>330K
CP004005.1	78378	T	C	missense	WSI_RS00340	WP_012778421.1	-	248E>248G
CP004005.1	78401	C	A	missense	WSI_RS00340	WP_012778421.1	-	240Q>240H
CP004005.1	78456	A	G	missense	WSI_RS00340	WP_012778421.1	-	222L>222S
CP004005.1	78706	A	G	missense	WSI_RS00340	WP_012778421.1	-	139S>139P
CP004005.1	79076	C	A	missense	WSI_RS00340	WP_012778421.1	-	15E>15D
CP004005.1	80502	T	C	missense	WSI_RS00350	WP_012778423.1	-	81N>81S
CP004005.1	81252	G	A	missense	WSI_RS00355	WP_012778424.1	-	42P>42S
CP004005.1	81859	T	A	missense	WSI_RS00360	WP_012778425.1	-	303I>303L
CP004005.1	86079	A	G	missense	WSI_RS05985	WP_012778429.1	+	28K>28E
CP004005.1	89162	A	G	synonymous	WSI_RS00395	WP_012778435.1	-	131R
CP004005.1	89497	C	T	missense	WSI_RS00395	WP_012778435.1	-	20D>20N
CP004005.1	91293	T	A	missense	WSI_RS00405	WP_012778437.1	-	311R>311S
CP004005.1	91967	G	T	missense	WSI_RS00405	WP_012778437.1	-	87H>87N
CP004005.1	93723	C	G	missense	WSI_RS00420	WP_012778440.1	+	34I>34M
CP004005.1	93836	G	A	missense	WSI_RS00420	WP_012778440.1	+	72G>72E
CP004005.1	94339	C	A	missense	WSI_RS00425	WP_015452324.1	+	90R>90S
CP004005.1	96158	G	C	missense	WSI_RS00430	WP_015452325.1	+	524R>524T
CP004005.1	96832	G	C	start coden lost	WSI_RS00435	WP_012778443.1	+
CP004005.1	96834	G	T	missense	WSI_RS00435	WP_012778443.1	+	2R>2I
CP004005.1	96835	A	C	@96834
CP004005.1	96852	C	T	missense	WSI_RS00435	WP_012778443.1	+	8P>8L
CP004005.1	97420	T	A	synonymous	WSI_RS00435	WP_012778443.1	+	197P
CP004005.1	97421	G	A	missense	WSI_RS00435	WP_012778443.1	+	198A>198T
CP004005.1	97484	A	T	missense	WSI_RS00435	WP_012778443.1	+	219T>219S
CP004005.1	98371	C	A	stop coden gain	WSI_RS00440	WP_012778444.1	-	307E>307
CP004005.1	101438	C	T	synonymous	WSI_RS00450	WP_012778446.1	+	327S
CP004005.1	101449	A	C	missense	WSI_RS00450	WP_012778446.1	+	331Y>331S
CP004005.1	102094	T	C	missense	WSI_RS00455	WP_015452326.1	+	75I>75T
CP004005.1	102096	G	C	missense	WSI_RS00455	WP_015452326.1	+	76G>76R
CP004005.1	103480	T	G	missense	WSI_RS00460	WP_012778448.1	+	48I>48S
CP004005.1	103804	A	C	missense	WSI_RS00460	WP_012778448.1	+	156Q>156P
CP004005.1	103821	A	C	missense	WSI_RS00460	WP_012778448.1	+	162I>162L
CP004005.1	104808	C	T	missense	WSI_RS00465	WP_109298658.1	-	1719A>1719T
CP004005.1	105185	A	G	missense	WSI_RS00465	WP_109298658.1	-	1593V>1593A
CP004005.1	105848	A	C	missense	WSI_RS00465	WP_109298658.1	-	1372I>1372S
CP004005.1	106406	TCATC	T	frameshift	WSI_RS00465	WP_109298658.1	-	1185DELVKLISRNSEAIKKPRWLNGWVNLMHMVQDMQDKGLKEIQAAIFNNSLDVKYLESSLLAAIYHQLSQEILTEKPHLMHYSAVQFTAKQERFREYDKRLQFLQRQRIASVIGNQKIAQGISGGLKSDYTELSLIRSELGKKNRNIPIRQLISRAKNSLLQLKPCFMMSPMSVANYLEPKDVKFDLVIMDESSQIKPEDALGVIARGKQIVVVGDPKQLPPTRFFDHDNDQEDYDEEVAAVSQTESILDALLPLFSMRRLQWHYRSLNENLIACSNYYFYDNSLIVFPSPYTSVDRYGVGFTHVKNGVVVDQGNPEEARVIALAVKDHALRYPEESLGVIAMNAKQRDLIESTINKLCRKDSEVEKAISKLRMHADPFFIKNLENVQGDERDRIF…
CP004005.1	107489	A	G	missense	WSI_RS00465	WP_109298658.1	-	825F>825S
CP004005.1	107706	T	A	missense	WSI_RS00465	WP_109298658.1	-	753S>753C
CP004005.1	107982	G	T	missense	WSI_RS00465	WP_109298658.1	-	661Q>661K
CP004005.1	108112	A	G	synonymous	WSI_RS00465	WP_109298658.1	-	617G
CP004005.1	108671	T	A	missense	WSI_RS00465	WP_109298658.1	-	431E>431V
CP004005.1	108985	C	A	missense	WSI_RS00465	WP_109298658.1	-	326K>326N
CP004005.1	108995	T	A	missense	WSI_RS00465	WP_109298658.1	-	323E>323V
CP004005.1	109596	A	C	missense	WSI_RS00465	WP_109298658.1	-	123Y>123D
CP004005.1	109653	A	C	missense	WSI_RS00465	WP_109298658.1	-	104L>104V
CP004005.1	109677	A	C	missense	WSI_RS00465	WP_109298658.1	-	96S>96A
CP004005.1	109695	G	T	missense	WSI_RS00465	WP_109298658.1	-	90H>90N
CP004005.1	109936	A	G	synonymous	WSI_RS00465	WP_109298658.1	-	9N
CP004005.1	111419	T	A	missense	WSI_RS00475	WP_012778451.1	+	4V>4D
CP004005.1	111432	T	A	synonymous	WSI_RS00475	WP_012778451.1	+	8L
CP004005.1	111506	A	C	missense	WSI_RS00475	WP_012778451.1	+	33K>33T
CP004005.1	112523	T	A	missense	WSI_RS00485	WP_015452329.1	-	562T>562S
CP004005.1	112655	G	A	stop coden gain	WSI_RS00485	WP_015452329.1	-	518Q>518
CP004005.1	114362	G	T	missense	WSI_RS00490	WP_012778454.1	-	401R>401S
CP004005.1	114406	C	A	missense	WSI_RS00490	WP_012778454.1	-	386G>386V
CP004005.1	114416	C	A	missense	WSI_RS00490	WP_012778454.1	-	383D>383Y
CP004005.1	114421	T	A	missense	WSI_RS00490	WP_012778454.1	-	381Q>381L
CP004005.1	114435	C	A	missense	WSI_RS00490	WP_012778454.1	-	376L>376F
CP004005.1	114568	A	T	stop coden gain	WSI_RS00490	WP_012778454.1	-	332L>332
CP004005.1	114577	A	T	stop coden gain	WSI_RS00490	WP_012778454.1	-	329L>329
CP004005.1	114613	T	G	missense	WSI_RS00490	WP_012778454.1	-	317Y>317S
CP004005.1	114817	A	G	missense	WSI_RS00490	WP_012778454.1	-	249L>249S
CP004005.1	114822	T	C	synonymous	WSI_RS00490	WP_012778454.1	-	247E
CP004005.1	114828	T	C	synonymous	WSI_RS00490	WP_012778454.1	-	245L
CP004005.1	114831	T	C	synonymous	WSI_RS00490	WP_012778454.1	-	244V
CP004005.1	114834	C	G	missense	WSI_RS00490	WP_012778454.1	-	243E>243D
CP004005.1	114839	G	T	missense	WSI_RS00490	WP_012778454.1	-	242P>242T
CP004005.1	114841	G	A	missense	WSI_RS00490	WP_012778454.1	-	241S>241L
CP004005.1	114846	T	C	@114848
CP004005.1	114848	C	A	missense	WSI_RS00490	WP_012778454.1	-	239V>239L
CP004005.1	114849	C	T	synonymous	WSI_RS00490	WP_012778454.1	-	238Q
CP004005.1	114857	T	G	missense	WSI_RS00490	WP_012778454.1	-	236N>236H
CP004005.1	114862	G	T	missense	WSI_RS00490	WP_012778454.1	-	234A>234D
CP004005.1	114864	G	A	synonymous	WSI_RS00490	WP_012778454.1	-	233I
CP004005.1	114868	G	A	missense	WSI_RS00490	WP_012778454.1	-	232P>232L
CP004005.1	114871	T	A	missense	WSI_RS00490	WP_012778454.1	-	231D>231V
CP004005.1	114880	T	C	@114881
CP004005.1	114881	G	A	missense	WSI_RS00490	WP_012778454.1	-	228Q>228W
CP004005.1	114886	T	G	@114887
CP004005.1	114887	C	G	missense	WSI_RS00490	WP_012778454.1	-	226D>226P
CP004005.1	114939	T	TATATAGACATATTCTGGTGCTGGCTGCGATGG	frameshift	WSI_RS00490	WP_012778454.1	-	208KMIVSPEEAPDTPTTIRIDFQRGDPIAINGQVMSPEVLLEQLNQYGRCNGIGRIDIVENRFVGIKSRGVYETPGGTILLHAHRAIESISLDSGSAHLKDDLMSRYASIVYQGFWFSPEREMLQALIDKSQEYVEGSITLKLYKGNVMVVGRESNKSLYSDKLVTFEDDLDAYNQSDSEGFIKLHALRLRTLARRNKV>208NHRSQHQNMSI
CP004005.1	114955	G	C	missense	WSI_RS00490	WP_012778454.1	-	203P>203R
CP004005.1	114958	G	C	missense	WSI_RS00490	WP_012778454.1	-	202A>202G
CP004005.1	114960	T	G	@114961
CP004005.1	114961	G	A	missense	WSI_RS00490	WP_012778454.1	-	201P>201L
CP004005.1	115228	C	A	missense	WSI_RS00490	WP_012778454.1	-	112G>112V
CP004005.1	115394	C	G	missense	WSI_RS00490	WP_012778454.1	-	57G>57R
CP004005.1	116390	G	A	missense	WSI_RS00505	WP_012778457.1	-	296A>296V
CP004005.1	117562	A	T	synonymous	WSI_RS00510	WP_012778458.1	-	65V
CP004005.1	117854	C	A	missense	WSI_RS00515	WP_012778459.1	-	121K>121N
CP004005.1	117873	T	G	missense	WSI_RS00515	WP_012778459.1	-	115K>115T
CP004005.1	118081	G	C	missense	WSI_RS00515	WP_012778459.1	-	46H>46D
CP004005.1	118345	G	C	missense	WSI_RS00520	WP_012778460.1	-	198C>198W
CP004005.1	118348	T	A	missense	WSI_RS00520	WP_012778460.1	-	197K>197N
CP004005.1	119328	A	C	synonymous	WSI_RS00525	WP_012778461.1	-	314G
CP004005.1	119842	A	G	missense	WSI_RS00525	WP_012778461.1	-	143L>143S
CP004005.1	119849	C	T	missense	WSI_RS00525	WP_012778461.1	-	141V>141I
CP004005.1	120598	C	A	synonymous	WSI_RS00530	WP_012778462.1	-	94S
CP004005.1	121070	T	A	missense	WSI_RS00535	WP_012778463.1	-	9K>9I
CP004005.1	121471	A	C	synonymous	WSI_RS00540	WP_012778464.1	-	75T
CP004005.1	122156	G	A	synonymous	WSI_RS00550	WP_012778466.1	-	171R
CP004005.1	122410	G	T	missense	WSI_RS00550	WP_012778466.1	-	87L>87I
CP004005.1	122423	A	T	synonymous	WSI_RS00550	WP_012778466.1	-	82G
CP004005.1	122432	C	G	synonymous	WSI_RS00550	WP_012778466.1	-	79V
CP004005.1	123002	A	C	synonymous	WSI_RS00555	WP_012778467.1	-	33V
CP004005.1	123084	T	A	missense	WSI_RS00555	WP_012778467.1	-	6D>6V
CP004005.1	123369	C	T	missense	WSI_RS00560	WP_012778468.1	-	18A>18T
CP004005.1	123816	C	A	missense	WSI_RS00565	WP_012778469.1	-	62D>62Y
CP004005.1	123864	C	G	missense	WSI_RS00565	WP_012778469.1	-	46V>46L
CP004005.1	123866	C	T	missense	WSI_RS00565	WP_012778469.1	-	45G>45E
CP004005.1	123868	C	A	@123870
CP004005.1	123870	T	C	missense	WSI_RS00565	WP_012778469.1	-	44M>44V
CP004005.1	123871	A	G	@123873
CP004005.1	123873	T	G	missense	WSI_RS00565	WP_012778469.1	-	43N>43H
CP004005.1	123874	A	T	@123875
CP004005.1	123875	A	G	missense	WSI_RS00565	WP_012778469.1	-	42V>42A
CP004005.1	124836	C	A	missense	WSI_RS00580	WP_012778472.1	-	71W>71L
CP004005.1	124844	C	T	synonymous	WSI_RS00580	WP_012778472.1	-	68K
CP004005.1	125542	A	T	synonymous	WSI_RS00590	WP_031934749.1	-	47I
CP004005.1	125807	T	G	missense	WSI_RS00595	WP_012778475.1	-	207E>207D
CP004005.1	125837	C	T,G	synonymous	WSI_RS00595	WP_012778475.1	-	197G
CP004005.1	125872	T	G	missense	WSI_RS00595	WP_012778475.1	-	186T>186P
CP004005.1	125969	A	G	synonymous	WSI_RS00595	WP_012778475.1	-	153A
CP004005.1	125979	T	A	missense	WSI_RS00595	WP_012778475.1	-	150K>150M
CP004005.1	125984	T	G	synonymous	WSI_RS00595	WP_012778475.1	-	148G
CP004005.1	126102	G	T	missense	WSI_RS00595	WP_012778475.1	-	109P>109Q
CP004005.1	126131	G	T	synonymous	WSI_RS00595	WP_012778475.1	-	99I
CP004005.1	127159	T	A	synonymous	WSI_RS00610	WP_012778478.1	-	265T
CP004005.1	127410	T	A	missense	WSI_RS00610	WP_012778478.1	-	182M>182L
CP004005.1	127885	A	G	synonymous	WSI_RS00610	WP_012778478.1	-	23S
CP004005.1	127895	T	G	missense	WSI_RS00610	WP_012778478.1	-	20D>20A
CP004005.1	128151	G	T	missense	WSI_RS00615	WP_012778479.1	-	55S>55Y
CP004005.1	128192	G	T	synonymous	WSI_RS00615	WP_012778479.1	-	41I
CP004005.1	128785	T	A	missense	WSI_RS00620	WP_031934751.1	-	49K>49N
CP004005.1	129861	C	T	missense	WSI_RS00630	WP_015452332.1	-	24V>24M
CP004005.1	130424	C	T	missense	WSI_RS00635	WP_012778370.1-2	-	258E>258K
CP004005.1	130548	G	A	synonymous	WSI_RS00635	WP_012778370.1-2	-	216C
CP004005.1	131332	A	T	missense	WSI_RS00640	WP_012778483.1	-	687V>687D
CP004005.1	131988	A	G	synonymous	WSI_RS00640	WP_012778483.1	-	468D
CP004005.1	132553	A	T	missense	WSI_RS00640	WP_012778483.1	-	280V>280D
CP004005.1	133035	C	A	synonymous	WSI_RS00640	WP_012778483.1	-	119P
CP004005.1	133875	A	G	synonymous	WSI_RS00645	WP_012778484.1	-	4R
CP004005.1	134033	A	C	missense	WSI_RS00650	WP_012778485.1	-	102V>102G
CP004005.1	134047	C	G	synonymous	WSI_RS00650	WP_012778485.1	-	97R
CP004005.1	135247	A	C	synonymous	WSI_RS00655	WP_012778486.1	+	67P
CP004005.1	135496	A	C	missense	WSI_RS00655	WP_012778486.1	+	150K>150N
CP004005.1	135564	TTCTAA	T	frameshift	WSI_RS00660	WP_012778487.1	+	2ISKILIANRGEIALRILRACKELGIPTVAVHSTADSGAMHVRLADESVCIGPPSSKDSYLNIQQIVAACEVTGADAIHPGYGFLSENAKFAEILEDHHIKFIGPSSEHIKIMGDKITAKKTAQQLGIPVVPGSGEVYPHTAMPIAKEIGFPVLVKASAGGGGRGMRIAYSENDLSEAIDQARSEALAAFGNDAVYIEKYLENPRHIEVQIFGDGMGNAIHFGERDCSVQRRNQKIWEEAHSPVISAQDRTEIGETCVKAMKKIDYRGAGTIEFLYENGQFYFIEMNTRLQVEHPVTEAITGIDLVHEQIYVASENRLSVQQKDITFSGHAIECRINAEDPENFIPNPGEITYFHAPGGLGIRMDSASYQGYTVPSYYDSLIAKLIVHGKNRKECMMRL…
CP004005.1	135730	G	A	missense	WSI_RS00660	WP_012778487.1	+	58D>58N
CP004005.1	135801	A	G	synonymous	WSI_RS00660	WP_012778487.1	+	81G
CP004005.1	137926	T	G	missense	WSI_RS00670	WP_171816666.1	-	691N>691H
CP004005.1	137999	T	A	missense	WSI_RS00670	WP_171816666.1	-	666K>666N
CP004005.1	138638	A	T	stop coden gain	WSI_RS00670	WP_171816666.1	-	453Y>453
CP004005.1	139037	T	A	missense	WSI_RS00670	WP_171816666.1	-	320E>320D
CP004005.1	139571	G	A	synonymous	WSI_RS00670	WP_171816666.1	-	142P
CP004005.1	141502	G	A	missense	WSI_RS00675	WP_012778490.1	-	34P>34L
CP004005.1	141892	C	A	stop coden gain	WSI_RS00680	WP_012778491.1	-	213E>213
CP004005.1	141951	G	C	missense	WSI_RS00680	WP_012778491.1	-	193S>193W
CP004005.1	142442	T	A	synonymous	WSI_RS00680	WP_012778491.1	-	29G
CP004005.1	142486	A	T	missense	WSI_RS00680	WP_012778491.1	-	15F>15I
CP004005.1	143208	T	G	missense	WSI_RS00685	WP_012778492.1	-	526K>526Q
CP004005.1	143222	A	T	missense	WSI_RS00685	WP_012778492.1	-	521F>521Y
CP004005.1	143254	C	A	synonymous	WSI_RS00685	WP_012778492.1	-	510G
CP004005.1	143256	C	T	missense	WSI_RS00685	WP_012778492.1	-	510G>510R
CP004005.1	143567	T	C	missense	WSI_RS00685	WP_012778492.1	-	406D>406G
CP004005.1	143654	C	A	missense	WSI_RS00685	WP_012778492.1	-	377G>377V
CP004005.1	143683	T	G	missense	WSI_RS00685	WP_012778492.1	-	367E>367D
CP004005.1	143689	T	C	synonymous	WSI_RS00685	WP_012778492.1	-	365G
CP004005.1	143714	G	A	missense	WSI_RS00685	WP_012778492.1	-	357T>357M
CP004005.1	143752	T	G	synonymous	WSI_RS00685	WP_012778492.1	-	344G
CP004005.1	145515	G	C	missense	WSI_RS00690	WP_012778493.1	+	195K>195N
CP004005.1	149170	T	A	missense	WSI_RS00710	WP_012778496.1	+	224I>224K
CP004005.1	150528	C	T	missense	WSI_RS00710	WP_012778496.1	+	677L>677F
CP004005.1	151305	G	A	missense	WSI_RS00710	WP_012778496.1	+	936E>936K
CP004005.1	152579	T	C	missense	WSI_RS00720	WP_012778498.1	-	126S>126G
CP004005.1	155001	G	A	synonymous	WSI_RS00730	WP_012778500.1	-	102P
CP004005.1	156511	G	T	missense	WSI_RS00735	WP_012778501.1	-	8L>8I
CP004005.1	157003	C	T	synonymous	WSI_RS00740	WP_012778502.1	-	179S
CP004005.1	158444	A	C	synonymous	WSI_RS00745	WP_012778503.1	-	454G
CP004005.1	159520	C	T	missense	WSI_RS00745	WP_012778503.1	-	96G>96S
CP004005.1	159644	C	A	missense	WSI_RS00745	WP_012778503.1	-	54Q>54H
CP004005.1	159903	A	T	synonymous	WSI_RS00750	WP_012778504.1	-	573G
CP004005.1	159980	C	A	missense	WSI_RS00750	WP_012778504.1	-	548V>548L
CP004005.1	159987	T	A	missense	WSI_RS00750	WP_012778504.1	-	545L>545F
CP004005.1	160886	T	C	missense	WSI_RS00750	WP_012778504.1	-	246R>246G
CP004005.1	161409	A	C	synonymous	WSI_RS00750	WP_012778504.1	-	71R
CP004005.1	161425	T	A	missense	WSI_RS00750	WP_012778504.1	-	66E>66V
CP004005.1	161448	T	C	synonymous	WSI_RS00750	WP_012778504.1	-	58G
CP004005.1	161605	T	G	missense	WSI_RS00750	WP_012778504.1	-	6D>6A
CP004005.1	163044	A	T	missense	WSI_RS00760	WP_012778506.1	+	17T>17S
CP004005.1	163104	T	A	missense	WSI_RS00760	WP_012778506.1	+	37C>37S
CP004005.1	163184	AATATTCATAGATAAAATATCACT	A	frameshift	WSI_RS00760	WP_012778506.1	+	63QIFIDKISLAYLTNSEIDFVDNLLSKSFQIRNPNATSNCGCGTSFSI>63QCISHQLRNRFCRQLIKQIFPNT
CP004005.1	165316	C	G	synonymous	WSI_RS00770	WP_012778508.1	-	403V
CP004005.1	166140	C	A	missense	WSI_RS00770	WP_012778508.1	-	129G>129C
CP004005.1	167595	A	C	missense	WSI_RS00775	WP_012778509.1	+	195I>195L
CP004005.1	167986	T	A	missense	WSI_RS00775	WP_012778509.1	+	325I>325N
CP004005.1	168827	C	G	stop coden gain	WSI_RS00780	WP_012778510.1	+	216S>216
CP004005.1	169042	G	A	missense	WSI_RS00780	WP_012778510.1	+	288G>288R
CP004005.1	169052	ACAGCATCAGCAT	ACAGCAT	inframe deletion	WSI_RS00780	WP_012778510.1	+	291YSI>291Y
CP004005.1	171713	A	G	missense	WSI_RS00795	WP_015452334.1	+	221Q>221R
CP004005.1	171815	A	G	missense	WSI_RS00795	WP_015452334.1	+	255K>255R
CP004005.1	172282	G	T	missense	WSI_RS00800	WP_012778514.1	-	162H>162N
CP004005.1	172678	A	T	missense	WSI_RS00800	WP_012778514.1	-	30S>30T
CP004005.1	172852	C	A	missense	WSI_RS00805	WP_012778515.1	-	282M>282I
CP004005.1	172986	C	T	missense	WSI_RS00805	WP_012778515.1	-	238E>238K
CP004005.1	173976	C	G	missense	WSI_RS00810	WP_012778516.1	-	89V>89L
CP004005.1	173981	A	G	missense	WSI_RS00810	WP_012778516.1	-	87F>87S
CP004005.1	173990	G	C	stop coden gain	WSI_RS00810	WP_012778516.1	-	84S>84
CP004005.1	174917	C	A	missense	WSI_RS00815	WP_012778517.1	+	29A>29D
CP004005.1	174924	C	T	synonymous	WSI_RS00815	WP_012778517.1	+	31P
CP004005.1	174986	A	T	missense	WSI_RS00815	WP_012778517.1	+	52Y>52F
CP004005.1	174999	C	T	synonymous	WSI_RS00815	WP_012778517.1	+	56F
CP004005.1	175609	G	T	missense	WSI_RS00820	WP_015452336.1	-	451T>451K
CP004005.1	176367	A	C	synonymous	WSI_RS00820	WP_015452336.1	-	198T
CP004005.1	176922	C	G	@176923
CP004005.1	176923	G	A	missense	WSI_RS00820	WP_015452336.1	-	13A>13V
CP004005.1	176930	G	A	missense	WSI_RS00820	WP_015452336.1	-	11L>11F
CP004005.1	176936	C	A	missense	WSI_RS00820	WP_015452336.1	-	9D>9Y
CP004005.1	176940	T	A	@176941
CP004005.1	176941	G	T	missense	WSI_RS00820	WP_015452336.1	-	7P>7H
CP004005.1	176949	T	G	@176951
CP004005.1	176951	C	A	missense	WSI_RS00820	WP_015452336.1	-	4V>4F
CP004005.1	176954	G	C	missense	WSI_RS00820	WP_015452336.1	-	3Q>3E
CP004005.1	176958	C	T	start coden lost	WSI_RS00820	WP_015452336.1	-
CP004005.1	177518	G	A	synonymous	WSI_RS00825	WP_012778519.1	+	111P
CP004005.1	178813	A	G	synonymous	WSI_RS00830	WP_012778520.1	+	227A
CP004005.1	178816	A	G	synonymous	WSI_RS00830	WP_012778520.1	+	228Q
CP004005.1	178828	A	G	synonymous	WSI_RS00830	WP_012778520.1	+	232G
CP004005.1	179269	A	G	synonymous	WSI_RS00830	WP_012778520.1	+	379A
CP004005.1	179794	T	G	missense	WSI_RS00835	WP_012778521.1	+	120I>120S
CP004005.1	180032	A	C	missense	WSI_RS00835	WP_012778521.1	+	199E>199D
CP004005.1	181449	T	G	start coden lost	WSI_RS00850	WP_012778525.1	+
CP004005.1	182247	A	G	missense	WSI_RS00850	WP_012778525.1	+	267Q>267R
CP004005.1	182329	C	G	missense	WSI_RS00850	WP_012778525.1	+	294N>294K
CP004005.1	185092	C	G	missense	WSI_RS00855	WP_012778526.1	+	96S>96C
CP004005.1	186215	A	C	synonymous	WSI_RS00860	WP_012778527.1	+	116R
CP004005.1	188474	T	C	missense	WSI_RS00880	WP_012778530.1	-	29K>29E
CP004005.1	191198	T	G	@191199
CP004005.1	191199	T	G	missense	WSI_RS00895	WP_012778532.1	-	60E>60A
CP004005.1	191202	T	G	missense	WSI_RS00895	WP_012778532.1	-	59N>59T
CP004005.1	193745	A	C	missense	WSI_RS00910	WP_012778535.1	-	741D>741E
CP004005.1	193779	G	T	@193780
CP004005.1	193780	C	T	missense	WSI_RS00910	WP_012778535.1	-	730A>730K
CP004005.1	193784	A	C	missense	WSI_RS00910	WP_012778535.1	-	728I>728M
CP004005.1	193832	A	C	synonymous	WSI_RS00910	WP_012778535.1	-	712S
CP004005.1	193838	A	C	synonymous	WSI_RS00910	WP_012778535.1	-	710L
CP004005.1	193861	T	G	missense	WSI_RS00910	WP_012778535.1	-	703K>703Q
CP004005.1	193865	G	C	synonymous	WSI_RS00910	WP_012778535.1	-	701R
CP004005.1	194600	T	G	missense	WSI_RS00910	WP_012778535.1	-	456K>456N
CP004005.1	194608	C	A	stop coden gain	WSI_RS00910	WP_012778535.1	-	454E>454
CP004005.1	196193	T	A	synonymous	WSI_RS00915	WP_012778536.1	-	296G
CP004005.1	196688	A	G	synonymous	WSI_RS00915	WP_012778536.1	-	131D
CP004005.1	196731	G	T	missense	WSI_RS00915	WP_012778536.1	-	117P>117H
CP004005.1	197880	A	T	synonymous	WSI_RS00925	WP_012778538.1	-	13R
CP004005.1	198380	A	T	missense	WSI_RS00930	WP_076778740.1	-	85Y>85N
CP004005.1	198604	G	A	missense	WSI_RS00930	WP_076778740.1	-	10S>10F
CP004005.1	199124	A	T	missense	WSI_RS00935	WP_012778540.1	+	80L>80F
CP004005.1	199222	A	C	missense	WSI_RS00935	WP_012778540.1	+	113Q>113P
CP004005.1	199232	A	C	missense	WSI_RS00935	WP_012778540.1	+	116E>116D
CP004005.1	199237	A	C	missense	WSI_RS00935	WP_012778540.1	+	118Q>118P
CP004005.1	200031	C	T	synonymous	WSI_RS00935	WP_012778540.1	+	383L
CP004005.1	200148	G	T	stop coden gain	WSI_RS00935	WP_012778540.1	+	422E>422
CP004005.1	200618	A	G	synonymous	WSI_RS00935	WP_012778540.1	+	578K
CP004005.1	200650	G	T	missense	WSI_RS00935	WP_012778540.1	+	589R>589I
CP004005.1	202909	T	G	missense	WSI_RS00945	WP_012778542.1	-	307Q>307H
CP004005.1	205499	C	A	synonymous	WSI_RS00960	WP_031935129.1	-	351A
CP004005.1	205979	A	T	synonymous	WSI_RS00960	WP_031935129.1	-	191L
CP004005.1	207719	T	G	missense	WSI_RS00965	WP_012778546.1	+	278H>278Q
CP004005.1	208194	AAAAAAGGACAACCTGTTCTT	A	frameshift	WSI_RS00965	WP_012778546.1	+	437KKGQPVLVGTPSIEKSEYLASQLRKHKFTKFQILNALYHEKEAYIISQAGIPGAVTIATNMAGRGTDIQLGGNVAMRIEHELANISDEEIRNKRIKMIQEEVQSLKEKAIVAGGLYVISTERHESRRIDNQLRGRSGRQGDPGRSKFYLSLQDDLMRIFGSPRMESFLRKIGLKEGEAIIHPWINKAIERAQQKVEARNFETRKNLLKYDDVLNEQRKIIFEQRLEIIDTENILEIIADMRHDTLHNIVEKCIPNNSYPEKWDIKKLETEIYEIFGIHFPVLEWRNDNGIDHTEMSKRIFAKADKIAEDQENSFGTEKMQALGRHILLHTLDSFWREHMARLEHSRSIIGFRGYAQRDPLQEYKSEAFGFFNTLLTHLRKDVVSQIARIEPNNINN…
CP004005.1	209000	T	A	synonymous	WSI_RS00965	WP_012778546.1	+	705T
CP004005.1	209931	C	T	synonymous	WSI_RS00970	WP_012778547.1	+	72V
CP004005.1	212631	C	T	missense	WSI_RS00985	WP_012778550.1	+	132P>132L
CP004005.1	214475	T	G	missense	WSI_RS00990	WP_012778551.1	+	494S>494A
CP004005.1	214574	A	ACC	frameshift	WSI_RS00995	WP_012778552.1	+	10KIDLTALKNNWHSMNALSGNARTAAVVKDNAYGLGCEKIAPALYNAGVQDFFVTSVEEGVKLRLYTPQARIFVLYGIHPGQEKIIFDTNLIPVISSVPQLTFYSKLMSCGVSHPYALQVDTGFNRLGLSLQEALDFTHNSFNKKLGQLSLIISHLACADDPSSHVNSVQLERFRTLISHYKGIEASLASSSGILLGPNYHFQLTRPGISLYGGTDKINKSHPMQTVVTAEARIILIRKALAGELVSYGGQKKLTRDSLIAVAAIGYADGYPLTLSGLDSEHSPSVFLGGKGFIKGYMVPILGKITMDMTMFDITDSLSIEVGDYIQIFGPDIKLDDVALASGTTNYDLLVRIGTRYAKFYT>10TSLILQP
CP004005.1	214576	A	G	@214574
CP004005.1	214577	A	T	@214574
CP004005.1	216617	C	T	missense	WSI_RS01000	WP_012778553.1	+	298T>298I
CP004005.1	217190	A	T	synonymous	WSI_RS01005	WP_012778554.1	+	12G
CP004005.1	217336	A	G	missense	WSI_RS01005	WP_012778554.1	+	61K>61R
CP004005.1	218028	G	T	stop coden gain	WSI_RS01010	WP_012778555.1	+	52G>52
CP004005.1	218190	C	A	missense	WSI_RS01010	WP_012778555.1	+	106L>106I
CP004005.1	218207	T	C	synonymous	WSI_RS01010	WP_012778555.1	+	111I
CP004005.1	218874	G	T	stop coden gain	WSI_RS01010	WP_012778555.1	+	334E>334
CP004005.1	223510	T	G	@223511
CP004005.1	223511	C	A	missense	WSI_RS01035	WP_012778559.1	-	145E>145S
CP004005.1	223514	C	T	missense	WSI_RS01035	WP_012778559.1	-	144V>144I
CP004005.1	223516	T	A	missense	WSI_RS01035	WP_012778559.1	-	143D>143V
CP004005.1	224339	A	C	synonymous	WSI_RS01040	WP_012778560.1	-	149V
CP004005.1	224396	T	C	synonymous	WSI_RS01040	WP_012778560.1	-	130L
CP004005.1	225306	T	G	missense	WSI_RS01045	WP_012778561.1	-	161N>161H
CP004005.1	225349	C	A	missense	WSI_RS01045	WP_012778561.1	-	146E>146D
CP004005.1	228001	T	A	missense	WSI_RS01060	WP_012778564.1	-	80K>80N
CP004005.1	228032	C	T	missense	WSI_RS01060	WP_012778564.1	-	70R>70H
CP004005.1	228491	T	A	missense	WSI_RS01065	WP_012778565.1	-	69I>69F
CP004005.1	228505	A	G	missense	WSI_RS01065	WP_012778565.1	-	64V>64A
CP004005.1	228509	T	A	missense	WSI_RS01065	WP_012778565.1	-	63S>63C
CP004005.1	228517	T	A	missense	WSI_RS01065	WP_012778565.1	-	60K>60I
CP004005.1	228552	T	G	missense	WSI_RS01065	WP_012778565.1	-	48E>48D
CP004005.1	228559	A	G	missense	WSI_RS01065	WP_012778565.1	-	46V>46A
CP004005.1	228634	G	A	missense	WSI_RS01065	WP_012778565.1	-	21A>21V
CP004005.1	228691	T	A	missense	WSI_RS01065	WP_012778565.1	-	2E>2V
CP004005.1	229629	T	G	missense	WSI_RS01075	WP_012778567.1	-	274D>274A
CP004005.1	231439	G	A	synonymous	WSI_RS01080	WP_012778568.1	-	152N
CP004005.1	232914	G	A	synonymous	WSI_RS01085	WP_012778569.1	-	130L
CP004005.1	233217	T	G	missense	WSI_RS01085	WP_012778569.1	-	29K>29Q
CP004005.1	233272	A	T	@233273
CP004005.1	233273	A	C	missense	WSI_RS01085	WP_012778569.1	-	10I>10R
CP004005.1	233819	A	C	missense	WSI_RS01090	WP_012778570.1	-	66I>66R
CP004005.1	236793	G	A	stop coden gain	WSI_RS01100	WP_015452341.1	-	379R>379
CP004005.1	236803	T	G	synonymous	WSI_RS01100	WP_015452341.1	-	375R
CP004005.1	236806	T	C	synonymous	WSI_RS01100	WP_015452341.1	-	374R
CP004005.1	236917	T	C	synonymous	WSI_RS01100	WP_015452341.1	-	337T
CP004005.1	236970	C	G	missense	WSI_RS01100	WP_015452341.1	-	320V>320L
CP004005.1	237922	A	C	synonymous	WSI_RS01100	WP_015452341.1	-	2G
CP004005.1	238357	T	A	missense	WSI_RS01105	WP_012778574.1	-	399M>399L
CP004005.1	238388	A	G	synonymous	WSI_RS01105	WP_012778574.1	-	388R
CP004005.1	238984	C	A	missense	WSI_RS01105	WP_012778574.1	-	190D>190Y
CP004005.1	239870	G	A	missense	WSI_RS05815	WP_012778575.1	+	41G>41E
CP004005.1	240495	T	G	missense	WSI_RS01115	WP_012778576.1	+	98I>98M
CP004005.1	244023	T	A	missense	WSI_RS01130	WP_012778579.1	-	240I>240L
CP004005.1	244035	T	A	missense	WSI_RS01130	WP_012778579.1	-	236T>236S
CP004005.1	244271	G	T	missense	WSI_RS01130	WP_012778579.1	-	157S>157Y
CP004005.1	244283	A	C	missense	WSI_RS01130	WP_012778579.1	-	153I>153S
CP004005.1	245662	A	C	synonymous	WSI_RS01135	WP_012778580.1	-	14G
CP004005.1	248377	C	T	@248379
CP004005.1	248379	G	A	synonymous	WSI_RS01150	WP_012778584.1	-	245L
CP004005.1	248679	C	A	stop coden gain	WSI_RS01150	WP_012778584.1	-	145E>145
CP004005.1	249958	T	A	missense	WSI_RS01155	WP_012778585.1	+	57I>57N
CP004005.1	249960	G	T	missense	WSI_RS01155	WP_012778585.1	+	58A>58S
CP004005.1	249965	A	G	synonymous	WSI_RS01155	WP_012778585.1	+	59L
CP004005.1	249966	G	T	missense	WSI_RS01155	WP_012778585.1	+	60V>60L
CP004005.1	252047	T	A	missense	WSI_RS01165	WP_012778587.1	+	86I>86N
CP004005.1	253981	A	T	missense	WSI_RS01175	WP_045490160.1	+	143T>143S
CP004005.1	254041	A	T	missense	WSI_RS01175	WP_045490160.1	+	163T>163S
CP004005.1	254940	G	A	synonymous	WSI_RS01175	WP_045490160.1	+	462K
CP004005.1	255249	A	G	synonymous	WSI_RS01180	WP_012778590.1	+	27T
CP004005.1	255365	CCGTAAT	CCGTAATCGTAAT	inframe insertion	WSI_RS01180	WP_012778590.1	+	66A>66AVI
CP004005.1	255655	T	A	missense	WSI_RS01180	WP_012778590.1	+	163S>165N
CP004005.1	255656	C	A	@255655
CP004005.1	255680	T	C	missense	WSI_RS01180	WP_012778590.1	+	171F>173S
CP004005.1	255727	A	G	missense	WSI_RS01180	WP_012778590.1	+	187T>189A
CP004005.1	255733	C	A	missense	WSI_RS01180	WP_012778590.1	+	189P>191T
CP004005.1	255766	A	T	missense	WSI_RS01180	WP_012778590.1	+	200I>202L
CP004005.1	255801	C	A	missense	WSI_RS01180	WP_012778590.1	+	211H>213Q
CP004005.1	255829	A	C	missense	WSI_RS01180	WP_012778590.1	+	221T>223P
CP004005.1	256395	G	A	synonymous	WSI_RS01180	WP_012778590.1	+	409E
CP004005.1	257870	A	T	missense	WSI_RS01190	WP_012778592.1	-	28F>28Y
CP004005.1	258293	T	C	missense	WSI_RS01195	WP_012778593.1	-	132Y>132C
CP004005.1	258585	C	A	missense	WSI_RS01195	WP_012778593.1	-	35G>35C
CP004005.1	258598	C	A	missense	WSI_RS01195	WP_012778593.1	-	30Q>30H
CP004005.1	259334	A	T	synonymous	WSI_RS01205	WP_012778595.1	-	329A
CP004005.1	260528	G	T	missense	WSI_RS01210	WP_012778596.1	-	83P>83H
CP004005.1	261347	G	T	missense	WSI_RS01215	WP_012778597.1	-	79R>79S
CP004005.1	261349	A	G	missense	WSI_RS01215	WP_012778597.1	-	78V>78A
CP004005.1	261683	G	T	missense	WSI_RS01220	WP_012778598.1	-	85T>85N
CP004005.1	261905	C	A	missense	WSI_RS01220	WP_012778598.1	-	11S>11I
CP004005.1	264464	C	T	stop coden gain	WSI_RS01235	WP_012778601.1	+	281Q>281
CP004005.1	264725	G	A	missense	WSI_RS01235	WP_012778601.1	+	368V>368I
CP004005.1	266084	T	C	missense	WSI_RS01245	WP_015452346.1	-	420S>420G
CP004005.1	266108	A	G	missense	WSI_RS01245	WP_015452346.1	-	412W>412R
CP004005.1	266127	CAGATATAAAT	CAGATATAAATATGAATCAAAAGTAACAAAACGACCTTCTTCACAACCAAAATTGGAAAAATGATCTTTCCCGACTTGAACAAGATCTGGTGCATCAGCAAATGCATTTATCAAATCTTCATGTGATGCAATATATTCTAGAGCCTTAAACGCATCTGGATTTCGCCCTTCTTTCACTCCATGTGTAATATAGTGTCGAGCTGCAGCACCCCTATCAGAACCAAAGACATTCCGTAAATCATCGTAACTGCCAAGATATAAAT	inframe insertion	WSI_RS01245	WP_015452346.1	-	405L>405LGSYDDLRNVFGSDRGAAARHYITHGVKEGRNPDAFKALEYIASHEDLINAFADAPDLVQVGKDHFSNFGCEEGRFVTFDSYLYL
CP004005.1	266138	C	A	missense	WSI_RS01245	WP_015452346.1	-	402D>402Y
CP004005.1	266141	G	A	missense	WSI_RS01245	WP_015452346.1	-	401P>401S
CP004005.1	266144	T	C	missense	WSI_RS01245	WP_015452346.1	-	400N>400D
CP004005.1	266144	TAAAAGTAATA	TAAAAGTAATAGAACGACCTTCTTCATAACCAAAATTGGAAAAATGATCTTTCCCAGCTTGAACAAGATCTGGTGCATCAGCAAATGCATTTATCAAATCTTCATGTGATGCAATATATTCTAGAGCCTTAAACGCATCTGGATTTCGCCCTTCTTTCACTCCATGTGTAATATAGTGTCGAGCTGCAGCACCCCTATCAGAACCAAAGACATTCCGTAAATCATCGTAACTGCCAAGATATAAATATGAATCAAAAGTAACAAAACGACCTTCTTCACAACCAAAATTGGAAAAATGATCTTTCCCGACTTGAACAAGATCTGGTGCATCAGCAAATGCATTTATCAAATCTTCATGTGATGCAATATATTCTAGAGCCTTAAACGCATCTGGATTTC…	inframe insertion	WSI_RS01245	WP_015452346.1	-	400N>400DSYLYLGSYDDLRNVFGSDRGAAARHYITHGVKEGRNPDAFKALEYIASHEDLINAFADAPDLVQVGKDHFSNFGCEEGRFVTFDSYLYLGSYDDLRNVFGSDRGAAARHYITHGVKEGRNPDAFKALEYIASHEDLINAFADAPDLVQAGKDHFSNFGYEEGRSITFN
CP004005.1	266440	G	T	stop coden gain	WSI_RS01245	WP_015452346.1	-	301S>301
CP004005.1	266548	T	A	missense	WSI_RS01245	WP_015452346.1	-	265H>265L
CP004005.1	267939	C	A	missense	WSI_RS01250	WP_012778604.1	+	119L>119I
CP004005.1	268507	T	G	missense	WSI_RS01250	WP_012778604.1	+	308F>308C
CP004005.1	269501	T	G	missense	WSI_RS01255	WP_012778605.1	+	72V>72G
CP004005.1	269502	A	G	@269501
CP004005.1	269503	G	T,A	missense	WSI_RS01255	WP_012778605.1	+	73E>73K
CP004005.1	269506	A	T,G	missense	WSI_RS01255	WP_012778605.1	+	74N>74E
CP004005.1	269508	T	G	@269506
CP004005.1	269509	G	T	missense	WSI_RS01255	WP_012778605.1	+	75G>75C
CP004005.1	269533	C	T	missense	WSI_RS01255	WP_012778605.1	+	83P>83S
CP004005.1	270032	A	T	missense	WSI_RS01255	WP_012778605.1	+	249D>249V
CP004005.1	270035	A	T	missense	WSI_RS01255	WP_012778605.1	+	250E>250V
CP004005.1	270077	G	T	missense	WSI_RS01255	WP_012778605.1	+	264R>264L
CP004005.1	270100	A	G	missense	WSI_RS01255	WP_012778605.1	+	272T>272A
CP004005.1	270102	T	A	@270100
CP004005.1	270111	C	A	missense	WSI_RS01255	WP_012778605.1	+	275D>275E
CP004005.1	270135	T	A	synonymous	WSI_RS01255	WP_012778605.1	+	283L
CP004005.1	270148	G	A	missense	WSI_RS01255	WP_012778605.1	+	288E>288K
CP004005.1	271988	C	A	missense	WSI_RS01260	WP_012778606.1	+	358S>358Y
CP004005.1	272901	C	T	synonymous	WSI_RS01265	WP_012778607.1	-	415A
CP004005.1	273044	T	A	stop coden gain	WSI_RS01265	WP_012778607.1	-	368K>368
CP004005.1	273045	C	A	synonymous	WSI_RS01265	WP_012778607.1	-	367A
CP004005.1	273912	G	A	synonymous	WSI_RS01265	WP_012778607.1	-	78R
CP004005.1	275106	T	C	synonymous	WSI_RS01270	WP_012778609.1	-	62E
CP004005.1	275256	A	T	@275258
CP004005.1	275258	G	T	missense	WSI_RS01270	WP_012778609.1	-	12P>12T
CP004005.1	275566	A	G	missense	WSI_RS01275	WP_012778610.1	-	109V>109A
CP004005.1	276909	G	A	missense	WSI_RS01280	WP_012778611.1	-	155T>155M
CP004005.1	277625	G	C	missense	WSI_RS01285	WP_012778612.1	+	13G>13R
CP004005.1	279220	T	A	missense	WSI_RS01290	WP_012778613.1	+	169I>169K
CP004005.1	279225	C	T	missense	WSI_RS01290	WP_012778613.1	+	171P>171S
CP004005.1	279813	G	A	missense	WSI_RS01295	WP_015452350.1	+	4S>4N
CP004005.1	279959	G	T	missense	WSI_RS01295	WP_015452350.1	+	53D>53Y
CP004005.1	280943	T	A	missense	WSI_RS01295	WP_015452350.1	+	381F>381I
CP004005.1	281128	A	T	missense	WSI_RS01295	WP_015452350.1	+	442L>442F
CP004005.1	281151	A	T	missense	WSI_RS01295	WP_015452350.1	+	450K>450I
CP004005.1	281538	A	T	missense	WSI_RS01295	WP_015452350.1	+	579N>579I
CP004005.1	281674	A	C	synonymous	WSI_RS01295	WP_015452350.1	+	624A
CP004005.1	283146	C	G	synonymous	WSI_RS01305	WP_012778616.1	+	9L
CP004005.1	284230	C	A	missense	WSI_RS01310	WP_012778617.1	+	32D>32E
CP004005.1	286222	C	A	missense	WSI_RS01315	WP_012778618.1	+	369L>369I
CP004005.1	287864	T	G	missense	WSI_RS01325	WP_012778620.1	-	107E>107A
CP004005.1	290366	A	T	synonymous	WSI_RS01340	WP_012778623.1	-	152G
CP004005.1	291968	A	C	missense	WSI_RS01350	WP_012778625.1	-	309N>309K
CP004005.1	294776	C	A	missense	WSI_RS01355	WP_015452351.1	+	8T>8K
CP004005.1	295489	A	C	synonymous	WSI_RS01360	WP_012778628.1	-	164V
CP004005.1	300710	T	G	missense	WSI_RS01385	WP_012778632.1	+	416I>416M
CP004005.1	300715	T	C	missense	WSI_RS01385	WP_012778632.1	+	418F>418S
CP004005.1	300716	T	C	@300715
CP004005.1	301076	T	A	synonymous	WSI_RS01385	WP_012778632.1	+	538L
CP004005.1	301737	C	A	missense	WSI_RS01385	WP_012778632.1	+	759P>759T
CP004005.1	302888	T	C	synonymous	WSI_RS01390	WP_012778633.1	-	244E
CP004005.1	302901	A	C	missense	WSI_RS01390	WP_012778633.1	-	240F>240C
CP004005.1	304735	T	A	missense	WSI_RS01395	WP_012778634.1	-	207E>207D
CP004005.1	304794	T	C	missense	WSI_RS01395	WP_012778634.1	-	188T>188A
CP004005.1	308562	C	A	missense	WSI_RS01415	WP_015452353.1	-	414A>414S
CP004005.1	308683	A	C	synonymous	WSI_RS01415	WP_015452353.1	-	373G
CP004005.1	309247	T	G	missense	WSI_RS01415	WP_015452353.1	-	185R>185S
CP004005.1	309254	G	C	@309255
CP004005.1	309255	G	C	missense	WSI_RS01415	WP_015452353.1	-	183P>183G
CP004005.1	310343	A	G	synonymous	WSI_RS01420	WP_012778639.1	-	377D
CP004005.1	311294	T	A	missense	WSI_RS01420	WP_012778639.1	-	60Q>60H
CP004005.1	311312	A	T	missense	WSI_RS01420	WP_012778639.1	-	54D>54E
CP004005.1	311315	G	A	synonymous	WSI_RS01420	WP_012778639.1	-	53T
CP004005.1	311346	G	A	missense	WSI_RS01420	WP_012778639.1	-	43T>43I
CP004005.1	312777	A	G	synonymous	WSI_RS01430	WP_012778641.1	+	93K
CP004005.1	313705	A	C	missense	WSI_RS01430	WP_012778641.1	+	403I>403L
CP004005.1	313880	A	T	missense	WSI_RS01430	WP_012778641.1	+	461Q>461L
CP004005.1	315303	T	G	missense	WSI_RS01435	WP_012778642.1	-	235K>235T
CP004005.1	315891	C	A	@315898
CP004005.1	315895	C	T	@315898
CP004005.1	315898	TA	TATGTTTCCATTAGATTATTCCTCTTCTGATATTTCTCCA	frameshift	WSI_RS01435	WP_012778642.1	-	37IESKMDVNSVRVACEVLVTKNKVIVAGEVRLPHGLSKKDSITGQYVVDKEKFEKVVRSVIRSIGYEQEGFHWETVDVEVLLHSQSSDIAYGVDNASDDCSTLGAGDQGIMFGYACRETADFMPAPIYYAHRILRTLADARKNSGGDVSKLGPDAKSQVTIRYVDNKVCEVKSIVLSIQHFDPTWDRGKVRSVVEPYILKALEDIKISPDCSWYINPAGKFVIGGPCSDAGLTGRKIIVDTYGGASPHGGGAFSGKDITKVDRAAAYAARYLAKNIVAAGLADRCTIQLSYAIGISRPLSIFVDLHDSGKVSESCVANAINKVMDLSVSGIRDHLNLSRPIYAQTSAYGHFGRSANQDGFFPWEALDLIEPLKKAIGF>37GEISEEE
CP004005.1	316161	A	T	missense	WSI_RS01440	WP_012778643.1	-	122L>122Q
CP004005.1	316837	C	T	missense	WSI_RS01445	WP_012778644.1	-	460G>460D
CP004005.1	316849	G	T	missense	WSI_RS01445	WP_012778644.1	-	456A>456D
CP004005.1	316850	C	T	missense	WSI_RS01445	WP_012778644.1	-	456A>456T
CP004005.1	316851	A	T	synonymous	WSI_RS01445	WP_012778644.1	-	455R
CP004005.1	316864	A	T	stop coden gain	WSI_RS01445	WP_012778644.1	-	451L>451
CP004005.1	316901	A	C	missense	WSI_RS01445	WP_012778644.1	-	439F>439V
CP004005.1	316920	A	C	synonymous	WSI_RS01445	WP_012778644.1	-	432G
CP004005.1	319094	C	T	missense	WSI_RS01450	WP_012778645.1	-	56G>56S
CP004005.1	319699	ATAACGTACGCAAGTGAATTTCATCACCC	A	frameshift	WSI_RS01455	WP_040055295.1	-	17WGDEIHLRTLCEVVFAKAVSNLISKGYFVKENIVELSLVFTDSHRIETLNFEYRGIDKPTNVLSFPTAFASSDGCSSLMLGDIVLAYEIIEIEANVLGKEFENHLVHLIIHGFLHLLGYDHVDDKDACVMEGLERSILEDLGINDPYEVD>17CVK
CP004005.1	320095	A	T	synonymous	WSI_RS01460	WP_015452357.1	-	441V
CP004005.1	320889	A	T	missense	WSI_RS01460	WP_015452357.1	-	177F>177I
CP004005.1	324732	T	G	missense	WSI_RS01480	WP_012778651.1	+	309F>309V
CP004005.1	324736	A	C	missense	WSI_RS01480	WP_012778651.1	+	310E>310A
CP004005.1	324737	A	T	@324736
CP004005.1	325125	T	G	missense	WSI_RS01485	WP_015452358.1	+	28I>28M
CP004005.1	325210	A	G	missense	WSI_RS01485	WP_015452358.1	+	57T>57A
CP004005.1	325625	A	C	missense	WSI_RS01485	WP_015452358.1	+	195N>195T
CP004005.1	326207	C	T	synonymous	WSI_RS01490	WP_012778653.1	+	37F
CP004005.1	330372	G	C	missense	WSI_RS01510	WP_012778657.1	+	110G>110R
CP004005.1	330376	G	C	missense	WSI_RS01510	WP_012778657.1	+	111W>111S
CP004005.1	330805	T	A	missense	WSI_RS01510	WP_012778657.1	+	254M>254K
CP004005.1	331814	G	T	missense	WSI_RS01515	WP_012778658.1	+	207V>207F
CP004005.1	332104	A	C	synonymous	WSI_RS01515	WP_012778658.1	+	303V
CP004005.1	333151	A	G	synonymous	WSI_RS01515	WP_012778658.1	+	652G
CP004005.1	333509	G	T	stop coden gain	WSI_RS01515	WP_012778658.1	+	772G>772
CP004005.1	334145	T	TCGCAGTAAAGGAATCGGTTG	frameshift	WSI_RS01515	WP_012778658.1	+	984FPFNKFPGVDILLGPEMRSTGEVIGIDQDFPLAFAKSQLGIGVDLPHEGTVFVSVRDADKKRIVPIIQNFKKLGFKIMATEGTARFLESHGLETQKINKVLEGRPHIEDAISNRQVHLVINTTEGKKAIEDSKSLRRATLIRKIPYYTTIAGADAVFQAIQALKAGNLEVHSLQSYRYN>984SQ
CP004005.1	335190	A	G	missense	WSI_RS01520	WP_012778659.1	+	114D>114G
CP004005.1	336544	C	A	missense	WSI_RS01530	WP_012778661.1	-	455G>455V
CP004005.1	336632	C	A	missense	WSI_RS01530	WP_012778661.1	-	426D>426Y
CP004005.1	336692	T	C	missense	WSI_RS01530	WP_012778661.1	-	406T>406A
CP004005.1	336701	T	C	missense	WSI_RS01530	WP_012778661.1	-	403M>403V
CP004005.1	336725	G	T,C	missense	WSI_RS01530	WP_012778661.1	-	395L>395V
CP004005.1	337141	G	T	missense	WSI_RS01530	WP_012778661.1	-	256P>256Q
CP004005.1	337157	C	T	missense	WSI_RS01530	WP_012778661.1	-	251A>251T
CP004005.1	337176	T	C	synonymous	WSI_RS01530	WP_012778661.1	-	244G
CP004005.1	339523	CAGACACAAGACACAAGACACAAGACACAAGACACAAGACACAAGACACAAGACACAAG	CAGACACAAGACACAAGACACAAGACACAAGACACAAG,CAGACACAAGACACAAGACACAAGACACAAGACACAAGACACAAG	frameshift	WSI_RS01540	WP_015452360.1	+	134QTQDTRHKTQDTRHKTQDTSMLPLYRKGDILILNSAIQVNCGDRLLIKPRTGDIVAKVLISRRGRSIDLMSLNCCYPVDTVEMSDIEWIARILWASQ>134QTQDTRHKTQDTRHKHVAFV
CP004005.1	340040	T	C	synonymous	WSI_RS01545	WP_012778664.1	+	14Y
CP004005.1	340044	C	A	missense	WSI_RS01545	WP_012778664.1	+	16P>16T
CP004005.1	341903	A	C	synonymous	WSI_RS01545	WP_012778664.1	+	635S
CP004005.1	344516	G	C	missense	WSI_RS01555	WP_012778667.1	+	19G>19R
CP004005.1	345031	C	A	synonymous	WSI_RS01555	WP_012778667.1	+	190I
CP004005.1	345032	A	T	missense	WSI_RS01555	WP_012778667.1	+	191I>191S
CP004005.1	345033	T	C	@345032
CP004005.1	345705	A	C	synonymous	WSI_RS01560	WP_012778668.1	+	18R
CP004005.1	346573	C	G	missense	WSI_RS01560	WP_012778668.1	+	307T>307S
CP004005.1	349335	G	A	missense	WSI_RS01565	WP_015452361.1	+	583G>583D
CP004005.1	349839	T	G	missense	WSI_RS01565	WP_015452361.1	+	751V>751G
CP004005.1	351800	A	G	missense	WSI_RS01570	WP_012778670.1	-	453L>453S
CP004005.1	352543	T	G	synonymous	WSI_RS01570	WP_012778670.1	-	205I
CP004005.1	352565	T	G	missense	WSI_RS01570	WP_012778670.1	-	198K>198T
CP004005.1	352651	A	G	synonymous	WSI_RS01570	WP_012778670.1	-	169S
CP004005.1	355275	C	T	missense	WSI_RS01580	WP_012778672.1	-	2D>2N
CP004005.1	355697	T	C	synonymous	WSI_RS01585	WP_012778673.1	-	298T
CP004005.1	359055	C	T	synonymous	WSI_RS01600	WP_012778675.1	-	395G
CP004005.1	359985	A	T	missense	WSI_RS01600	WP_012778675.1	-	85F>85L
CP004005.1	360861	C	T	missense	WSI_RS01605	WP_012778676.1	-	58D>58N
CP004005.1	362102	G	T	missense	WSI_RS01610	WP_012778677.1	-	90P>90T
CP004005.1	362106	T	G	missense	WSI_RS01610	WP_012778677.1	-	88L>88F
CP004005.1	362179	T	A	missense	WSI_RS01610	WP_012778677.1	-	64H>64L
CP004005.1	362321	C	A	missense	WSI_RS01610	WP_012778677.1	-	17G>17C
CP004005.1	362704	C	G	missense	WSI_RS01615	WP_015452362.1	+	46S>46C
CP004005.1	362776	CAGAAGAAGAAGAAGAAGAA	CAGAAGAAGAAGAAGAA,CAGAAGAAGAAGAAGAAGAAGAA	inframe deletion	WSI_RS01615	WP_015452362.1	+	70SE>70S
CP004005.1	363819	T	A	missense	WSI_RS01625	WP_012778679.1	+	65L>65M
CP004005.1	364079	T	A	missense	WSI_RS01625	WP_012778679.1	+	151N>151K
CP004005.1	365193	T	C	synonymous	WSI_RS01630	WP_012778680.1	+	335G
CP004005.1	368509	G	A	missense	WSI_RS01640	WP_015452363.1	+	610A>610T
CP004005.1	368603	G	A	missense	WSI_RS01640	WP_015452363.1	+	641R>641Q
CP004005.1	369773	C	T	synonymous	WSI_RS01645	WP_012778683.1	-	119E
CP004005.1	370050	T	G	missense	WSI_RS01645	WP_012778683.1	-	27K>27T
CP004005.1	370202	T	C	missense	WSI_RS01650	WP_012778684.1	-	443N>443D
CP004005.1	371160	C	A	missense	WSI_RS01650	WP_012778684.1	-	123M>123I
CP004005.1	375139	T	A	missense	WSI_RS01665	WP_012778687.1	-	625N>625I
CP004005.1	375696	A	G	synonymous	WSI_RS01665	WP_012778687.1	-	439G
CP004005.1	375708	A	T	synonymous	WSI_RS01665	WP_012778687.1	-	435A
CP004005.1	376202	T	C	missense	WSI_RS01665	WP_012778687.1	-	271M>271V
CP004005.1	376545	C	T	synonymous	WSI_RS01665	WP_012778687.1	-	156G
CP004005.1	379861	T	G	missense	WSI_RS01695	WP_012778692.1	-	608S>608R
CP004005.1	379912	G	C	missense	WSI_RS01695	WP_012778692.1	-	591P>591A
CP004005.1	379929	G	A	missense	WSI_RS01695	WP_012778692.1	-	585P>585L
CP004005.1	380029	A	G	missense	WSI_RS01695	WP_012778692.1	-	552S>552P
CP004005.1	380072	C	A	missense	WSI_RS01695	WP_012778692.1	-	537Q>537H
CP004005.1	380725	G	A	synonymous	WSI_RS01695	WP_012778692.1	-	320L
CP004005.1	380933	T	C	missense	WSI_RS01695	WP_012778692.1	-	250I>250M
CP004005.1	383172	A	G	missense	WSI_RS01705	WP_012778694.1	+	29T>29A
CP004005.1	383206	A	G	missense	WSI_RS01705	WP_012778694.1	+	40D>40G
CP004005.1	384747	C	T	synonymous	WSI_RS01715	WP_012778696.1	-	61G
CP004005.1	384786	A	G	synonymous	WSI_RS01715	WP_012778696.1	-	48L
CP004005.1	385480	G	A	synonymous	WSI_RS01720	WP_012778697.1	-	7V
CP004005.1	386946	GCTTCCCCATAA	G	frameshift	WSI_RS01730	WP_012778699.1	-	343LYGEARGSHYQSQALKLSKHFHQTQ>343LKRISLSISSIKIIKTFSPDSV
CP004005.1	387691	T	G	missense	WSI_RS01730	WP_012778699.1	-	99I>99L
CP004005.1	387693	C	G	missense	WSI_RS01730	WP_012778699.1	-	98G>98A
CP004005.1	387697	T	G	missense	WSI_RS01730	WP_012778699.1	-	97N>97H
CP004005.1	387699	T	G	missense	WSI_RS01730	WP_012778699.1	-	96K>96T
CP004005.1	390795	G	A	missense	WSI_RS01745	WP_012778703.1	+	72V>72I
CP004005.1	390814	A	C	missense	WSI_RS01745	WP_012778703.1	+	78N>78T
CP004005.1	392045	G	A	missense	WSI_RS01750	WP_015452364.1	+	237R>237H
CP004005.1	392176	G	T	stop coden gain	WSI_RS01750	WP_015452364.1	+	281E>281
CP004005.1	392946	C	A	synonymous	WSI_RS01755	WP_012778704.1	+	111G
CP004005.1	392970	A	G	synonymous	WSI_RS01755	WP_012778704.1	+	119E
CP004005.1	393441	A	G	synonymous	WSI_RS01755	WP_012778704.1	+	276G
CP004005.1	393462	A	G	synonymous	WSI_RS01755	WP_012778704.1	+	283E
CP004005.1	393525	A	G	synonymous	WSI_RS01755	WP_012778704.1	+	304T
CP004005.1	396831	G	T	missense	WSI_RS01775	WP_015452365.1	+	63D>63Y
CP004005.1	404463	A	T	missense	WSI_RS01820	WP_012778712.1	-	169V>169E
CP004005.1	404488	A	G	missense	WSI_RS01820	WP_012778712.1	-	161S>161P
CP004005.1	404493	T	G	missense	WSI_RS01820	WP_012778712.1	-	159E>159A
CP004005.1	404775	C	G	@404776
CP004005.1	404776	C	G	missense	WSI_RS01820	WP_012778712.1	-	65G>65P
CP004005.1	404779	C	G	missense	WSI_RS01820	WP_012778712.1	-	64V>64L
CP004005.1	404781	C	G	missense	WSI_RS01820	WP_012778712.1	-	63G>63A
CP004005.1	405420	T	A	stop coden gain	WSI_RS01825	WP_171816667.1	-	31K>31
CP004005.1	407937	A	C	missense	WSI_RS01835	WP_015452367.1	-	173S>173A
CP004005.1	410264	C	T	synonymous	WSI_RS01840	WP_012778717.1	+	401H
CP004005.1	411702	T	C	synonymous	WSI_RS01845	WP_012778718.1	+	83A
CP004005.1	411704	A	C	missense	WSI_RS01845	WP_012778718.1	+	84H>84P
CP004005.1	411729	T	C	synonymous	WSI_RS01845	WP_012778718.1	+	92S
CP004005.1	411731	A	C	missense	WSI_RS01845	WP_012778718.1	+	93H>93P
CP004005.1	411740	T	A	missense	WSI_RS01845	WP_012778718.1	+	96V>96E
CP004005.1	411744	T	C	synonymous	WSI_RS01845	WP_012778718.1	+	97V
CP004005.1	411746	A	C	missense	WSI_RS01845	WP_012778718.1	+	98E>98A
CP004005.1	411806	G	T	missense	WSI_RS01845	WP_012778718.1	+	118G>118V
CP004005.1	411842	A	T	missense	WSI_RS01845	WP_012778718.1	+	130H>130L
CP004005.1	411887	A	T	missense	WSI_RS01845	WP_012778718.1	+	145E>145V
CP004005.1	411894	G	C	missense	WSI_RS01845	WP_012778718.1	+	147W>147C
CP004005.1	411918	G	A	missense	WSI_RS01845	WP_012778718.1	+	155M>155I
CP004005.1	411936	A	G	synonymous	WSI_RS01845	WP_012778718.1	+	161Q
CP004005.1	411993	T	A	missense	WSI_RS01850	WP_012778719.1	+	9F>9Y
CP004005.1	412003	A	T	synonymous	WSI_RS01850	WP_012778719.1	+	12A
CP004005.1	414109	T	C	synonymous	WSI_RS01850	WP_012778719.1	+	714R
CP004005.1	417992	C	T	synonymous	WSI_RS01855	WP_015452369.1	+	972I
CP004005.1	417993	C	T	missense	WSI_RS01855	WP_015452369.1	+	973P>973L
CP004005.1	417994	C	T	@417993
CP004005.1	417996	A	G	missense	WSI_RS01855	WP_015452369.1	+	974K>974E
CP004005.1	420146	T	C	missense	WSI_RS01865	WP_015452370.1	-	74R>74G
CP004005.1	420685	T	C	@420686
CP004005.1	420686	C	T	missense	WSI_RS01870	WP_012778722.1	-	193G>193E
CP004005.1	420688	A	C	synonymous	WSI_RS01870	WP_012778722.1	-	192A
CP004005.1	420698	A	T	missense	WSI_RS01870	WP_012778722.1	-	189L>189Q
CP004005.1	420700	C	T	@420701
CP004005.1	420701	A	T	missense	WSI_RS01870	WP_012778722.1	-	188M>188K
CP004005.1	420822	A	G	missense	WSI_RS01870	WP_012778722.1	-	148C>148R
CP004005.1	421968	G	A	missense	WSI_RS01875	WP_012778723.1	+	106V>106I
CP004005.1	422440	T	A	missense	WSI_RS01880	WP_012778724.1	+	69F>69I
CP004005.1	423107	C	T	missense	WSI_RS01885	WP_012778725.1	-	110V>110I
CP004005.1	423894	C	A	missense	WSI_RS01895	WP_015452371.1	+	68Q>68K
CP004005.1	426324	T	A	stop coden gain	WSI_RS01900	WP_012778728.1	+	624C>624
CP004005.1	427386	A	T	missense	WSI_RS01905	WP_012778729.1	-	54L>54Q
CP004005.1	427403	T	C	synonymous	WSI_RS01905	WP_012778729.1	-	48R
CP004005.1	430574	C	A	missense	WSI_RS01920	WP_012778732.1	+	272R>272S
CP004005.1	431254	G	A	missense	WSI_RS01925	WP_012778733.1	+	68V>68I
CP004005.1	431734	T	G	missense	WSI_RS01925	WP_012778733.1	+	228S>228A
CP004005.1	433267	G	A	missense	WSI_RS01930	WP_015452373.1	+	290G>290D
CP004005.1	433268	T	C	@433267
CP004005.1	433271	T	A	missense	WSI_RS01930	WP_015452373.1	+	291H>291Q
CP004005.1	436532	A	G	synonymous	WSI_RS01945	WP_012778737.1	+	254E
CP004005.1	436534	A	G	missense	WSI_RS01945	WP_012778737.1	+	255K>255R
CP004005.1	436540	T	C	missense	WSI_RS01945	WP_012778737.1	+	257I>257T
CP004005.1	436826	G	T	missense	WSI_RS01950	WP_015452375.1	-	305L>305I
CP004005.1	436918	G	T	missense	WSI_RS01950	WP_015452375.1	-	274S>274Y
CP004005.1	437383	T	A	missense	WSI_RS01950	WP_015452375.1	-	119N>119I
CP004005.1	437894	C	T	synonymous	WSI_RS01955	WP_012778739.1	-	116E
CP004005.1	437963	G	T	missense	WSI_RS01955	WP_012778739.1	-	93N>93K
CP004005.1	438714	T	TCGGAA	frameshift	WSI_RS01960	WP_012778740.1	-	709KSTKFLERIEENYQNLSFNKAVANIHELVNVISKPLMEIAKKKSNADRISTIRYILEKLIIMMSPMIPHLAEECWQLLGNAGLVAQQKWPKLDPILEVNTDIILPIQVNGKKRACITVSMNTDDDFIKKTVLELNVIKNILQGKSPKKIIIISKRIVNIVV>709NSDLQNF
CP004005.1	438717	G	T	missense	WSI_RS01960	WP_012778740.1	-	708S>708R
CP004005.1	443079	A	G	missense	WSI_RS01975	WP_012778743.1	+	171Q>171R
CP004005.1	444262	C	A	synonymous	WSI_RS01975	WP_012778743.1	+	565T
CP004005.1	444743	T	A	missense	WSI_RS01975	WP_012778743.1	+	726L>726I
CP004005.1	447653	T	A	missense	WSI_RS01990	WP_197538643.1	-	146K>146N
CP004005.1	448331	A	C	missense	WSI_RS01995	WP_012778747.1	-	239S>239A
CP004005.1	450218	C	A	stop coden gain	WSI_RS02000	WP_012778748.1	-	41G>41
CP004005.1	450574	C	G	missense	WSI_RS02005	WP_012778749.1	-	466R>466T
CP004005.1	450578	A	C	missense	WSI_RS02005	WP_012778749.1	-	465F>465V
CP004005.1	450581	A	C	missense	WSI_RS02005	WP_012778749.1	-	464L>464V
CP004005.1	451302	A	G	synonymous	WSI_RS02005	WP_012778749.1	-	223Y
CP004005.1	451423	G	A	missense	WSI_RS02005	WP_012778749.1	-	183P>183L
CP004005.1	451428	C	A	missense	WSI_RS02005	WP_012778749.1	-	181W>181C
CP004005.1	451433	G	T	missense	WSI_RS02005	WP_012778749.1	-	180L>180I
CP004005.1	451454	T	G	missense	WSI_RS02005	WP_012778749.1	-	173I>173L
CP004005.1	452943	T	G	missense	WSI_RS02010	WP_012778750.1	+	229V>229G
CP004005.1	452974	T	G	synonymous	WSI_RS02010	WP_012778750.1	+	239G
CP004005.1	454111	T	A	missense	WSI_RS02015	WP_012778751.1	-	330R>330S
CP004005.1	454123	A	G	@454124
CP004005.1	454124	T	G	missense	WSI_RS02015	WP_012778751.1	-	326Y>326S
CP004005.1	454130	G	C	stop coden gain	WSI_RS02015	WP_012778751.1	-	324S>324
CP004005.1	454203	T	C	missense	WSI_RS02015	WP_012778751.1	-	300I>300V
CP004005.1	454422	A	G	missense	WSI_RS02015	WP_012778751.1	-	227F>227L
CP004005.1	454803	T	G	missense	WSI_RS02015	WP_012778751.1	-	100K>100Q
CP004005.1	456242	G	T	missense	WSI_RS02025	WP_012778753.1	+	40S>40I
CP004005.1	456588	G	C	missense	WSI_RS02025	WP_012778753.1	+	155M>155I
CP004005.1	456591	T	C	synonymous	WSI_RS02025	WP_012778753.1	+	156N
CP004005.1	456600	G	T	missense	WSI_RS02025	WP_012778753.1	+	159Q>159H
CP004005.1	456607	A	C	missense	WSI_RS02025	WP_012778753.1	+	162I>162L
CP004005.1	456842	G	T	missense	WSI_RS02030	WP_050815691.1	+	41R>41L
CP004005.1	457020	T	C	synonymous	WSI_RS02030	WP_050815691.1	+	100D
CP004005.1	457148	T	G	missense	WSI_RS02030	WP_050815691.1	+	143I>143S
CP004005.1	457241	G	A	missense	WSI_RS02030	WP_050815691.1	+	174R>174Q
CP004005.1	460088	T	C	missense	WSI_RS02035	WP_012778755.1	+	502V>502A
CP004005.1	460694	G	C	missense	WSI_RS02035	WP_012778755.1	+	704G>704A
CP004005.1	460766	T	C	missense	WSI_RS02035	WP_012778755.1	+	728V>728A
CP004005.1	460768	T	G	missense	WSI_RS02035	WP_012778755.1	+	729S>729A
CP004005.1	460788	T	G	synonymous	WSI_RS02035	WP_012778755.1	+	735G
CP004005.1	460790	C	A	missense	WSI_RS02035	WP_012778755.1	+	736A>736D
CP004005.1	461047	GG	GGAGCGTGGATCATG	frameshift	WSI_RS02035	WP_012778755.1	+	822GVRLIRNSTVIYEGKLKTLKRFKDEVSEVHAGQDCGMAFEKYDNIQAGDMIECFSIEHIKRSL>822GAWIMCTSYT
CP004005.1	461218	C	A	missense	WSI_RS02035	WP_012778755.1	+	879H>879N
CP004005.1	461468	C	A	synonymous	WSI_RS02040	WP_012778756.1	+	60I
CP004005.1	461647	C	A	missense	WSI_RS02040	WP_012778756.1	+	120P>120Q
CP004005.1	462404	T	C	missense	WSI_RS02050	WP_012778758.1	+	41L>41S
CP004005.1	462413	T	C	missense	WSI_RS02050	WP_012778758.1	+	44V>44A
CP004005.1	462470	A	C	missense	WSI_RS02050	WP_012778758.1	+	63Y>63S
CP004005.1	463325	C	T	missense	WSI_RS02050	WP_012778758.1	+	348A>348V
CP004005.1	463732	G	T	missense	WSI_RS02050	WP_012778758.1	+	484D>484Y
CP004005.1	463816	A	C	missense	WSI_RS02050	WP_012778758.1	+	512I>512L
CP004005.1	463825	A	C	missense	WSI_RS02050	WP_012778758.1	+	515N>515H
CP004005.1	463950	G	T	missense	WSI_RS02050	WP_012778758.1	+	556M>556I
CP004005.1	463959	T	A	synonymous	WSI_RS02050	WP_012778758.1	+	559P
CP004005.1	463970	T	A	missense	WSI_RS02050	WP_012778758.1	+	563I>563K
CP004005.1	465124	T	A	missense	WSI_RS02055	WP_012778759.1	+	49V>49E
CP004005.1	465311	T	G	missense	WSI_RS02055	WP_012778759.1	+	111N>111K
CP004005.1	465334	T	G	missense	WSI_RS02055	WP_012778759.1	+	119V>119G
CP004005.1	465338	T	G	synonymous	WSI_RS02055	WP_012778759.1	+	120S
CP004005.1	465348	G	T	missense	WSI_RS02055	WP_012778759.1	+	124A>124S
CP004005.1	465350	T	C	@465348
CP004005.1	465351	A	C	missense	WSI_RS02055	WP_012778759.1	+	125T>125P
CP004005.1	465356	T	A	synonymous	WSI_RS02055	WP_012778759.1	+	126T
CP004005.1	465360	T	A	missense	WSI_RS02055	WP_012778759.1	+	128S>128T
CP004005.1	465364	A	C	missense	WSI_RS02055	WP_012778759.1	+	129K>129T
CP004005.1	465369	G	T	missense	WSI_RS02055	WP_012778759.1	+	131A>131S
CP004005.1	465851	A	G	missense	WSI_RS02060	WP_015452377.1	-	281I>281T
CP004005.1	466011	T	G	missense	WSI_RS02060	WP_015452377.1	-	228N>228H
CP004005.1	466314	A	C	missense	WSI_RS02060	WP_015452377.1	-	127F>127V
CP004005.1	466315	A	C	missense	WSI_RS02060	WP_015452377.1	-	126N>126K
CP004005.1	466669	A	C	missense	WSI_RS02060	WP_015452377.1	-	8H>8Q
CP004005.1	467153	T	A	missense	WSI_RS02065	WP_031934844.1	-	139I>139F
CP004005.1	467893	A	G	missense	WSI_RS02070	WP_015452380.1	-	79I>79T
CP004005.1	467989	T	G	missense	WSI_RS02070	WP_015452380.1	-	47H>47P
CP004005.1	467998	T	G	missense	WSI_RS02070	WP_015452380.1	-	44N>44T
CP004005.1	469124	T	A	missense	WSI_RS02075	WP_015452382.1	+	182I>182K
CP004005.1	469310	T	A	missense	WSI_RS02075	WP_015452382.1	+	244V>244E
CP004005.1	469518	G	A	synonymous	WSI_RS02080	WP_015452383.1	+	24K
CP004005.1	470122	G	T	missense	WSI_RS02080	WP_015452383.1	+	226D>226Y
CP004005.1	471563	T	G	synonymous	WSI_RS02090	WP_015452385.1	+	133R
CP004005.1	473200	G	T	stop coden gain	WSI_RS02100	WP_015452387.1	+	237G>237
CP004005.1	473202	T	A	@473200
CP004005.1	473213	G	T	missense	WSI_RS02100	WP_015452387.1	+	241R>241M
CP004005.1	473215	G	T	missense	WSI_RS02100	WP_015452387.1	+	242V>242S
CP004005.1	473216	T	C	@473215
CP004005.1	473967	G	A	synonymous	WSI_RS02105	WP_015452388.1	+	199R
CP004005.1	473990	T	C	missense	WSI_RS02105	WP_015452388.1	+	207L>207S
CP004005.1	474188	T	A	missense	WSI_RS02105	WP_015452388.1	+	273F>273Y
CP004005.1	474383	T	G	missense	WSI_RS02105	WP_015452388.1	+	338L>338R
CP004005.1	474385	G	C	missense	WSI_RS02105	WP_015452388.1	+	339G>339R
CP004005.1	475078	T	A	missense	WSI_RS02110	WP_015452389.1	+	198S>198T
CP004005.1	475328	A	T	missense	WSI_RS02110	WP_015452389.1	+	281E>281V
CP004005.1	475330	A	G	missense	WSI_RS02110	WP_015452389.1	+	282I>282V
CP004005.1	475356	T	C	synonymous	WSI_RS02110	WP_015452389.1	+	290I
CP004005.1	475364	C	A	missense	WSI_RS02110	WP_015452389.1	+	293T>293N
CP004005.1	475602	T	A	synonymous	WSI_RS02110	WP_015452389.1	+	372I
CP004005.1	475607	G	A	missense	WSI_RS02110	WP_015452389.1	+	374G>374E
CP004005.1	475776	G	C	synonymous	WSI_RS02110	WP_015452389.1	+	430V
CP004005.1	476636	C	A	missense	WSI_RS02110	WP_015452389.1	+	717T>717N
CP004005.1	477032	G	T	missense	WSI_RS02115	WP_015452390.1	+	57K>57N
CP004005.1	477575	G	C	missense	WSI_RS02115	WP_015452390.1	+	238M>238I
CP004005.1	477771	G	T	missense	WSI_RS02115	WP_015452390.1	+	304A>304S
CP004005.1	477978	T	G	stop coden gain	WSI_RS02120	WP_015452391.1	+	24Y>24
CP004005.1	478347	C	T	synonymous	WSI_RS02120	WP_015452391.1	+	147A
CP004005.1	478571	C	T	missense	WSI_RS02125	WP_015824878.1	+	66P>66S
CP004005.1	478619	G	T	missense	WSI_RS02125	WP_015824878.1	+	82V>82F
CP004005.1	478622	G	T	missense	WSI_RS02125	WP_015824878.1	+	83G>83L
CP004005.1	478623	G	T	@478622
CP004005.1	478625	A	T	missense	WSI_RS02125	WP_015824878.1	+	84T>84S
CP004005.1	478627	G	T	@478625
CP004005.1	478628	G	T	stop coden gain	WSI_RS02125	WP_015824878.1	+	85E>85
CP004005.1	478784	T	A	missense	WSI_RS02125	WP_015824878.1	+	137L>137I
CP004005.1	478977	T	C	missense	WSI_RS02125	WP_015824878.1	+	201V>201A
CP004005.1	479779	C	A	missense	WSI_RS02130	WP_015452393.1	+	194Q>194K
CP004005.1	479823	T	C	synonymous	WSI_RS02130	WP_015452393.1	+	208G
CP004005.1	479933	G	A	missense	WSI_RS02130	WP_015452393.1	+	245G>245E
CP004005.1	481184	A	G	synonymous	WSI_RS02135	WP_015452394.1	+	381V
CP004005.1	481506	T	G	missense	WSI_RS02140	WP_015452395.1	+	72F>72V
CP004005.1	481681	A	G	missense	WSI_RS02140	WP_015452395.1	+	130D>130G
CP004005.1	481821	T	A	missense	WSI_RS02140	WP_015452395.1	+	177Y>177N
CP004005.1	482250	G	T	missense	WSI_RS02140	WP_015452395.1	+	320D>320Y
CP004005.1	482971	A	T	missense	WSI_RS02145	WP_015452396.1	-	87F>87Y
CP004005.1	482981	C	T	missense	WSI_RS02145	WP_015452396.1	-	84D>84N
CP004005.1	483663	T	C	missense	WSI_RS02150	WP_015452397.1	-	90I>90V
CP004005.1	485506	G	A	synonymous	WSI_RS02155	WP_089078513.1	+	314L
CP004005.1	485699	A	C	missense	WSI_RS02155	WP_089078513.1	+	379I>379L
CP004005.1	485719	A	C	missense	WSI_RS02155	WP_089078513.1	+	385E>385D
CP004005.1	485721	A	T	missense	WSI_RS02155	WP_089078513.1	+	386E>386V
CP004005.1	485725	GAAAAAAAAAA	GAAAAAAAAAAA	frameshift	WSI_RS02155	WP_089078513.1	+	387KKKKT>387KKKKNL
CP004005.1	488229	CTTTTTTTT	CTTTTTTT	frameshift	WSI_RS02175	WP_015452402.1	+	236LFFKLASPLLVTAVFVQVFFVIIRAIATREMGAVSAMQYASRIYFLPLGLIGGSMMAALLPKLSSAIQLENKQQSSELRNRAIEYVLFFGIPCTAILLMLPKEIIQTLYERGAFTAQDTILVSSYLSIYSTEIVGFLLSRVLLSEFYARNDVKTPAKFYILSIVMGFVIAIGLFPFIGGYGIATAEVSWVWVNTICLAVALLKRRQIDLPFQTIYRILSIFISSGLMGMFIVFFKPCLFNQLSAETAFSPFKNLAIILSGAVLVYLCSISLLLGKGFLASLKYSLKTDKG>236LFLS
CP004005.1	488353	G	T	@488229
CP004005.1	489485	C	G	missense	WSI_RS02180	WP_015452403.1	-	421V>421L
CP004005.1	489487	A	T	missense	WSI_RS02180	WP_015452403.1	-	420V>420D
CP004005.1	489493	T	G	missense	WSI_RS02180	WP_015452403.1	-	418Y>418S
CP004005.1	489501	G	C	@489502
CP004005.1	489502	T	C	missense	WSI_RS02180	WP_015452403.1	-	415N>415R
CP004005.1	490729	A	G	missense	WSI_RS02180	WP_015452403.1	-	6L>6P
CP004005.1	491278	A	G	missense	WSI_RS02185	WP_015452404.1	-	154Y>154H
CP004005.1	492350	C	T	synonymous	WSI_RS02190	WP_015452405.1	-	58S
CP004005.1	492395	C	G	synonymous	WSI_RS02190	WP_015452405.1	-	43A
CP004005.1	496919	T	G	missense	WSI_RS02215	WP_015452409.1	+	118F>118V
CP004005.1	497478	G	C	missense	WSI_RS02215	WP_015452409.1	+	304S>304T
CP004005.1	497882	T	A	missense	WSI_RS02220	WP_015452410.1	+	34S>34T
CP004005.1	499690	C	T	missense	WSI_RS02225	WP_102134466.1	-	2A>2T
CP004005.1	500681	A	G	missense	WSI_RS02230	WP_040055318.1	-	504V>504A
CP004005.1	503990	C	T	synonymous	WSI_RS02235	WP_015452413.1	+	341D
CP004005.1	504032	G	A	synonymous	WSI_RS02235	WP_015452413.1	+	355L
CP004005.1	504033	G	C	missense	WSI_RS02235	WP_015452413.1	+	356D>356H
CP004005.1	504035	T	C	@504033
CP004005.1	505467	G	A	missense	WSI_RS02240	WP_015452414.1	-	887P>887S
CP004005.1	506173	T	C	synonymous	WSI_RS02240	WP_015452414.1	-	651K
CP004005.1	506919	C	T	missense	WSI_RS02240	WP_015452414.1	-	403D>403N
CP004005.1	507489	A	G	missense	WSI_RS02240	WP_015452414.1	-	213F>213L
CP004005.1	507491	A	T	@507492
CP004005.1	507492	G	C	missense	WSI_RS02240	WP_015452414.1	-	212L>212D
CP004005.1	507493	T	G	synonymous	WSI_RS02240	WP_015452414.1	-	211S
CP004005.1	507496	C	A	missense	WSI_RS02240	WP_015452414.1	-	210K>210N
CP004005.1	508483	GCGA	G	@508487
CP004005.1	508487	T	G	inframe deletion	WSI_RS02245	WP_015452415.1	-	74IA>74P
CP004005.1	509450	C	T	missense	WSI_RS02255	WP_015452417.1	-	217E>217K
CP004005.1	509684	G	T	missense	WSI_RS02255	WP_015452417.1	-	139P>139T
CP004005.1	509899	T	G	missense	WSI_RS02255	WP_015452417.1	-	67K>67T
CP004005.1	509920	A	T	missense	WSI_RS02255	WP_015452417.1	-	60I>60N
CP004005.1	509952	A	T	missense	WSI_RS02255	WP_015452417.1	-	49D>49E
CP004005.1	511598	T	G	missense	WSI_RS02270	WP_015452420.1	+	15F>15C
CP004005.1	512029	T	C	synonymous	WSI_RS02270	WP_015452420.1	+	159L
CP004005.1	515055	A	T	synonymous	WSI_RS02285	WP_015452423.1	-	349G
CP004005.1	515148	T	A	synonymous	WSI_RS02285	WP_015452423.1	-	318I
CP004005.1	516659	A	T	missense	WSI_RS02290	WP_015452424.1	+	71S>71C
CP004005.1	516887	C	A	missense	WSI_RS02290	WP_015452424.1	+	147R>147S
CP004005.1	516899	A	T	missense	WSI_RS02290	WP_015452424.1	+	151T>151S
CP004005.1	519877	T	C	missense	WSI_RS02315	WP_015452428.1	+	25V>25A
CP004005.1	520775	C	A	missense	WSI_RS02320	WP_015452429.1	+	44S>44R
CP004005.1	522324	ACAGTCAGTCAGTCAGTCAGTCAGTCAGTCAGTCAGTCAGTCAGT	ACAGTCAGTCAGTCAGTCAGTCAGTCAGTCAGT,ACAGTCAGTCAGTCAGTCAGTCAGTCAGT,ACAGTCAGTCAGTCAGTCAGT	frameshift	WSI_RS05925	WP_144052208.1	+	49TVSQSVSQSVSQSVSYQRFVSFGRI>49TVSQSVSQSVINVL
CP004005.1	523015	C	T	missense	WSI_RS02335	WP_015452433.1	+	174L>174F
CP004005.1	523244	A	T	missense	WSI_RS02340	WP_015452434.1	+	36E>36V
CP004005.1	523266	T	C	synonymous	WSI_RS02340	WP_015452434.1	+	43A
CP004005.1	523273	A	T	missense	WSI_RS02340	WP_015452434.1	+	46I>46F
CP004005.1	523281	A	C	synonymous	WSI_RS02340	WP_015452434.1	+	48V
CP004005.1	524062	G	C	missense	WSI_RS02345	WP_015452435.1	+	45G>45A
CP004005.1	524569	G	C	missense	WSI_RS02345	WP_015452435.1	+	214G>214A
CP004005.1	524615	T	A	missense	WSI_RS02345	WP_015452435.1	+	229S>229R
CP004005.1	525289	C	T	missense	WSI_RS02345	WP_015452435.1	+	454P>454L
CP004005.1	525727	G	A	synonymous	WSI_RS02350	WP_015452436.1	+	126V
CP004005.1	525913	C	G	missense	WSI_RS02350	WP_015452436.1	+	188D>188E
CP004005.1	525937	T	A	missense	WSI_RS02350	WP_015452436.1	+	196N>196K
CP004005.1	525958	A	G	synonymous	WSI_RS02350	WP_015452436.1	+	203G
CP004005.1	527267	T	G	synonymous	WSI_RS02355	WP_015452437.1	+	377G
CP004005.1	528736	G	A	missense	WSI_RS02360	WP_015452438.1	+	435G>435E
CP004005.1	529430	G	A	missense	WSI_RS02365	WP_040055301.1	+	180G>180S
CP004005.1	531145	C	G	missense	WSI_RS02375	WP_015452441.1	-	117Q>117H
CP004005.1	531641	A	C	missense	WSI_RS02380	WP_015452442.1	-	257F>257C
CP004005.1	531651	A	C	missense	WSI_RS02380	WP_015452442.1	-	254L>254V
CP004005.1	531657	A	C	missense	WSI_RS02380	WP_015452442.1	-	252F>252V
CP004005.1	531660	A	G	synonymous	WSI_RS02380	WP_015452442.1	-	251L
CP004005.1	531663	A	C	missense	WSI_RS02380	WP_015452442.1	-	250F>250V
CP004005.1	532740	G	T	missense	WSI_RS02385	WP_015452443.1	-	153P>153Q
CP004005.1	532769	G	T	synonymous	WSI_RS02385	WP_015452443.1	-	143R
CP004005.1	532779	G	T	missense	WSI_RS02385	WP_015452443.1	-	140A>140E
CP004005.1	532785	G	T	missense	WSI_RS02385	WP_015452443.1	-	138A>138E
CP004005.1	532790	A	G	synonymous	WSI_RS02385	WP_015452443.1	-	136L
CP004005.1	533481	G	T	missense	WSI_RS02390	WP_015452444.1	+	67A>67S
CP004005.1	534483	G	A	missense	WSI_RS02395	WP_015452445.1	-	370S>370L
CP004005.1	534711	T	C	missense	WSI_RS02395	WP_015452445.1	-	294Y>294C
CP004005.1	536877	C	T	missense	WSI_RS02405	WP_015452447.1	-	47R>47Q
CP004005.1	537223	T	C	synonymous	WSI_RS02410	WP_015452448.1	-	121G
CP004005.1	540105	A	T	missense	WSI_RS02425	WP_015452451.1	+	16N>16Y
CP004005.1	540588	C	T	missense	WSI_RS02425	WP_015452451.1	+	177H>177Y
CP004005.1	541527	T	A	missense	WSI_RS02430	WP_015452452.1	+	127V>127D
CP004005.1	543657	G	C	missense	WSI_RS02445	WP_015452454.1	+	96E>96Q
CP004005.1	544481	T	C	missense	WSI_RS02450	WP_015452455.1	+	2L>2P
CP004005.1	545171	G	T	missense	WSI_RS02450	WP_015452455.1	+	232G>232V
CP004005.1	545216	T	C	missense	WSI_RS02450	WP_015452455.1	+	247V>247A
CP004005.1	545221	G	C	missense	WSI_RS02450	WP_015452455.1	+	249G>249P
CP004005.1	545222	G	C	@545221
CP004005.1	545849	CTCAGACACTAGTGGCTT	CT	frameshift	WSI_RS02450	WP_015452455.1	+	458PQTLVAFALGLTLFCITFFLNIYAMYIMKKYQRKYE>458PLHWD
CP004005.1	546437	A	G	synonymous	WSI_RS02455	WP_015452456.1	+	161V
CP004005.1	546467	GTTT	GTTTTTT	inframe insertion	WSI_RS02455	WP_015452456.1	+	171W>171WF
CP004005.1	546831	A	G	missense	WSI_RS02455	WP_015452456.1	+	293S>293G
CP004005.1	547313	G	C	missense	WSI_RS02460	WP_015452457.1	+	20R>20P
CP004005.1	547314	T	G	@547313
CP004005.1	547733	G	A	missense	WSI_RS02460	WP_015452457.1	+	160C>160Y
CP004005.1	548279	C	A	missense	WSI_RS02465	WP_015452458.1	+	72A>72D
CP004005.1	548996	G	A	synonymous	WSI_RS02470	WP_015824891.1	-	190T
CP004005.1	549374	T	A	missense	WSI_RS02470	WP_015824891.1	-	64E>64D
CP004005.1	550245	C	G	missense	WSI_RS02475	WP_040055302.1	+	95L>95V
CP004005.1	551165	T	G	synonymous	WSI_RS02475	WP_040055302.1	+	401V
CP004005.1	551261	A	G	synonymous	WSI_RS02475	WP_040055302.1	+	433G
CP004005.1	551304	C	A	missense	WSI_RS02475	WP_040055302.1	+	448L>448I
CP004005.1	551313	C	A	missense	WSI_RS02475	WP_040055302.1	+	451P>451T
CP004005.1	551346	G	A	missense	WSI_RS02475	WP_040055302.1	+	462G>462S
CP004005.1	551393	A	G	missense	WSI_RS02475	WP_040055302.1	+	477I>477M
CP004005.1	551410	C	G	missense	WSI_RS02475	WP_040055302.1	+	483T>483S
CP004005.1	552605	T	G	missense	WSI_RS02480	WP_015452461.1	+	221I>221M
CP004005.1	552659	A	T	synonymous	WSI_RS02480	WP_015452461.1	+	239G
CP004005.1	553381	G	A	missense	WSI_RS02480	WP_015452461.1	+	480S>480K
CP004005.1	553382	T	G	@553381
CP004005.1	553385	G	C	missense	WSI_RS02480	WP_015452461.1	+	481R>481S
CP004005.1	553386	T	G	missense	WSI_RS02480	WP_015452461.1	+	482F>482V
CP004005.1	553392	T	G	missense	WSI_RS02480	WP_015452461.1	+	484S>484A
CP004005.1	553715	ATTGGCTAATACGGTGC	A	frameshift	WSI_RS02485	WP_015452462.1	-	33RTVLANRTKNIKSITKEFMEYWIAHSSRAWRTSKPRTYLNLHIASQSKKIPVSIYIGNIQKNKKI>33LEPKI
CP004005.1	554189	G	T	synonymous	WSI_RS02490	WP_015452463.1	-	318L
CP004005.1	554809	T	C	missense	WSI_RS02490	WP_015452463.1	-	112T>112A
CP004005.1	556992	AATAATTTTCTCTTCTCCA	AA	frameshift	WSI_RS02500	WP_015452465.1	-	73GEEKIIDLSQMDVILIRQDPPFNMHYITSTYLLEKINPETLIVNNPFWIRNSPEKIFVTEFSELMPPTLISRDITQITRFYLEMKDIIIKPLYGNGGTGVFRITLGDRNFSSLIEMLFEKYPEPLMIQSYLPQIRDGDKRILLLNGKPVGAVNRIPSEVDNRSNIHAGGKAELTKLTKIDLDICKRIGESLRERGLFFTGIDVIGDYITEINVTSPTCIREIHRNGGENVASLFWDGIEKIKET>73
CP004005.1	557107	T	G	missense	WSI_RS02500	WP_015452465.1	-	40H>40P
CP004005.1	557897	C	T	stop coden gain	WSI_RS02505	WP_015824893.1	+	127Q>127
CP004005.1	558020	G	A	missense	WSI_RS02505	WP_015824893.1	+	168G>168S
CP004005.1	558323	GATA	GA	frameshift	WSI_RS02505	WP_015824893.1	+	269DTQQIREIVYDPDSKVERSIRLSKDAQRSETSQPESAVTVEQNMPHVSDRKVPLPRSLENTDKKEEQSNYEINTKSIATTHDNYKLERLSIAVVVNKGRLTEVLGRSADQGKIDSYLAEINKIVSAATGINSRRGDTITITSMDFLENQLFNSGTVQVSFMDILSRHFATVINALVFLVGTLLVTFLGLHALRRLHNIDDAKKGEVGGKSILSPPPISSAVTTGLMPNDNIALDSSNQDIFSHSRNLQSRINSYVSKQSDLRLLHMIEINEERFAKILRKWARSEIEDRYTQHIS>269EKAD
CP004005.1	558327	C	G	@558323
CP004005.1	558329	C	A	@558323
CP004005.1	558664	T	A	@558323
CP004005.1	560711	G	A	synonymous	WSI_RS02515	WP_015452468.1	+	113L
CP004005.1	560923	T	A	stop coden gain	WSI_RS02515	WP_015452468.1	+	184L>184
CP004005.1	562370	T	A	missense	WSI_RS02525	WP_015452471.1	-	244N>244Y
CP004005.1	562373	T	G	missense	WSI_RS02525	WP_015452471.1	-	243K>243Q
CP004005.1	562384	T	A	missense	WSI_RS02525	WP_015452471.1	-	239N>239I
CP004005.1	562406	C	A	stop coden gain	WSI_RS02525	WP_015452471.1	-	232E>232
CP004005.1	563240	A	G	synonymous	WSI_RS02530	WP_015452472.1	-	321A
CP004005.1	564451	T	G	missense	WSI_RS02535	WP_015452473.1	-	90I>90L
CP004005.1	564969	A	T	missense	WSI_RS02540	WP_015452474.1	-	222N>222K
CP004005.1	564996	A	G	@564998
CP004005.1	564998	A	C	missense	WSI_RS02540	WP_015452474.1	-	213S>213A
CP004005.1	565158	A	C	missense	WSI_RS02540	WP_015452474.1	-	159N>159K
CP004005.1	565178	T	A	missense	WSI_RS02540	WP_015452474.1	-	153T>153S
CP004005.1	565317	T	G	synonymous	WSI_RS02540	WP_015452474.1	-	106T
CP004005.1	565829	T	A	stop coden gain	WSI_RS02545	WP_015452475.1	-	228K>228
CP004005.1	566399	CTACAATGACTATTTCAAATG	C	frameshift	WSI_RS02545	WP_015452475.1	-	31PFEIVIVAGAGLGGFVMANPLKVIKDSGVSLLEIFGYKALGQDTYCDVLKLLYILMYNLKKGSRNETENHIDDPYNSTIFTSIPTVLENNELTTFICDYMRMIIVGNARSYEIENLMDEEIDIILYEKLKPYHAISHMGESLPAIGIVGAILGIIKAMGNLSQSPKILGTAIGVSLTGTLLGIILSYSLCNPLTSQIKSTRLKQHRLYIIVKKALIAYMNGAIPQVAIEYGRKVLPLSERPSIEIVAQEVLQYNHNKKAS>31RRSWTWRICHGKSPKSYQGFRSILIRNIRIQSIGARHLLRRLKTTVHFNVQFKKRISQ
CP004005.1	566984	G	A	missense	WSI_RS02550	WP_015452476.1	+	105R>105H
CP004005.1	567733	T	C	synonymous	WSI_RS02555	WP_015452477.1	+	100C
CP004005.1	570367	T	G	missense	WSI_RS02560	WP_015452478.1	-	112N>112T
CP004005.1	571947	A	C	stop coden gain	WSI_RS02570	WP_015452480.1	-	337L>337
CP004005.1	572171	T	G	missense	WSI_RS02570	WP_015452480.1	-	262R>262S
CP004005.1	572552	T	G	synonymous	WSI_RS02570	WP_015452480.1	-	135I
CP004005.1	574551	A	T	missense	WSI_RS02585	WP_015452483.1	-	139F>143L
CP004005.1	574559	T	G	missense	WSI_RS02585	WP_015452483.1	-	137K>141Q
CP004005.1	574560	T	C	@574561
CP004005.1	574561	GC	GCTCTTTCTTCAAC	inframe insertion	WSI_RS02585	WP_015452483.1	-	136A>136VEERA
CP004005.1	574563	A	T	missense	WSI_RS02585	WP_015452483.1	-	135F>135L
CP004005.1	574787	A	T	missense	WSI_RS02585	WP_015452483.1	-	61C>61S
CP004005.1	577182	A	G	synonymous	WSI_RS02595	WP_015452485.1	-	173H
CP004005.1	577288	G	T	missense	WSI_RS02595	WP_015452485.1	-	138P>138H
CP004005.1	577299	T	C	synonymous	WSI_RS02595	WP_015452485.1	-	134Q
CP004005.1	577683	A	C	missense	WSI_RS02595	WP_015452485.1	-	6D>6E
CP004005.1	577787	A	G	stop coden lost	WSI_RS02600	WP_171816668.1	-	423>423Q
CP004005.1	578250	C	T	synonymous	WSI_RS02600	WP_171816668.1	-	268V
CP004005.1	579987	T	C	missense	WSI_RS02605	WP_015452487.1	-	158K>158R
CP004005.1	580156	A	C	missense	WSI_RS02605	WP_015452487.1	-	102S>102A
CP004005.1	580507	G	T	synonymous	WSI_RS02610	WP_015452488.1	-	341P
CP004005.1	581144	G	C	missense	WSI_RS02610	WP_015452488.1	-	129S>129C
CP004005.1	581743	A	G	synonymous	WSI_RS02615	WP_015452489.1	-	87R
CP004005.1	582448	C	A	missense	WSI_RS02620	WP_171816669.1	-	312D>297Y
CP004005.1	582449	ATCTCCTACTAACTGACAGTTTGATCCTATTTTATTAGTTAGAATTT	AT	@582496
CP004005.1	582495	T	A	@582496
CP004005.1	582496	T	G	inframe deletion	WSI_RS02620	WP_171816669.1	-	296KILTNKIGSNCQLVGD>296L
CP004005.1	582740	G	A	synonymous	WSI_RS02620	WP_171816669.1	-	214A
CP004005.1	582823	T	A	missense	WSI_RS02620	WP_171816669.1	-	187T>187S
CP004005.1	582859	T	C	missense	WSI_RS02620	WP_171816669.1	-	175R>175G
CP004005.1	584598	TCGAATTTTTATTGTATAATCTTGCGACTGGAGC	TC	frameshift	WSI_RS06000	WP_015452493.1	+	1LYNLATGADLTEKFSKGKLNVAAVKCELKAEVTVTRAAIVEAKELH>1RKIF
CP004005.1	586558	T	A	stop coden gain	WSI_RS02635	WP_015452495.1	+	306L>306
CP004005.1	589004	A	T	missense	WSI_RS02640	WP_015452496.1	+	352E>352V
CP004005.1	590628	T	C	synonymous	WSI_RS02650	WP_015452498.1	+	42L
CP004005.1	590709	G	C	synonymous	WSI_RS02650	WP_015452498.1	+	69A
CP004005.1	591376	C	T	missense	WSI_RS02650	WP_015452498.1	+	292R>292C
CP004005.1	591916	G	A	missense	WSI_RS02650	WP_015452498.1	+	472E>472K
CP004005.1	592680	T	A	missense	WSI_RS02650	WP_015452498.1	+	726N>726K
CP004005.1	593676	G	A	synonymous	WSI_RS02650	WP_015452498.1	+	1058S
CP004005.1	593725	A	G	missense	WSI_RS02650	WP_015452498.1	+	1075T>1075A
CP004005.1	593739	A	G	synonymous	WSI_RS02650	WP_015452498.1	+	1079A
CP004005.1	594158	G	A	missense	WSI_RS02650	WP_015452498.1	+	1219G>1219E
CP004005.1	595485	G	A	missense	WSI_RS02655	WP_015452499.1	+	30V>30I
CP004005.1	597895	C	T	missense	WSI_RS02665	WP_015452500.1	-	75S>75N
CP004005.1	597914	C	T	missense	WSI_RS02665	WP_015452500.1	-	69A>69T
CP004005.1	598018	A	T	missense	WSI_RS02665	WP_015452500.1	-	34V>34E
CP004005.1	598582	G	A	missense	WSI_RS02670	WP_015452501.1	-	138A>138V
CP004005.1	598664	C	A	missense	WSI_RS02670	WP_015452501.1	-	111V>111F
CP004005.1	598803	G	A	synonymous	WSI_RS02670	WP_015452501.1	-	64T
CP004005.1	598966	A	C	missense	WSI_RS02670	WP_015452501.1	-	10V>10G
CP004005.1	599076	G	A	missense	WSI_RS02675	WP_015452502.1	-	170A>170V
CP004005.1	599445	GTTTTTTTTTT	GTTTTTTTTTTT,GTTTTTTTTTTTT	frameshift	WSI_RS02675	WP_015452502.1	-	47TKIATFYPMQSEVNVNILVDKIAHKECSFCLPAITGNTMIFRQYENPTDLVKSAVGTLSPPSYAKEMSPDLILMPLIAFDLKGNRIGYGRGYYDRAIADIRLEGKNPYLLGIAFDMQETSCIQAEATDIRLHAILTESRFSQFSTEHIEKV>47NQNRNFLSYAIGSQCKYPSRQNSTQRMLILPPSDYRKHNDFSSIRKSY
CP004005.1	599455	T	TTC	frameshift	WSI_RS02675	WP_015452502.1	-	44KKKTKIATFYPMQSEVNVNILVDKIAHKECSFCLPAITGNTMIFRQYENPTDLVKSAVGTLSPPSYAKEMSPDLILMPLIAFDLKGNRIGYGRGYYDRAIADIRLEGKNPYLLGIAFDMQETSCIQAEATDIRLHAILTESRFSQFSTEHIEKV>44EKKKNQNRNFLSYAIGSQCKYPSRQNSTQRMLILPPSDYRKHNDFSSIRKSY
CP004005.1	599456	C	T	synonymous	WSI_RS02675	WP_015452502.1	-	43L
CP004005.1	599496	C	A	missense	WSI_RS02675	WP_015452502.1	-	30S>30I
CP004005.1	601197	C	G	synonymous	WSI_RS02680	WP_015452504.1	+	348S
CP004005.1	602266	A	T	missense	WSI_RS02685	WP_015452505.1	+	25R>25S
CP004005.1	602435	C	G	missense	WSI_RS02685	WP_015452505.1	+	82P>82A
CP004005.1	603792	G	A	missense	WSI_RS02690	WP_015452506.1	+	179M>179I
CP004005.1	605456	C	T	missense	WSI_RS02695	WP_015452507.1	+	296A>296V
CP004005.1	605515	C	T	missense	WSI_RS02695	WP_015452507.1	+	316H>316Y
CP004005.1	607559	G	C	missense	WSI_RS02710	WP_015452510.1	-	168A>168G
CP004005.1	607561	A	C	stop coden gain	WSI_RS02710	WP_015452510.1	-	167Y>167
CP004005.1	607576	T	C	synonymous	WSI_RS02710	WP_015452510.1	-	162A
CP004005.1	608415	A	T	@608421
CP004005.1	608418	A	C	@608421
CP004005.1	608421	ATC	A	frameshift	WSI_RS02715	WP_015452511.1	-	285DSDTLARKKNELATQCGQVPFEFSSITGHGIPQILECLHDKIFSIRGENEF>285
CP004005.1	611550	T	C	@611928
CP004005.1	611667	A	C	synonymous	WSI_RS02740	WP_015452515.1	-	130L
CP004005.1	611718	T	G	synonymous	WSI_RS02740	WP_015452515.1	-	113A
CP004005.1	611928	TTTGAGCGATTTTTGTTCTTCTTTGGAGAGTGCAGGT	TT	frameshift	WSI_RS02740	WP_015452515.1	-	32PALSKEEQKSLKYFFLPENTLCQKFFNAFDRHATAGIEIKKTMNATLQFLQKVPTADPQAVEYEKPYSTVIANLTDSHQKYATNIATYMPIGEEFAHSLSARIASSENAQVIEALYDIVKNRNDIMLLTKYGESLQILRRLTQETEKHINNLQDKILQDRAKEIKHWYDTLIPHPDDSSPNSGVSFDIMEPGHEKTNIYALSYGEQMSAPANLSECQLNCLGLAVWGSCAPLLNNHHLALSFSIIQFNRWMITTLKVL>32IFFPAREHVMPEIL
CP004005.1	612972	C	A	missense	WSI_RS02760	WP_015452519.1	-	69A>69S
CP004005.1	615168	C	G	missense	WSI_RS02765	WP_015452521.1	-	128R>128P
CP004005.1	615198	G	T	stop coden gain	WSI_RS02765	WP_015452521.1	-	118S>118
CP004005.1	615263	A	G	synonymous	WSI_RS02765	WP_015452521.1	-	96F
CP004005.1	616523	A	T	missense	WSI_RS02770	WP_015452522.1	-	352F>352I
CP004005.1	616529	C	A	missense	WSI_RS02770	WP_015452522.1	-	350D>350Y
CP004005.1	616531	T	A	missense	WSI_RS02770	WP_015452522.1	-	349Q>349L
CP004005.1	616537	G	A	missense	WSI_RS02770	WP_015452522.1	-	347S>347F
CP004005.1	616541	G	T	missense	WSI_RS02770	WP_015452522.1	-	346Q>346K
CP004005.1	616544	G	T	missense	WSI_RS02770	WP_015452522.1	-	345Q>345K
CP004005.1	616550	T	A	stop coden gain	WSI_RS02770	WP_015452522.1	-	343K>343
CP004005.1	617177	T	G	missense	WSI_RS02770	WP_015452522.1	-	134T>134P
CP004005.1	617489	C	T	missense	WSI_RS02770	WP_015452522.1	-	30A>30T
CP004005.1	619343	A	T	synonymous	WSI_RS02785	WP_102134465.1	-	291I
CP004005.1	619358	A	C	missense	WSI_RS02785	WP_102134465.1	-	286D>286E
CP004005.1	619481	C	A	missense	WSI_RS02785	WP_102134465.1	-	245Q>245H
CP004005.1	619485	C	A	missense	WSI_RS02785	WP_102134465.1	-	244G>244V
CP004005.1	619503	T	G	missense	WSI_RS02785	WP_102134465.1	-	238K>238T
CP004005.1	620862	C	T	missense	WSI_RS02790	WP_015452525.1	-	294R>294H
CP004005.1	621314	T	C	synonymous	WSI_RS02790	WP_015452525.1	-	143L
CP004005.1	621405	C	T	missense	WSI_RS02790	WP_015452525.1	-	113R>113H
CP004005.1	621467	C	G	missense	WSI_RS02790	WP_015452525.1	-	92L>92F
CP004005.1	621574	A	C	missense	WSI_RS02790	WP_015452525.1	-	57Y>57D
CP004005.1	622641	G	A	missense	WSI_RS02795	WP_015452526.1	+	237G>237D
CP004005.1	623077	A	C	synonymous	WSI_RS02800	WP_015452527.1	-	30G
CP004005.1	625527	C	T	synonymous	WSI_RS02810	WP_015452529.1	+	141L
CP004005.1	626417	G	A	missense	WSI_RS02815	WP_015452530.1	+	193A>193T
CP004005.1	626462	A	G	missense	WSI_RS02815	WP_015452530.1	+	208T>208A
CP004005.1	626510	A	G	missense	WSI_RS02815	WP_015452530.1	+	224K>224E
CP004005.1	626518	T	A	missense	WSI_RS02820	WP_015452531.1	+	3Y>3N
CP004005.1	626638	C	T	missense	WSI_RS02820	WP_015452531.1	+	43R>43C
CP004005.1	627987	T	G	missense	WSI_RS02825	WP_015452532.1	-	502E>502A
CP004005.1	628040	T	G	missense	WSI_RS02825	WP_015452532.1	-	484E>484D
CP004005.1	628151	A	T	stop coden gain	WSI_RS02825	WP_015452532.1	-	447Y>447
CP004005.1	628208	G	T	missense	WSI_RS02825	WP_015452532.1	-	428D>428E
CP004005.1	632047	G	T	synonymous	WSI_RS02840	WP_015452535.1	+	143A
CP004005.1	632057	G	T	missense	WSI_RS02840	WP_015452535.1	+	147A>147S
CP004005.1	633076	G	T	missense	WSI_RS02845	WP_015452536.1	+	222D>222Y
CP004005.1	634737	T	C	missense	WSI_RS02850	WP_015452537.1	+	255V>255A
CP004005.1	634740	A	C	missense	WSI_RS02850	WP_015452537.1	+	256E>256A
CP004005.1	636306	G	A	missense	WSI_RS02860	WP_015452539.1	+	79V>79I
CP004005.1	636310	A	C	missense	WSI_RS02860	WP_015452539.1	+	80K>80T
CP004005.1	637863	T	A	stop coden gain	WSI_RS02865	WP_015452540.1	+	84L>84
CP004005.1	637866	C	A	stop coden gain	WSI_RS02865	WP_015452540.1	+	85S>85
CP004005.1	637871	C	A	missense	WSI_RS02865	WP_015452540.1	+	87Q>87K
CP004005.1	637877	T	C	missense	WSI_RS02865	WP_015452540.1	+	89C>89R
CP004005.1	637952	C	A	missense	WSI_RS02865	WP_015452540.1	+	114L>114I
CP004005.1	638127	C	T	missense	WSI_RS02865	WP_015452540.1	+	172A>172V
CP004005.1	638721	C	A	missense	WSI_RS02865	WP_015452540.1	+	370S>370Y
CP004005.1	638934	T	G	missense	WSI_RS02865	WP_015452540.1	+	441V>441G
CP004005.1	639047	T	G	missense	WSI_RS02865	WP_015452540.1	+	479C>479D
CP004005.1	639048	G	A	@639047
CP004005.1	639049	T	C	@639047
CP004005.1	639051	T	A	missense	WSI_RS02865	WP_015452540.1	+	480V>480E
CP004005.1	639052	C	A	@639051
CP004005.1	639058	T	A	stop coden gain	WSI_RS02865	WP_015452540.1	+	482C>482
CP004005.1	639059	G	A	missense	WSI_RS02865	WP_015452540.1	+	483G>483T
CP004005.1	639060	G	C	@639059
CP004005.1	639062	T	G	missense	WSI_RS02865	WP_015452540.1	+	484S>484E
CP004005.1	639063	C	A	@639062
CP004005.1	639066	C	A	missense	WSI_RS02865	WP_015452540.1	+	485S>485Y
CP004005.1	639081	C	G	missense	WSI_RS02865	WP_015452540.1	+	490A>490G
CP004005.1	639090	T	G	missense	WSI_RS02865	WP_015452540.1	+	493F>493C
CP004005.1	639101	C	G	missense	WSI_RS02865	WP_015452540.1	+	497R>497G
CP004005.1	639107	G	C	missense	WSI_RS02865	WP_015452540.1	+	499A>499P
CP004005.1	639109	T	C	@639107
CP004005.1	639110	G	C	missense	WSI_RS02865	WP_015452540.1	+	500E>500Q
CP004005.1	639113	G	T	stop coden gain	WSI_RS02865	WP_015452540.1	+	501E>501
CP004005.1	639188	C	A	missense	WSI_RS02865	WP_015452540.1	+	526Q>526K
CP004005.1	640342	G	C	missense	WSI_RS02870	WP_015452541.1	+	25E>25Q
CP004005.1	640426	A	G	missense	WSI_RS02870	WP_015452541.1	+	53I>53V
CP004005.1	640458	G	T	synonymous	WSI_RS02870	WP_015452541.1	+	63R
CP004005.1	640840	A	AATATC	frameshift	WSI_RS02875	WP_015452542.1	+	4HAAEISDILRKRIKDFGNDSEFSEIGRVLSIGDGIARVYGLNNIRAGEMVQFSHGVYGMALNLEVDNVGVVILGSYKEISEGDIVKRTGRIVDVPVGLELLGRVVDALGNPIDGKGPIKCEQRSCTEADAPGIIQRQSVCEPLSTGIKAIDSLIPIGRGQRELIIGDRKTGKTSIILDTFLNQKSSHDKGSEKDKVYCIYVAIGQKRSSVARFVKALEDRGALSYSIVVVASASDPAPMQLLAPFAGCAMGEYFRDNGYHALIAYDDLQKHAVAYRQLSLLLRRPPGREAYPGDVFYLHSRLLERAAKMSDALGAGSLTALPVIETQVNDVSAYIPTNVISITDGQIFLETELFYQGIRPAINIGLSVSRVGSAAQVKAMKQVSGAVKGELAQYREMS…
CP004005.1	640842	G	C	@640840
CP004005.1	640844	T	C	@640840
CP004005.1	640845	G	T	@640840
CP004005.1	641935	T	C	missense	WSI_RS02875	WP_015452542.1	+	369L>369S
CP004005.1	642038	C	T	synonymous	WSI_RS02875	WP_015452542.1	+	403F
CP004005.1	643174	T	C	missense	WSI_RS02880	WP_015452543.1	+	265V>265A
CP004005.1	643606	G	A	missense	WSI_RS02885	WP_015452544.1	+	102V>102I
CP004005.1	643815	T	G	missense	WSI_RS02885	WP_015452544.1	+	171N>171K
CP004005.1	643826	A	C	missense	WSI_RS02885	WP_015452544.1	+	175K>175T
CP004005.1	644120	T	G	missense	WSI_RS02885	WP_015452544.1	+	273I>273S
CP004005.1	644359	A	C	frameshift	WSI_RS02885	WP_015452544.1	+	353IDPLDSNSSMLEIDIVGQEHYDVARRVQEILQRYKSLQDIIAILGMDELSEEDKLVVARARKLERFMSQPFHVAESFTGLPGKFVSLEETIRGFKGLVQGEYDHLPELAFYMVGSIDEAVKKAEVI>353LPICLIQTLVC
CP004005.1	644361	T	TCC	@644359
CP004005.1	644366	C	T	@644359
CP004005.1	644579	C	T	missense	WSI_RS02885	WP_015452544.1	+	426A>426V
CP004005.1	644786	T	G	missense	WSI_RS02890	WP_015452545.1	+	6D>6E
CP004005.1	646133	T	G	missense	WSI_RS02900	WP_015452546.1	+	29V>29G
CP004005.1	646333	A	G	missense	WSI_RS02900	WP_015452546.1	+	96N>96D
CP004005.1	646926	A	T	missense	WSI_RS02900	WP_015452546.1	+	293K>293N
CP004005.1	647035	G	T	missense	WSI_RS02900	WP_015452546.1	+	330A>330S
CP004005.1	647972	T	A	missense	WSI_RS02905	WP_015452547.1	+	190S>190T
CP004005.1	648856	A	T	missense	WSI_RS02905	WP_015452547.1	+	484K>484N
CP004005.1	650770	G	A	synonymous	WSI_RS02915	WP_015452549.1	-	103N
CP004005.1	652041	T	A	missense	WSI_RS02920	WP_031934902.1	-	63T>63S
CP004005.1	652911	A	G	missense	WSI_RS02925	WP_045490453.1	+	151T>151A
CP004005.1	652922	A	G	missense	WSI_RS02925	WP_045490453.1	+	154I>154M
CP004005.1	654166	A	T	missense	WSI_RS02930	WP_015452552.1	-	83F>83L
CP004005.1	655543	C	A	synonymous	WSI_RS02935	WP_015452553.1	-	555R
CP004005.1	655544	C	T	missense	WSI_RS02935	WP_015452553.1	-	555R>555Q
CP004005.1	656187	C	G	missense	WSI_RS02935	WP_015452553.1	-	341D>341H
CP004005.1	656756	G	T	stop coden gain	WSI_RS02935	WP_015452553.1	-	151S>151
CP004005.1	658318	A	T	missense	WSI_RS02940	WP_015452554.1	+	200I>200L
CP004005.1	658903	A	T	missense	WSI_RS02940	WP_015452554.1	+	395T>395S
CP004005.1	661290	TCGGTGAGATTGCTGATTCTAATATATGGAATATGCTCCAAC	T	frameshift	WSI_RS02950	WP_015452556.1	-	183ALEHIPYIRISNLTDALQKMHSWGFQTIGLSSDSKKPLEQEIKNDKIALILGAEGKGLRPKTQETATSMAHLHMPGIIKALNVSNAAAVALYITQNHFAK>183ACFTKNAFLGISNNRTLFR
CP004005.1	661527	G	A	missense	WSI_RS02950	WP_015452556.1	-	118T>118I
CP004005.1	661715	G	C	missense	WSI_RS02950	WP_015452556.1	-	55H>55Q
CP004005.1	661742	T	G	synonymous	WSI_RS02950	WP_015452556.1	-	46P
CP004005.1	661787	T	A	missense	WSI_RS02950	WP_015452556.1	-	31K>31N
CP004005.1	661797	C	A	missense	WSI_RS02950	WP_015452556.1	-	28R>28L
CP004005.1	661808	C	A	synonymous	WSI_RS02950	WP_015452556.1	-	24R
CP004005.1	663326	T	C	synonymous	WSI_RS02965	WP_015452557.1	+	330C
CP004005.1	664576	A	T	synonymous	WSI_RS02970	WP_015452558.1	+	140R
CP004005.1	664692	A	C	missense	WSI_RS02970	WP_015452558.1	+	179K>179T
CP004005.1	664697	C	A	missense	WSI_RS02970	WP_015452558.1	+	181R>181S
CP004005.1	664746	C	A	missense	WSI_RS02970	WP_015452558.1	+	197A>197D
CP004005.1	664763	G	A	missense	WSI_RS02970	WP_015452558.1	+	203D>203N
CP004005.1	664767	C	A	missense	WSI_RS02970	WP_015452558.1	+	204A>204D
CP004005.1	664769	G	A	missense	WSI_RS02970	WP_015452558.1	+	205V>205T
CP004005.1	664770	T	C	@664769
CP004005.1	664776	T	A	missense	WSI_RS02970	WP_015452558.1	+	207V>207D
CP004005.1	664777	T	C	@664776
CP004005.1	664780	T	C	synonymous	WSI_RS02970	WP_015452558.1	+	208N
CP004005.1	664782	T	G	missense	WSI_RS02970	WP_015452558.1	+	209I>209R
CP004005.1	664786	T	A	synonymous	WSI_RS02970	WP_015452558.1	+	210A
CP004005.1	664877	TATC	TATCTCAGCATGAATC	inframe insertion	WSI_RS02970	WP_015452558.1	+	241Y>241YLSMN
CP004005.1	664885	T	A	synonymous	WSI_RS02970	WP_015452558.1	+	243G
CP004005.1	664935	T	G	missense	WSI_RS02970	WP_015452558.1	+	260F>260C
CP004005.1	665240	G	A	missense	WSI_RS02970	WP_015452558.1	+	362E>362K
CP004005.1	665861	G	T	missense	WSI_RS02970	WP_015452558.1	+	569G>569C
CP004005.1	667174	G	T	missense	WSI_RS02980	WP_015452560.1	-	469P>469T
CP004005.1	667189	T	C	missense	WSI_RS02980	WP_015452560.1	-	464N>464D
CP004005.1	667398	A	C	missense	WSI_RS02980	WP_015452560.1	-	394I>394S
CP004005.1	667507	C	T	missense	WSI_RS02980	WP_015452560.1	-	358E>358K
CP004005.1	667508	A	T	@667509
CP004005.1	667509	A	T	missense	WSI_RS02980	WP_015452560.1	-	357I>357K
CP004005.1	667514	T	A	missense	WSI_RS02980	WP_015452560.1	-	355K>355N
CP004005.1	667519	T	G	synonymous	WSI_RS02980	WP_015452560.1	-	354R
CP004005.1	667520	T	A	@667522
CP004005.1	667521	T	A	@667522
CP004005.1	667522	T	A	missense	WSI_RS02980	WP_015452560.1	-	353K>353F
CP004005.1	667523	T	A	missense	WSI_RS02980	WP_015452560.1	-	352E>352D
CP004005.1	667622	A	C	missense	WSI_RS02980	WP_015452560.1	-	319I>319M
CP004005.1	669370	C	G	missense	WSI_RS02985	WP_015452561.1	+	73H>73D
CP004005.1	669443	G	A	missense	WSI_RS02985	WP_015452561.1	+	97G>97E
CP004005.1	669516	T	A	synonymous	WSI_RS02985	WP_015452561.1	+	121R
CP004005.1	669699	C	T	synonymous	WSI_RS02985	WP_015452561.1	+	182Y
CP004005.1	670404	TTACAGTTGT	TT	frameshift	WSI_RS02990	WP_102134464.1	+	85FTVVYFMNLYPGKVIGAELAAIFAIFTSQVWNMTFSMYQSLCNIPRDLEEVSRSFRLSGWQKFWYLGVPFSMPGLVWNMMMSMSGGWFFVVASEMIVVGDTVIPLPGIGSYIALAIKEQDLLAILYAMLTMLGVIFLYDQLLFRPMIVWSNKFRLERTTGIYPADSWVLYLFRKTNFLRFIGYSSWNFFSPLSNNVKKLCRTLGVIRFHFPENFLQLCSNQRVSYMLDIFWFCVVCGVAIGIAWQSIGYIVNHFTYQDVLYVIWLGCITMFRVVVLIIIASIIWIPVGIWIGFRPHISSKIQPFAQLLAAFPANVFFPLVVSCVSYYHLNPNLWLSLLMIFGTQWYILFNVIAGASAFPNDFKEVASSFHITGWRWWRYIILPGIFPYYVTGAITAC…
CP004005.1	671318	C	T	stop coden gain	WSI_RS02990	WP_102134464.1	+	390Q>390
CP004005.1	671578	T	A	synonymous	WSI_RS02990	WP_102134464.1	+	476G
CP004005.1	672610	C	T	missense	WSI_RS02995	WP_015452563.1	+	256A>256V
CP004005.1	672619	C	T	missense	WSI_RS02995	WP_015452563.1	+	259T>259I
CP004005.1	672764	G	C	synonymous	WSI_RS02995	WP_015452563.1	+	307L
CP004005.1	672773	G	T	missense	WSI_RS02995	WP_015452563.1	+	310L>310F
CP004005.1	674097	A	C	synonymous	WSI_RS03000	WP_015452564.1	-	34S
CP004005.1	674101	A	G	missense	WSI_RS03000	WP_015452564.1	-	33V>33A
CP004005.1	674321	T	A	synonymous	WSI_RS03005	WP_015452565.1	-	216I
CP004005.1	676244	C	T	missense	WSI_RS03015	WP_015452567.1	-	237E>237K
CP004005.1	677493	G	C	missense	WSI_RS03020	WP_015452568.1	-	204P>204A
CP004005.1	677562	T	A	missense	WSI_RS03020	WP_015452568.1	-	181T>181S
CP004005.1	677563	C	A	missense	WSI_RS03020	WP_015452568.1	-	180L>180F
CP004005.1	677610	T	A	missense	WSI_RS03020	WP_015452568.1	-	165I>165L
CP004005.1	678919	A	C	missense	WSI_RS03030	WP_015452570.1	-	231Y>231D
CP004005.1	682745	C	CATCAATAGCTGCTGTTAATCGGTACTTGTGATTATGAA	frameshift	WSI_RS03050	WP_015452574.1	+	74SDDEVGRYQKEGVTGERFTWTAHLYAERYPSNSSFFQDHRSSYGHFADRPDHRVGSMQFNAFEILGLLSDSSPEEIRGRYKDLVKKHHPDANGGDRGSEERFQAVIQAYKILKKSGFC>74SSIAAVNRYL
CP004005.1	682749	C	G	@682745
CP004005.1	682752	TGAAGTTGGACGTTATCAAAAAGAAGGGGTGACTGGGGAACGTTTTACTTGGACGGCTCATTTATATGCAGAA	TGAA	@682745
CP004005.1	684732	A	C	missense	WSI_RS03060	WP_015452576.1	-	6I>6S
CP004005.1	685493	C	T	stop coden gain	WSI_RS03065	WP_015452577.1	+	218Q>218
CP004005.1	686452	A	C	synonymous	WSI_RS03070	WP_015452579.1	-	104V
CP004005.1	689196	A	C	missense	WSI_RS03085	WP_015452582.1	-	31I>31M
CP004005.1	689495	A	G	synonymous	WSI_RS03090	WP_015452583.1	-	587S
CP004005.1	695330	A	G	missense	WSI_RS03105	WP_015452586.1	-	24S>24P
CP004005.1	695335	T	G	missense	WSI_RS03105	WP_015452586.1	-	22D>22A
CP004005.1	696061	A	C	missense	WSI_RS03110	WP_015452587.1	+	109K>109Q
CP004005.1	696265	G	T	missense	WSI_RS03110	WP_015452587.1	+	177G>177C
CP004005.1	696700	T	A	stop coden gain	WSI_RS03115	WP_015452588.1	+	86Y>86
CP004005.1	697161	T	G	stop coden lost	WSI_RS03120	WP_015452589.1	-	206>206S
CP004005.1	697163	T	G	@697165
CP004005.1	697165	C	A	missense	WSI_RS03120	WP_015452589.1	-	205G>205C
CP004005.1	697166	T	C	@697168
CP004005.1	697168	T	A	missense	WSI_RS03120	WP_015452589.1	-	204I>204L
CP004005.1	697532	C	A	missense	WSI_RS03120	WP_015452589.1	-	82Q>82H
CP004005.1	698684	T	C	missense	WSI_RS03125	WP_015452590.1	-	55K>55R
CP004005.1	699172	T	C	synonymous	WSI_RS03135	WP_015452592.1	+	31S
CP004005.1	701582	T	A	missense	WSI_RS03150	WP_015452595.1	-	154I>154F
CP004005.1	701794	G	A	missense	WSI_RS03150	WP_015452595.1	-	83T>83M
CP004005.1	702421	G	C	missense	WSI_RS03155	WP_015452596.1	+	33E>33Q
CP004005.1	702549	G	A	synonymous	WSI_RS03155	WP_015452596.1	+	75K
CP004005.1	702551	A	G	missense	WSI_RS03155	WP_015452596.1	+	76K>76R
CP004005.1	704251	G	A	missense	WSI_RS03165	WP_015452598.1	+	36R>36Q
CP004005.1	705776	A	T	missense	WSI_RS03170	WP_015452599.1	+	11Y>11F
CP004005.1	705905	G	A	missense	WSI_RS03170	WP_015452599.1	+	54G>54E
CP004005.1	707392	T	C	synonymous	WSI_RS03175	WP_015452600.1	+	68P
CP004005.1	707397	C	T	missense	WSI_RS03175	WP_015452600.1	+	70P>70L
CP004005.1	708172	A	G	synonymous	WSI_RS03175	WP_015452600.1	+	328L
CP004005.1	708185	G	A	missense	WSI_RS03175	WP_015452600.1	+	333D>333N
CP004005.1	708200	A	G	missense	WSI_RS03175	WP_015452600.1	+	338R>338G
CP004005.1	709481	T	A	missense	WSI_RS03185	WP_015452602.1	+	75L>75H
CP004005.1	712347	A	T	start coden lost	WSI_RS03205	WP_015452606.1	+
CP004005.1	712370	A	G	synonymous	WSI_RS03205	WP_015452606.1	+	8L
CP004005.1	712372	C	A	missense	WSI_RS03205	WP_015452606.1	+	9S>9Y
CP004005.1	712378	A	T	missense	WSI_RS03205	WP_015452606.1	+	11N>11I
CP004005.1	712390	A	T	missense	WSI_RS03205	WP_015452606.1	+	15E>15V
CP004005.1	712510	A	T	missense	WSI_RS03205	WP_015452606.1	+	55D>55V
CP004005.1	713884	T	A	stop coden gain	WSI_RS03210	WP_031934915.1	+	76L>76
CP004005.1	714962	CATTCTAGTAAAT	CAT	frameshift	WSI_RS03220	WP_015452609.1	+	50HSSKYKKIEEPVVQFKGSSQENLVRDFSVQENGDRFSDQTKTHATENETKRSSSSKGEQALKESALLRMPVSPYDKQKISKATNKEQDLQGISFAEKKSIDTVVVRPDKKELLSKVEKSSRKRIPSQDAIAIVRNRVIANWNIPSDFKRFKKLRVKMHFQLNQKGFVLGKINVDVVGGTELVRRMLRENARKAVIKSQAFRLSPSTYKSWRNITLFFVPSKM>50HIRK
CP004005.1	716515	G	A	missense	WSI_RS03225	WP_015452610.1	+	279D>279N
CP004005.1	719441	G	A	missense	WSI_RS03240	WP_040215603.1	+	38V>38I
CP004005.1	719710	C	G	synonymous	WSI_RS03240	WP_040215603.1	+	127L
CP004005.1	719968	A	C	synonymous	WSI_RS03240	WP_040215603.1	+	213V
CP004005.1	721894	C	G	missense	WSI_RS03245	WP_015452614.1	+	142S>142C
CP004005.1	723280	C	T	synonymous	WSI_RS03250	WP_015452615.1	+	98N
CP004005.1	723526	A	T	missense	WSI_RS03255	WP_015452616.1	+	31E>31V
CP004005.1	723554	T	C	synonymous	WSI_RS03255	WP_015452616.1	+	40G
CP004005.1	723590	T	C	synonymous	WSI_RS03255	WP_015452616.1	+	52S
CP004005.1	723591	G	A	missense	WSI_RS03255	WP_015452616.1	+	53A>53T
CP004005.1	725285	C	T	synonymous	WSI_RS03260	WP_015452618.1	-	145A
CP004005.1	727386	C	T	missense	WSI_RS03270	WP_015452620.1	-	19V>19I
CP004005.1	729336	T	G	missense	WSI_RS03280	WP_015452622.1	+	171I>171S
CP004005.1	730002	A	T	missense	WSI_RS03285	WP_015452623.1	+	74K>74I
CP004005.1	730908	T	A	missense	WSI_RS03290	WP_015452624.1	+	56F>56L
CP004005.1	730952	T	C	missense	WSI_RS03290	WP_015452624.1	+	71V>71A
CP004005.1	734389	C	A	stop coden gain	WSI_RS03310	WP_015452627.1	+	33S>33
CP004005.1	735634	C	A	missense	WSI_RS03310	WP_015452627.1	+	448S>448Y
CP004005.1	735910	T	A	synonymous	WSI_RS03315	WP_015452628.1	+	29I
CP004005.1	735916	T	C	synonymous	WSI_RS03315	WP_015452628.1	+	31N
CP004005.1	735930	T	C	missense	WSI_RS03315	WP_015452628.1	+	36V>36A
CP004005.1	736024	G	A	stop coden gain	WSI_RS03315	WP_015452628.1	+	67W>67
CP004005.1	736105	C	A	missense	WSI_RS03315	WP_015452628.1	+	94S>94R
CP004005.1	736436	G	C	missense	WSI_RS03315	WP_015452628.1	+	205V>205L
CP004005.1	738061	T	G	missense	WSI_RS03325	WP_015452630.1	+	184I>184S
CP004005.1	738227	A	T	missense	WSI_RS03325	WP_015452630.1	+	239E>239D
CP004005.1	741628	C	A	missense	WSI_RS03340	WP_015452633.1	+	9T>9N
CP004005.1	742581	G	A	missense	WSI_RS03340	WP_015452633.1	+	327V>327I
CP004005.1	743686	T	A	synonymous	WSI_RS03345	WP_015452634.1	+	265S
CP004005.1	744071	A	G	missense	WSI_RS03345	WP_015452634.1	+	394I>394V
CP004005.1	744091	A	T	missense	WSI_RS03345	WP_015452634.1	+	400L>400F
CP004005.1	744111	C	T	missense	WSI_RS03345	WP_015452634.1	+	407S>407F
CP004005.1	744113	A	T	missense	WSI_RS03345	WP_015452634.1	+	408I>408F
CP004005.1	744118	A	G	synonymous	WSI_RS03345	WP_015452634.1	+	409G
CP004005.1	744122	T	G	missense	WSI_RS03345	WP_015452634.1	+	411L>411V
CP004005.1	744133	T	A	missense	WSI_RS03345	WP_015452634.1	+	414N>414K
CP004005.1	744166	T	G	missense	WSI_RS03345	WP_015452634.1	+	425S>425R
CP004005.1	744174	T	G	missense	WSI_RS03345	WP_015452634.1	+	428V>428G
CP004005.1	744189	C	T	missense	WSI_RS03345	WP_015452634.1	+	433S>433F
CP004005.1	746403	G	A	missense	WSI_RS03365	WP_015452638.1	+	61E>61K
CP004005.1	746605	A	G	missense	WSI_RS03365	WP_015452638.1	+	128Q>128R
CP004005.1	747580	G	A	missense	WSI_RS05840	WP_080571141.1	-	8A>8V
CP004005.1	747648	T	G	missense	WSI_RS03380	WP_015452642.1	-	55D>55A
CP004005.1	749920	CCAAACAAAACCAACATTCAGCACAGCTGAATTTTATTACGTCA	C	frameshift	WSI_RS03395	WP_015452646.1	+	344SKQNQHSAQLNFITSGVELVLGSLVSNRLLSSQEDLFLRVSKIRRKFAVQYGFIVPEIKVTTDISLPEKGYTIRVYGTTVAISELRVGEVLVILGSGQKPTFPGDEVKEPAFGMPAFAIMESFSDDLRRQGFHPIDNLAVVLTHLSEVIRNNLSQLLSYKDVKNLISRLDPEYQKLAEETCSSHISYSGIQAVLKLLLAEHVSIRNLPLILESIAEVAPHSRKTSHIVEQVRIRMAQQICGDLAPTGILNILKLGNHWDMIFYQAIQRDSKGECVDFNVEPRAVEMFSENATNSIRQYIDKGIPLTIVTLPEIRSYIRMILERNFPSLAVLSHMEIAKGLKVNILGTIS>344SELNWFLEVWFRIGYFRLKRIFFCGFPKYVESLLYSMDL
CP004005.1	750509	G	A	@749920,synonymous	WSI_RS03395	WP_015452646.1	+	540L
CP004005.1	752096	G	C	missense	WSI_RS03405	WP_015452648.1	+	122E>122D
CP004005.1	752945	C	A	missense	WSI_RS03415	WP_015452650.1	+	118P>118Q
CP004005.1	753204	G	A	missense	WSI_RS03420	WP_015452651.1	+	32E>32K
CP004005.1	754808	C	A	missense	WSI_RS03425	WP_015452652.1	+	298A>298E
CP004005.1	755162	A	G	missense	WSI_RS03430	WP_015452653.1	-	133V>133A
CP004005.1	757881	G	T	synonymous	WSI_RS03440	WP_015452655.1	-	226R
CP004005.1	758022	T	G	synonymous	WSI_RS03440	WP_015452655.1	-	179G
CP004005.1	758030	T	G	missense	WSI_RS03440	WP_015452655.1	-	177I>177L
CP004005.1	758031	T	G	synonymous	WSI_RS03440	WP_015452655.1	-	176S
CP004005.1	758034	G	A	@758035
CP004005.1	758035	C	A	missense	WSI_RS03440	WP_015452655.1	-	175R>175L
CP004005.1	758051	T	G	missense	WSI_RS03440	WP_015452655.1	-	170K>170Q
CP004005.1	758052	C	A	synonymous	WSI_RS03440	WP_015452655.1	-	169P
CP004005.1	758056	G	A	missense	WSI_RS03440	WP_015452655.1	-	168P>168L
CP004005.1	758100	G	A	synonymous	WSI_RS03440	WP_015452655.1	-	153F
CP004005.1	759838	T	G	missense	WSI_RS03445	WP_015452656.1	-	881S>881R
CP004005.1	760642	T	G	missense	WSI_RS03445	WP_015452656.1	-	613N>613H
CP004005.1	762105	C	T	missense	WSI_RS03445	WP_015452656.1	-	125R>125Q
CP004005.1	762167	G	C	missense	WSI_RS03445	WP_015452656.1	-	104C>104W
CP004005.1	762630	A	C	@762678
CP004005.1	762651	A	T	@762678
CP004005.1	762678	GAGACACTGGAAACGACACCTTTCTCT	G	frameshift	WSI_RS03450	WP_015452658.1	-	112GEKGVVSSVSMERLPNRRFNPNPHTIPAPIQTADGFLRRLLNPNGRSA>112GDGKASK
CP004005.1	763519	G	T	missense	WSI_RS03455	WP_015824920.1	+	92C>92F
CP004005.1	764095	T	C	synonymous	WSI_RS03460	WP_015452660.1	+	73C
CP004005.1	764807	G	T	missense	WSI_RS03460	WP_015452660.1	+	311G>311W
CP004005.1	765367	T	G	missense	WSI_RS03465	WP_015452661.1	+	131F>131V
CP004005.1	765385	G	C	missense	WSI_RS03465	WP_015452661.1	+	137V>137L
CP004005.1	765474	T	A	synonymous	WSI_RS03465	WP_015452661.1	+	166I
CP004005.1	765788	A	T	missense	WSI_RS03465	WP_015452661.1	+	271K>271I
CP004005.1	769706	A	G	synonymous	WSI_RS03490	WP_015452665.1	-	269D
CP004005.1	769756	G	T	missense	WSI_RS03490	WP_015452665.1	-	253R>253S
CP004005.1	770313	G	A	@770314
CP004005.1	770314	T	C	missense	WSI_RS03490	WP_015452665.1	-	67T>67V
CP004005.1	770320	G	A	missense	WSI_RS03490	WP_015452665.1	-	65H>65Y
CP004005.1	770321	G	T	missense	WSI_RS03490	WP_015452665.1	-	64F>64L
CP004005.1	776148	A	G	missense	WSI_RS03525	WP_041186036.1	+	20I>20M
CP004005.1	778167	T	C	synonymous	WSI_RS03530	WP_015452667.1	+	262L
CP004005.1	781748	T	G	synonymous	WSI_RS03535	WP_015452668.1	+	328A
CP004005.1	782819	T	C	missense	WSI_RS03540	WP_015452669.1	+	188F>188S
CP004005.1	784460	T	A	missense	WSI_RS03540	WP_015452669.1	+	735I>735N
CP004005.1	784699	A	T	missense	WSI_RS03540	WP_015452669.1	+	815K>815Y
CP004005.1	784701	A	T	@784699
CP004005.1	784702	A	C	missense	WSI_RS03540	WP_015452669.1	+	816I>816P
CP004005.1	784703	T	C	@784702
CP004005.1	784957	T	C	missense	WSI_RS03540	WP_015452669.1	+	901F>901L
CP004005.1	785536	CAACAGCAATTAGAAGAGGAAAAACCTCGT	C	frameshift	WSI_RS03540	WP_015452669.1	+	1094QQQLEEEKPRLLREKKPYIIVVSQEDKLSLQRDSIRLLWVESLEKKSMEMLDSLRVYLQDRSPLREIHKYFENRQTQNYDKQGKIGLIFLRSQGKIEIEITLDHYPISPEIAFDLEHITGITKVVQVIHNE>1094LIKRKETIYYCCFSRR
CP004005.1	785869	G	T	missense	WSI_RS03540	WP_015452669.1	+	1205A>1205S
CP004005.1	786815	G	A	synonymous	WSI_RS03545	WP_015452670.1	+	266V
CP004005.1	786882	G	C	missense	WSI_RS03545	WP_015452670.1	+	289A>289P
CP004005.1	787329	A	C	missense	WSI_RS03545	WP_015452670.1	+	438K>438Q
CP004005.1	787798	A	G	missense	WSI_RS03545	WP_015452670.1	+	594Q>594R
CP004005.1	787830	G	T	missense	WSI_RS03545	WP_015452670.1	+	605V>605L
CP004005.1	787835	C	T	synonymous	WSI_RS03545	WP_015452670.1	+	606T
CP004005.1	787856	GACTG	GACTGAAAACTG	frameshift	WSI_RS03545	WP_015452670.1	+	613KTAILISILHEVHIQIHQIESQEAMIEGFGKMSGRL>613KTENCYLDFYPA
CP004005.1	788589	A	G	missense	WSI_RS03550	WP_040055321.1	+	36H>36R
CP004005.1	788590	T	A	@788589
CP004005.1	788592	G	C	missense	WSI_RS03550	WP_040055321.1	+	37C>37S
CP004005.1	790230	C	A	missense	WSI_RS03555	WP_015452672.1	+	99N>99K
CP004005.1	792374	T	C	synonymous	WSI_RS03560	WP_015452673.1	+	140I
CP004005.1	792482	C	A	synonymous	WSI_RS03560	WP_015452673.1	+	176A
CP004005.1	793207	A	G	missense	WSI_RS03560	WP_015452673.1	+	418Q>418R
CP004005.1	793531	T	A	synonymous	WSI_RS05950	WP_015824924.1	+	64R
CP004005.1	793538	T	A	missense	WSI_RS05950	WP_015824924.1	+	67Y>67N
CP004005.1	795228	A	C	missense	WSI_RS03575	WP_192943154.1	-	118S>118A
CP004005.1	796625	T	G	missense	WSI_RS03580	WP_015452676.1	+	273F>273C
CP004005.1	796639	G	A	missense	WSI_RS03580	WP_015452676.1	+	278V>278I
CP004005.1	797342	C	T	synonymous	WSI_RS03585	WP_015452677.1	-	296L
CP004005.1	799595	T	C	missense	WSI_RS03600	WP_015452679.1	-	348E>348G
CP004005.1	799801	C	T	synonymous	WSI_RS03600	WP_015452679.1	-	279T
CP004005.1	803474	C	A	missense	WSI_RS03620	WP_015452683.1	+	71A>71D
CP004005.1	804885	C	A	synonymous	WSI_RS03620	WP_015452683.1	+	541G
CP004005.1	807472	G	A	stop coden gain	WSI_RS03635	WP_015452685.1	+	120W>120
CP004005.1	808641	G	A	missense	WSI_RS03645	WP_102134473.1	+	197M>197I
CP004005.1	808704	A	G	missense	WSI_RS03650	WP_015452688.1	+	3K>3R
CP004005.1	809124	A	G	missense	WSI_RS03650	WP_015452688.1	+	143Y>143C
CP004005.1	809146	T	G	synonymous	WSI_RS03650	WP_015452688.1	+	150R
CP004005.1	809159	T	G	missense	WSI_RS03650	WP_015452688.1	+	155Y>155D
CP004005.1	809302	T	A	synonymous	WSI_RS03650	WP_015452688.1	+	202V
CP004005.1	809305	T	A	missense	WSI_RS03650	WP_015452688.1	+	203N>203K
CP004005.1	809315	G	A	missense	WSI_RS03650	WP_015452688.1	+	207V>207I
CP004005.1	809322	T	C	missense	WSI_RS03650	WP_015452688.1	+	209L>209P
CP004005.1	809749	A	G	synonymous	WSI_RS03650	WP_015452688.1	+	351K
CP004005.1	809966	G	A	missense	WSI_RS03655	WP_015452689.1	+	3V>3I
CP004005.1	810502	T	A	synonymous	WSI_RS03655	WP_015452689.1	+	181R
CP004005.1	810929	A	T	missense	WSI_RS03660	WP_015452691.1	+	45N>45I
CP004005.1	811653	T	C	synonymous	WSI_RS03660	WP_015452691.1	+	286G
CP004005.1	811825	A	T	missense	WSI_RS03660	WP_015452691.1	+	344S>344C
CP004005.1	811879	A	T	missense	WSI_RS03660	WP_015452691.1	+	362M>362L
CP004005.1	811883	A	T	missense	WSI_RS03660	WP_015452691.1	+	363E>363V
CP004005.1	811929	T	A	synonymous	WSI_RS03660	WP_015452691.1	+	378L
CP004005.1	811939	A	T	missense	WSI_RS03660	WP_015452691.1	+	382S>382C
CP004005.1	813894	G	T	missense	WSI_RS03665	WP_031934960.1	+	593W>593C
CP004005.1	814408	A	T	missense	WSI_RS03670	WP_015452693.1	+	67K>67I
CP004005.1	815683	C	A	missense	WSI_RS03675	WP_015452694.1	+	140R>140S
CP004005.1	815686	C	A	missense	WSI_RS03675	WP_015452694.1	+	141L>141I
CP004005.1	815919	C	A	missense	WSI_RS03680	WP_015452695.1	+	28P>28T
CP004005.1	816031	C	T	missense	WSI_RS03680	WP_015452695.1	+	65A>65V
CP004005.1	816054	A	T	missense	WSI_RS03680	WP_015452695.1	+	73I>73F
CP004005.1	816063	A	T	missense	WSI_RS03680	WP_015452695.1	+	76M>76L
CP004005.1	816070	A	C	missense	WSI_RS03680	WP_015452695.1	+	78D>78A
CP004005.1	816910	T	G	synonymous	WSI_RS03690	WP_031934964.1	+	52G
CP004005.1	817024	G	T	synonymous	WSI_RS03690	WP_031934964.1	+	90V
CP004005.1	817499	A	G	missense	WSI_RS03690	WP_031934964.1	+	249M>249V
CP004005.1	817510	A	T	synonymous	WSI_RS03690	WP_031934964.1	+	252S
CP004005.1	817529	G	A	missense	WSI_RS03690	WP_031934964.1	+	259V>259T
CP004005.1	817530	T	C	@817529
CP004005.1	817531	A	T	@817529
CP004005.1	817535	C	T	synonymous	WSI_RS03690	WP_031934964.1	+	261L
CP004005.1	817537	T	A	@817535
CP004005.1	817540	T	C	synonymous	WSI_RS03690	WP_031934964.1	+	262P
CP004005.1	817558	A	C	synonymous	WSI_RS03690	WP_031934964.1	+	268P
CP004005.1	817561	G	T	synonymous	WSI_RS03690	WP_031934964.1	+	269T
CP004005.1	817564	T	A	synonymous	WSI_RS03690	WP_031934964.1	+	270P
CP004005.1	817567	T	A	synonymous	WSI_RS03690	WP_031934964.1	+	271V
CP004005.1	817570	T	C	synonymous	WSI_RS03690	WP_031934964.1	+	272S
CP004005.1	817574	C	T	synonymous	WSI_RS03690	WP_031934964.1	+	274L
CP004005.1	817576	C	G	@817574
CP004005.1	817579	C	T	synonymous	WSI_RS03690	WP_031934964.1	+	275I
CP004005.1	819130	G	T	missense	WSI_RS03695	WP_015452698.1	+	128A>128S
CP004005.1	820008	C	T	synonymous	WSI_RS03695	WP_015452698.1	+	420S
CP004005.1	820076	A	T	missense	WSI_RS03695	WP_015452698.1	+	443Q>443L
CP004005.1	820095	A	T	synonymous	WSI_RS03695	WP_015452698.1	+	449L
CP004005.1	820750	G	A	synonymous	WSI_RS03700	WP_015452699.1	+	161K
CP004005.1	821061	C	T	missense	WSI_RS03700	WP_015452699.1	+	265P>265L
CP004005.1	821765	A	G	missense	WSI_RS03705	WP_015452700.1	+	20D>20G
CP004005.1	823061	C	G	missense	WSI_RS03710	WP_031934966.1	+	194A>194G
CP004005.1	823468	A	T	missense	WSI_RS03710	WP_031934966.1	+	330I>330F
CP004005.1	824672	T	A	missense	WSI_RS03715	WP_015452702.1	+	132F>132L
CP004005.1	826460	T	C	synonymous	WSI_RS03720	WP_015452703.1	+	274A
CP004005.1	828649	G	A	missense	WSI_RS03735	WP_015452706.1	+	52E>52R
CP004005.1	828650	A	G	@828649
CP004005.1	828952	T	G	missense	WSI_RS03735	WP_015452706.1	+	153S>153A
CP004005.1	829620	T	A	missense	WSI_RS03735	WP_015452706.1	+	375N>375K
CP004005.1	831371	A	T	synonymous	WSI_RS03740	WP_015452707.1	+	210A
CP004005.1	831434	T	A	synonymous	WSI_RS03740	WP_015452707.1	+	231G
CP004005.1	832096	T	G	missense	WSI_RS03745	WP_015452708.1	+	97S>97A
CP004005.1	832312	A	T	missense	WSI_RS03745	WP_015452708.1	+	169N>169Y
CP004005.1	832669	G	A	missense	WSI_RS03745	WP_015452708.1	+	288V>288M
CP004005.1	833112	G	A	synonymous	WSI_RS03750	WP_015452709.1	+	95L
CP004005.1	833358	C	T	synonymous	WSI_RS03750	WP_015452709.1	+	177N
CP004005.1	834005	C	G	missense	WSI_RS03755	WP_015452710.1	+	168L>168V
CP004005.1	834388	C	A	synonymous	WSI_RS03755	WP_015452710.1	+	295A
CP004005.1	834431	T	C	missense	WSI_RS03755	WP_015452710.1	+	310C>310R
CP004005.1	834449	T	G	missense	WSI_RS03755	WP_015452710.1	+	316L>316V
CP004005.1	834540	C	A	missense	WSI_RS03755	WP_015452710.1	+	346T>346K
CP004005.1	835927	T	C	synonymous	WSI_RS03755	WP_015452710.1	+	808G
CP004005.1	836618	C	T	missense	WSI_RS03760	WP_015452711.1	-	621G>621R
CP004005.1	836901	G	A	synonymous	WSI_RS03760	WP_015452711.1	-	526I
CP004005.1	837193	G	A	missense	WSI_RS03760	WP_015452711.1	-	429T>429I
CP004005.1	838399	T	G	missense	WSI_RS03760	WP_015452711.1	-	27D>27A
CP004005.1	838405	C	T	missense	WSI_RS03760	WP_015452711.1	-	25S>25N
CP004005.1	844407	ATCC	ATCCAATCTCCTCC	@844409,frameshift	WSI_RS03795	WP_015452712.1	-	306MMEIYDQTHPSITQKDKKN>310RRLDDGDI
CP004005.1	844409	CCTCT	CCTATCTCCATCTCT,CCT	frameshift	WSI_RS03795	WP_015452712.1	-	305RMMEIYDQTHPSITQKDKKN>305RWR
CP004005.1	844410	C	CAATCTCCTCCAT	inframe insertion	WSI_RS03795	WP_015452712.1	-	305R>305NGGDW
CP004005.1	844455	G	A	missense	WSI_RS03795	WP_015452712.1	-	290S>290F
CP004005.1	850065	AGT	A	frameshift	WSI_RS03825	WP_015452718.1	+	218SKGRLRVAAAVSVAKDIADRVGPLFDVNVDLVVVDTAHGHSQKVLDAVVQIKKNFPSLLVMAGNIATAEGALALIDAGADIIKVGIGPGSICTTRVVTGVGCPQLSAIMSVVEVAERAGVAIVADGGIRFSGDIAKAIAAGSACVMIGSLLAGTDESPGDIFLYQGRSFKSYRGMGSVAAMERGSSARYSQDGVTDVLKLVPEGIEGRVPYKGPIASVLHQMSGGLKSSMGYVGASNIEEFQKKANFIRVSVAGLRESHVHDVKITRESPNYSETI>218KRAFTSCSCCFSSEGYCRSSRSSF
CP004005.1	850484	G	T	synonymous	WSI_RS03825	WP_015452718.1	+	357A
CP004005.1	851214	G	T	missense	WSI_RS03830	WP_015824936.1	-	21R>21S
CP004005.1	855731	G	A	missense	WSI_RS03860	WP_015452725.1	+	64G>64E
CP004005.1	856570	A	G	missense	WSI_RS03860	WP_015452725.1	+	344T>344A
CP004005.1	859062	T	C	missense	WSI_RS03870	WP_015452727.1	-	109T>109A
CP004005.1	859371	T	C	missense	WSI_RS03870	WP_015452727.1	-	6K>6E
CP004005.1	862114	T	C	missense	WSI_RS03885	WP_015824937.1	+	148V>148A
CP004005.1	862124	T	A	missense	WSI_RS03885	WP_015824937.1	+	151D>151E
CP004005.1	862208	A	T	missense	WSI_RS03885	WP_015824937.1	+	179Q>179H
CP004005.1	864155	A	G	synonymous	WSI_RS03890	WP_015452732.1	+	372V
CP004005.1	865609	G	C	missense	WSI_RS03895	WP_015452733.1	-	171S>171W
CP004005.1	866104	A	G	missense	WSI_RS03895	WP_015452733.1	-	6V>6A
CP004005.1	866371	T	C	synonymous	WSI_RS03900	WP_015452734.1	-	753Q
CP004005.1	866422	T	G	synonymous	WSI_RS03900	WP_015452734.1	-	736I
CP004005.1	866425	A	G	synonymous	WSI_RS03900	WP_015452734.1	-	735A
CP004005.1	866429	A	T	missense	WSI_RS03900	WP_015452734.1	-	734L>734H
CP004005.1	866436	G	C	missense	WSI_RS03900	WP_015452734.1	-	732L>732V
CP004005.1	866443	T	G	synonymous	WSI_RS03900	WP_015452734.1	-	729G
CP004005.1	866510	G	A	missense	WSI_RS03900	WP_015452734.1	-	707S>707F
CP004005.1	866527	G	C	synonymous	WSI_RS03900	WP_015452734.1	-	701G
CP004005.1	866582	A	T	missense	WSI_RS03900	WP_015452734.1	-	683M>683K
CP004005.1	867379	T	C	synonymous	WSI_RS03900	WP_015452734.1	-	417L
CP004005.1	867531	G	C	missense	WSI_RS03900	WP_015452734.1	-	367L>367V
CP004005.1	867879	A	C	missense	WSI_RS03900	WP_015452734.1	-	251L>251V
CP004005.1	867881	A	C	stop coden gain	WSI_RS03900	WP_015452734.1	-	250L>250
CP004005.1	867883	A	C	@867884
CP004005.1	867884	A	G	missense	WSI_RS03900	WP_015452734.1	-	249I>249T
CP004005.1	868296	C	A	missense	WSI_RS03900	WP_015452734.1	-	112A>112S
CP004005.1	869352	C	T	missense	WSI_RS03905	WP_015452735.1	+	158S>158L
CP004005.1	869606	G	T	missense	WSI_RS03905	WP_015452735.1	+	243V>243F
CP004005.1	871429	C	T	missense	WSI_RS03925	WP_015452740.1	-	155D>155N
CP004005.1	871650	T	C	missense	WSI_RS03925	WP_015452740.1	-	81K>81R
CP004005.1	871723	CTTCTGCTGCTTTTTCTGCTGCTTTTT	CTTCTGCTGCTTTTT	inframe deletion	WSI_RS03925	WP_015452740.1	-	53KAAEA>53A
CP004005.1	873434	A	T	missense	WSI_RS03935	WP_015452742.1	-	233V>233D
CP004005.1	876067	C	A	missense	WSI_RS03950	WP_015452745.1	+	48Q>48K
CP004005.1	876069	G	A	@876067
CP004005.1	876077	C	A	missense	WSI_RS03950	WP_015452745.1	+	51A>51E
CP004005.1	876078	T	A	@876077
CP004005.1	876079	T	C	synonymous	WSI_RS03950	WP_015452745.1	+	52L
CP004005.1	876080	T	G,C	missense	WSI_RS03950	WP_015452745.1	+	52L>52W
CP004005.1	876081	G	A	@876080
CP004005.1	876084	T	A	synonymous	WSI_RS03950	WP_015452745.1	+	53L
CP004005.1	876091	G	A	missense	WSI_RS03950	WP_015452745.1	+	56V>56I
CP004005.1	876097	G	A,C	missense	WSI_RS03950	WP_015452745.1	+	58D>58N
CP004005.1	876102	T	A	missense	WSI_RS03950	WP_015452745.1	+	59H>59Q
CP004005.1	876103	G	T	missense	WSI_RS03950	WP_015452745.1	+	60V>60F
CP004005.1	876938	G	A	missense	WSI_RS03950	WP_015452745.1	+	338R>338H
CP004005.1	876956	A	G	missense	WSI_RS03950	WP_015452745.1	+	344D>344G
CP004005.1	878203	T	C	synonymous	WSI_RS03955	WP_015452746.1	-	502S
CP004005.1	878219	T	C	@878220
CP004005.1	878220	G	C	missense	WSI_RS03955	WP_015452746.1	-	497H>497G
CP004005.1	878221	T	C	synonymous	WSI_RS03955	WP_015452746.1	-	496L
CP004005.1	878224	T	G	missense	WSI_RS03955	WP_015452746.1	-	495K>495N
CP004005.1	878344	A	T	missense	WSI_RS03955	WP_015452746.1	-	455F>455L
CP004005.1	880086	A	C	missense	WSI_RS03960	WP_015452747.1	+	59S>59R
CP004005.1	881182	C	T	missense	WSI_RS03960	WP_015452747.1	+	424P>424L
CP004005.1	882839	T	A	synonymous	WSI_RS03965	WP_015452748.1	+	335I
CP004005.1	885462	T	A	missense	WSI_RS03970	WP_015452749.1	-	88E>88V
CP004005.1	886508	T	A	missense	WSI_RS03975	WP_015452750.1	+	138D>138E
CP004005.1	886650	C	G	missense	WSI_RS03975	WP_015452750.1	+	186L>186V
CP004005.1	888242	C	A	synonymous	WSI_RS03985	WP_015452752.1	+	170R
CP004005.1	889001	G	T	missense	WSI_RS03990	WP_015452753.1	+	125A>125S
CP004005.1	889500	T	G	missense	WSI_RS03990	WP_015452753.1	+	291I>291R
CP004005.1	889565	C	A	missense	WSI_RS03995	WP_015452754.1	+	6T>6N
CP004005.1	892215	C	G	missense	WSI_RS04000	WP_031934991.1	+	337I>337M
CP004005.1	892799	A	C	missense	WSI_RS04000	WP_031934991.1	+	532E>532A
CP004005.1	893755	T	C	synonymous	WSI_RS04005	WP_015452756.1	+	175G
CP004005.1	893761	T	A	missense	WSI_RS04005	WP_015452756.1	+	177S>177R
CP004005.1	893779	T	A	synonymous	WSI_RS04005	WP_015452756.1	+	183R
CP004005.1	893828	T	A	missense	WSI_RS04005	WP_015452756.1	+	200S>200T
CP004005.1	894147	C	G	missense	WSI_RS04005	WP_015452756.1	+	306P>306R
CP004005.1	897156	A	T	missense	WSI_RS04015	WP_015452758.1	+	257T>257S
CP004005.1	897285	A	C	missense	WSI_RS04015	WP_015452758.1	+	300K>300Q
CP004005.1	897337	A	C	missense	WSI_RS04015	WP_015452758.1	+	317D>317A
CP004005.1	897357	G	T	missense	WSI_RS04015	WP_015452758.1	+	324A>324S
CP004005.1	897891	T	A	missense	WSI_RS04020	WP_015452759.1	-	494E>494D
CP004005.1	897977	A	C	missense	WSI_RS04020	WP_015452759.1	-	466W>466G
CP004005.1	898266	C	T	synonymous	WSI_RS04020	WP_015452759.1	-	369T
CP004005.1	898412	T	A	stop coden gain	WSI_RS04020	WP_015452759.1	-	321K>321
CP004005.1	898437	T	A	synonymous	WSI_RS04020	WP_015452759.1	-	312G
CP004005.1	899347	G	A	missense	WSI_RS04020	WP_015452759.1	-	9A>9V
CP004005.1	899348	C	A	missense	WSI_RS04020	WP_015452759.1	-	9A>9S
CP004005.1	900219	G	A	synonymous	WSI_RS04025	WP_015452760.1	+	30L
CP004005.1	900223	T	A	missense	WSI_RS04025	WP_015452760.1	+	32S>32N
CP004005.1	900224	C	A	@900223
CP004005.1	900226	T	G	missense	WSI_RS04025	WP_015452760.1	+	33F>33E
CP004005.1	900227	T	A	@900226
CP004005.1	900228	T	G	@900226
CP004005.1	900229	G	A	missense	WSI_RS04025	WP_015452760.1	+	34V>34I
CP004005.1	900238	G	A	missense	WSI_RS04025	WP_015452760.1	+	37V>37K
CP004005.1	900239	T	A	@900238
CP004005.1	900241	G	A	missense	WSI_RS04025	WP_015452760.1	+	38D>38N
CP004005.1	900253	G	A	missense	WSI_RS04025	WP_015452760.1	+	42D>42N
CP004005.1	900258	G	A	synonymous	WSI_RS04025	WP_015452760.1	+	43Q
CP004005.1	900263	C	T	missense	WSI_RS04025	WP_015452760.1	+	45T>45I
CP004005.1	900264	G	C	@900263
CP004005.1	900265	G	C	missense	WSI_RS04025	WP_015452760.1	+	46V>46L
CP004005.1	900267	G	C	@900265
CP004005.1	900270	G	A	missense	WSI_RS04025	WP_015452760.1	+	47M>47I
CP004005.1	900273	G	A	synonymous	WSI_RS04025	WP_015452760.1	+	48Q
CP004005.1	900278	C	A	missense	WSI_RS04025	WP_015452760.1	+	50T>50K
CP004005.1	900280	G	A	missense	WSI_RS04025	WP_015452760.1	+	51A>51T
CP004005.1	900281	C	A	missense	WSI_RS04025	WP_015452760.1	+	51A>51D
CP004005.1	900282	T	A	@900280,@900281,synonymous	WSI_RS04025	WP_015452760.1	+	51A
CP004005.1	900283	T	A	missense	WSI_RS04025	WP_015452760.1	+	52L>52R
CP004005.1	900284	T	G,A	@900283,missense	WSI_RS04025	WP_015452760.1	+	52L>52W
CP004005.1	900285	G	T,A	@900283
CP004005.1	900286	C	A	missense	WSI_RS04025	WP_015452760.1	+	53L>53I
CP004005.1	900287	T	C	missense	WSI_RS04025	WP_015452760.1	+	53L>53P
CP004005.1	900692	CAAA	CAAAA	missense & inframe altering	WSI_RS04025	WP_015452760.1	+	188SKYILQSIW>188SKVHPPKYL
CP004005.1	900715	TGGG	TGG	@900692
CP004005.1	901283	C	T	missense	WSI_RS04025	WP_015452760.1	+	385T>385I
CP004005.1	901333	A	T	missense	WSI_RS04025	WP_015452760.1	+	402T>402S
CP004005.1	901349	A	T	missense	WSI_RS04025	WP_015452760.1	+	407D>407V
CP004005.1	901675	A	G	synonymous	WSI_RS04030	WP_015452761.1	-	415L
CP004005.1	901873	A	G	missense	WSI_RS04030	WP_015452761.1	-	349S>349P
CP004005.1	904950	T	C	missense	WSI_RS04040	WP_015452763.1	+	48I>48T
CP004005.1	907441	G	T	synonymous	WSI_RS04045	WP_015452764.1	+	615L
CP004005.1	908283	T	G	missense	WSI_RS04045	WP_015452764.1	+	896L>896R
CP004005.1	908287	T	A	missense	WSI_RS04045	WP_015452764.1	+	897D>897E
CP004005.1	908291	T	A	missense	WSI_RS04045	WP_015452764.1	+	899L>899R
CP004005.1	908292	T	G	@908291
CP004005.1	908327	T	G	missense	WSI_RS04045	WP_015452764.1	+	911F>911D
CP004005.1	908328	T	A	@908327
CP004005.1	908349	G	A	missense	WSI_RS04045	WP_015452764.1	+	918S>918N
CP004005.1	908350	T	C	@908349
CP004005.1	908354	T	A	missense	WSI_RS04045	WP_015452764.1	+	920L>920I
CP004005.1	910534	G	A	missense	WSI_RS04055	WP_015452766.1	+	25C>25Y
CP004005.1	912168	G	A	missense	WSI_RS04060	WP_015452767.1	-	42T>42I
CP004005.1	913694	T	A	missense	WSI_RS04080	WP_015452770.1	+	14S>14R
CP004005.1	913840	G	A	missense	WSI_RS04080	WP_015452770.1	+	63G>63D
CP004005.1	913845	T	A	missense	WSI_RS04080	WP_015452770.1	+	65S>65T
CP004005.1	913869	T	G	missense	WSI_RS04080	WP_015452770.1	+	73Y>73D
CP004005.1	914285	T	A	missense	WSI_RS04080	WP_015452770.1	+	211N>211K
CP004005.1	915829	G	T	synonymous	WSI_RS04090	WP_015452772.1	+	245R
CP004005.1	915865	G	T	missense	WSI_RS04090	WP_015452772.1	+	257K>257N
CP004005.1	915901	G	T	synonymous	WSI_RS04090	WP_015452772.1	+	269T
CP004005.1	915923	G	T	stop coden gain	WSI_RS04090	WP_015452772.1	+	277E>277
CP004005.1	916950	C	A	missense	WSI_RS04095	WP_015452773.1	+	272P>272Q
CP004005.1	916992	T	C	missense	WSI_RS04095	WP_015452773.1	+	286V>286A
CP004005.1	917041	A	G	synonymous	WSI_RS04095	WP_015452773.1	+	302G
CP004005.1	917059	A	G	synonymous	WSI_RS04095	WP_015452773.1	+	308K
CP004005.1	917260	C	A	synonymous	WSI_RS04095	WP_015452773.1	+	375T
CP004005.1	917937	G	C	synonymous	WSI_RS04100	WP_015452774.1	+	122T
CP004005.1	918446	G	C	missense	WSI_RS04100	WP_015452774.1	+	292G>292A
CP004005.1	918772	G	T	missense	WSI_RS04100	WP_015452774.1	+	401A>401S
CP004005.1	918976	G	C	missense	WSI_RS04100	WP_015452774.1	+	469V>469L
CP004005.1	920283	A	C	synonymous	WSI_RS04110	WP_015452776.1	-	660R
CP004005.1	921216	T	A	@921217
CP004005.1	921217	T	C	missense	WSI_RS04110	WP_015452776.1	-	349Q>349R
CP004005.1	921220	G	A	missense	WSI_RS04110	WP_015452776.1	-	348T>348I
CP004005.1	921224	T	C	missense	WSI_RS04110	WP_015452776.1	-	347N>347D
CP004005.1	922031	G	A	stop coden gain	WSI_RS04110	WP_015452776.1	-	78Q>78
CP004005.1	922663	A	C	missense	WSI_RS04120	WP_015452778.1	+	8E>8A
CP004005.1	924312	T	G	missense	WSI_RS04120	WP_015452778.1	+	558Y>558D
CP004005.1	924556	A	G	missense	WSI_RS04120	WP_015452778.1	+	639Q>639R
CP004005.1	924624	A	G	missense	WSI_RS04120	WP_015452778.1	+	662I>662V
CP004005.1	925852	G	T	missense	WSI_RS04120	WP_015452778.1	+	1071R>1071L
CP004005.1	927661	G	A	missense	WSI_RS04125	WP_015452779.1	+	176G>176E
CP004005.1	929384	C	A	missense	WSI_RS04135	WP_102134470.1	-	245G>245V
CP004005.1	929654	A	T	missense	WSI_RS04135	WP_102134470.1	-	155L>155H
CP004005.1	929995	A	C	missense	WSI_RS04135	WP_102134470.1	-	41I>41M
CP004005.1	933532	T	C	missense	WSI_RS04140	WP_015452783.1	-	101E>101G
CP004005.1	933721	A	G	missense	WSI_RS04140	WP_015452783.1	-	38V>38A
CP004005.1	934004	A	C	missense	WSI_RS04145	WP_015452784.1	+	5L>5F
CP004005.1	934012	C	T	missense	WSI_RS04145	WP_015452784.1	+	8S>8F
CP004005.1	934100	T	C	synonymous	WSI_RS04145	WP_015452784.1	+	37D
CP004005.1	934383	G	T	stop coden gain	WSI_RS04145	WP_015452784.1	+	132E>132
CP004005.1	934425	G	T	missense	WSI_RS04145	WP_015452784.1	+	146V>146L
CP004005.1	934428	T	C	missense	WSI_RS04145	WP_015452784.1	+	147S>147P
CP004005.1	935106	G	C	missense	WSI_RS04150	WP_120715547.1	+	103E>103D
CP004005.1	935845	GAAAAAAAAA	GAAAAAAAAAA	frameshift	WSI_RS04150	WP_120715547.1	+	350EKKIKTMILKKMTSNTL>350EKKNKNDDLKKDDIQYSV
CP004005.1	936714	A	C	missense	WSI_RS04155	WP_040055325.1	-	56L>55R
CP004005.1	936718	T	C	missense	WSI_RS04155	WP_040055325.1	-	55N>54D
CP004005.1	936719	TTGC	T	inframe deletion	WSI_RS04155	WP_040055325.1	-	53SQ>53S
CP004005.1	937711	G	T	stop coden gain	WSI_RS04160	WP_015452787.1	+	82E>82
CP004005.1	938494	C	T	missense	WSI_RS04165	WP_015452788.1	+	78P>78L
CP004005.1	938718	C	T	missense	WSI_RS04165	WP_015452788.1	+	153P>153S
CP004005.1	938946	C	A	synonymous	WSI_RS04170	WP_015452789.1	+	18S
CP004005.1	939266	G	T	missense	WSI_RS04170	WP_015452789.1	+	125G>125V
CP004005.1	939379	GGAGAAACTTTAAAACAAGTCTCTGAAAG	GG	inframe deletion	WSI_RS04170	WP_015452789.1	+	163GETLKQVSES>163G
CP004005.1	939976	A	T	synonymous	WSI_RS04175	WP_015452790.1	+	7I
CP004005.1	939977	G	A	missense	WSI_RS04175	WP_015452790.1	+	8V>8S
CP004005.1	939978	T	G	@939977
CP004005.1	940670	G	C	missense	WSI_RS04175	WP_015452790.1	+	239A>239P
CP004005.1	942174	C	A	missense	WSI_RS04180	WP_015452791.1	-	244G>244V
CP004005.1	942229	C	A	stop coden gain	WSI_RS04180	WP_015452791.1	-	226E>226
CP004005.1	942230	T	G	synonymous	WSI_RS04180	WP_015452791.1	-	225L
CP004005.1	942412	T	C	missense	WSI_RS04180	WP_015452791.1	-	165K>165E
CP004005.1	942422	G	A	synonymous	WSI_RS04180	WP_015452791.1	-	161V
CP004005.1	942447	T	A	missense	WSI_RS04180	WP_015452791.1	-	153Y>153F
CP004005.1	942468	A	G,C	missense	WSI_RS04180	WP_015452791.1	-	146L>146P
CP004005.1	942577	C	A	missense	WSI_RS04180	WP_015452791.1	-	110V>110F
CP004005.1	942661	G	T	missense	WSI_RS04180	WP_015452791.1	-	82L>82I
CP004005.1	945393	G	A	missense	WSI_RS04195	WP_015452795.1	-	63S>63L
CP004005.1	945517	G	A	missense	WSI_RS04195	WP_015452795.1	-	22P>22S
CP004005.1	947134	G	T	stop coden gain	WSI_RS04205	WP_015452797.1	+	73G>73
CP004005.1	948307	A	C	missense	WSI_RS04210	WP_015824951.1	-	368I>368M
CP004005.1	948444	A	G	missense	WSI_RS04210	WP_015824951.1	-	323F>323L
CP004005.1	949237	G	A	synonymous	WSI_RS04210	WP_015824951.1	-	58Y
CP004005.1	949954	T	A	missense	WSI_RS04220	WP_015452800.1	-	64N>64I
CP004005.1	949957	C	A	missense	WSI_RS04220	WP_015452800.1	-	63G>63V
CP004005.1	952255	T	A	missense	WSI_RS04225	WP_015452801.1	-	43M>43L
CP004005.1	954459	G	A	missense	WSI_RS04240	WP_015452804.1	-	24L>24F
CP004005.1	954720	A	G	synonymous	WSI_RS04245	WP_015452805.1	-	407S
CP004005.1	954951	T	C	synonymous	WSI_RS04245	WP_015452805.1	-	330L
CP004005.1	955248	C	T	synonymous	WSI_RS04245	WP_015452805.1	-	231V
CP004005.1	955902	T	A	synonymous	WSI_RS04245	WP_015452805.1	-	13L
CP004005.1	956524	C	T	missense	WSI_RS04250	WP_015452806.1	-	104R>104H
CP004005.1	956822	T	A	missense	WSI_RS04250	WP_015452806.1	-	5I>5F
CP004005.1	957903	C	G	missense	WSI_RS04255	WP_015452807.1	-	102V>102L
CP004005.1	958764	A	G	missense	WSI_RS04260	WP_015452808.1	+	79N>79D
CP004005.1	958775	T	A	missense	WSI_RS04260	WP_015452808.1	+	82H>82Q
CP004005.1	958778	T	C	synonymous	WSI_RS04260	WP_015452808.1	+	83V
CP004005.1	958780	A	G	missense	WSI_RS04260	WP_015452808.1	+	84E>84G
CP004005.1	958783	A	G	missense	WSI_RS04260	WP_015452808.1	+	85K>85R
CP004005.1	958785	A	G	missense	WSI_RS04260	WP_015452808.1	+	86N>86A
CP004005.1	958786	A	C	@958785
CP004005.1	958787	T	G	@958785
CP004005.1	958789	T	C	missense	WSI_RS04260	WP_015452808.1	+	87F>87S
CP004005.1	958790	T	G	@958789
CP004005.1	959207	G	C	synonymous	WSI_RS04265	WP_015452809.1	+	108T
CP004005.1	960866	T	C	missense	WSI_RS04270	WP_015452810.1	+	111I>111T
CP004005.1	960890	T	C	missense	WSI_RS04270	WP_015452810.1	+	119V>119A
CP004005.1	961008	T	C	synonymous	WSI_RS04270	WP_015452810.1	+	158D
CP004005.1	961014	T	G	stop coden gain	WSI_RS04270	WP_015452810.1	+	160Y>160
CP004005.1	962017	A	G	missense	WSI_RS04270	WP_015452810.1	+	495K>495E
CP004005.1	963390	C	A	missense	WSI_RS06030	WP_155714013.1	-	13S>13I
CP004005.1	963769	A	G	missense	WSI_RS04280	WP_015452812.1	-	67F>67L
CP004005.1	963772	G	C	missense	WSI_RS04280	WP_015452812.1	-	66Q>66E
CP004005.1	963779	G	T	@963781
CP004005.1	963780	G	T	@963781
CP004005.1	963781	G	C	missense	WSI_RS04280	WP_015452812.1	-	63P>63E
CP004005.1	963789	T	G	missense	WSI_RS04280	WP_015452812.1	-	60Q>60P
CP004005.1	963791	T	A	@963793
CP004005.1	963792	G	T	@963793
CP004005.1	963793	A	C	missense	WSI_RS04280	WP_015452812.1	-	59S>59D
CP004005.1	963794	T	G	missense	WSI_RS04280	WP_015452812.1	-	58E>58D
CP004005.1	963798	A	G	missense	WSI_RS04280	WP_015452812.1	-	57I>57T
CP004005.1	963801	A	T	missense	WSI_RS04280	WP_015452812.1	-	56V>56E
CP004005.1	963866	G	C	missense	WSI_RS04280	WP_015452812.1	-	34H>34Q
CP004005.1	964696	T	G	synonymous	WSI_RS04285	WP_015452813.1	+	13T
CP004005.1	964792	T	G	synonymous	WSI_RS04285	WP_015452813.1	+	45G
CP004005.1	965034	T	C	missense	WSI_RS04285	WP_015452813.1	+	126V>126A
CP004005.1	965219	T	A	missense	WSI_RS04285	WP_015452813.1	+	188S>188T
CP004005.1	966870	T	A	synonymous	WSI_RS04290	WP_015452815.1	-	46S
CP004005.1	968258	ATAAAACAGAAGTTTCTTGTTTACCTCCAAGAGAGGGAAACGGTTTCACCCCCTTCCATTCTTCCGGTACTTTATCTAATAAATGCCGACCCCATGTATAACCCAACGCCTCCGCAATATCTTTCGCTACAAACCAATAGTTGCCATCATCAACAACCGTACGAATCAGGTTGTTTTCAAAGTTAAATGGGGTTATGGCGTTGGTACCTTTCTTCTTGTTCATGAAGGCTTCCTTCATTTGTGAGTTGAGGATTCAGAGAGGGGGAGTCAAAACAACAACATCCCCATCCCCATAACTCCTGACTTTATTCACTGGAAGGTTTCGCGCCTTGCCTCTTAGAAGCTTTATGTCTCTGATTCAGCTTATCGCTTAACTGACCTTGCTCCGCTGGTGTCAAG…	AT	stop coden lost & inframe deletion & start coden lost	WSI_RS06090	WP_015452820.1	-,stop_lost&inframe_deletion	WSI_RS04315
CP004005.1	968631	A	G	synonymous	WSI_RS06090	WP_015452820.1	-	51L
CP004005.1	971075	G	A	synonymous	WSI_RS04325	WP_015452822.1	+	80E
CP004005.1	971437	G	A	synonymous	WSI_RS04330	WP_015452823.1	+	48K
CP004005.1	971492	G	A	missense	WSI_RS04330	WP_015452823.1	+	67V>67I
CP004005.1	971594	G	T	stop coden gain	WSI_RS04330	WP_015452823.1	+	101E>101
CP004005.1	972865	A	T	stop coden gain	WSI_RS04335	WP_171816670.1	-	656Y>656
CP004005.1	973411	T	C	synonymous	WSI_RS04335	WP_171816670.1	-	474V
CP004005.1	976148	T	C	missense	WSI_RS04345	WP_015452827.1	+	64V>64A
CP004005.1	976259	A	G	missense	WSI_RS04345	WP_015452827.1	+	101H>101R
CP004005.1	979299	T	G	@979300
CP004005.1	979300	T	A	missense	WSI_RS04370	WP_015452832.1	-	122N>122S
CP004005.1	979302	A	G	@979303
CP004005.1	979303	T	A	missense	WSI_RS04370	WP_015452832.1	-	121M>121S
CP004005.1	979349	C	T	synonymous	WSI_RS04370	WP_015452832.1	-	105T
CP004005.1	980059	T	C	@980364
CP004005.1	980364	A	AAG	frameshift	WSI_RS04375	WP_015452833.1	-	386IRGNILMALSNHSKAMLLTTSNKSEISVGYGTLYGDMSGGFNPLKDLYKTQVFQLASWRNSHGITSGLGPLTEVIPPSILEKSPSAELRPHQTDQESLPPYPILDDIIKRIVENEESFINNDQEYNDETVRYVEHLLYGSEYKRRQAPVGTKITAKSFGRDRLYPISNKFRDHISEE>386TSEAIF
CP004005.1	980365	T	A	missense	WSI_RS04375	WP_015452833.1	-	386I>386F
CP004005.1	980366	A	T	synonymous	WSI_RS04375	WP_015452833.1	-	385R
CP004005.1	980430	G	T	missense	WSI_RS04375	WP_015452833.1	-	364S>364Y
CP004005.1	980715	A	G	missense	WSI_RS04375	WP_015452833.1	-	269L>269P
CP004005.1	980973	T	G	missense	WSI_RS04375	WP_015452833.1	-	183K>183T
CP004005.1	981079	G	T	missense	WSI_RS04375	WP_015452833.1	-	148L>148I
CP004005.1	981177	A	G	missense	WSI_RS04375	WP_015452833.1	-	115I>115T
CP004005.1	982737	G	A	missense	WSI_RS05955	WP_040055314.1	+	23G>23S
CP004005.1	983138	T	C	missense	WSI_RS04380	WP_015452834.1	+	88I>88T
CP004005.1	983844	T	C	synonymous	WSI_RS04380	WP_015452834.1	+	323C
CP004005.1	986136	A	G	missense	WSI_RS05755	WP_015452837.1	-	7L>7S
CP004005.1	988276	T	A	missense	WSI_RS04400	WP_015452838.1	-	303H>303L
CP004005.1	988291	T	A	missense	WSI_RS04400	WP_015452838.1	-	298Q>298L
CP004005.1	989717	T	C	missense	WSI_RS04405	WP_015452839.1	-	35E>35G
CP004005.1	989812	G	T	synonymous	WSI_RS04405	WP_015452839.1	-	3I
CP004005.1	990021	T	C	missense	WSI_RS04410	WP_210160548.1	-	119E>119G
CP004005.1	990047	C	G	synonymous	WSI_RS04410	WP_210160548.1	-	110R
CP004005.1	990282	CTTTTTTT	CTTTTTT	frameshift	WSI_RS04410	WP_210160548.1	-	32SRTMLHEATLLEIAYAHETMPKGFVGLNAPSCEQYMQFIANRRCHQIGLEPLFKYTENPFPWMSEVIDLKKEKNFFETRVTEYQQGAELKWD>32VAPCSMKLPSSKSPMHMKQCQKGSWG
CP004005.1	990340	G	A	missense	WSI_RS04410	WP_210160548.1	-	13P>13S
CP004005.1	993709	A	C	missense	WSI_RS04430	WP_015452843.1	-	725D>725E
CP004005.1	993714	C	T	missense	WSI_RS04430	WP_015452843.1	-	724D>724N
CP004005.1	995468	T	G	missense	WSI_RS04430	WP_015452843.1	-	139E>139A
CP004005.1	995483	T	G	missense	WSI_RS04430	WP_015452843.1	-	134E>134A
CP004005.1	995500	T	C	synonymous	WSI_RS04430	WP_015452843.1	-	128Q
CP004005.1	996117	A	T	@996118
CP004005.1	996118	T	TTTCTATTGCAATATCGATCTCACTAGCTTGATGGTTTGATTTCA	frameshift	WSI_RS04435	WP_015452844.1	-	124HQVDRNHTLSNLRGACYQPSLVSNSSLKLWDVAF>124LKSNHQASEIDIAIENKLIEIIPSATSEVLVISPLLCLTRR
CP004005.1	996119	G	A	missense	WSI_RS04435	WP_015452844.1	-	124H>124Y
CP004005.1	996119	GATCAGGCAGGTTTTCTATTGCAATATCGATCTCACTAGCTTGATGGTTTG	GATCAGGCAGGTTTTCTATTGCAATATCGATCTCACTAGCTTGATGGTTTGATTTCAAATCAGGCAGGTTTTCTATTGCAATATCGATCTCACTAGCTTGATGGTTTGATTTCAAATCAGGCAGGTTTTCTATTGCAATATCGATCTCACTAGCTTGATGGTTTG,GATCAGGCAGGTTTTCTATTGCAATATCGATCTCACTAGCTTGATGGTTTGATTTCAAATCAGGCAGGTTTTCTATTGCAATATCGATCTCACTAGCTTGATGGTTTG	inframe insertion	WSI_RS04435	WP_015452844.1	-	124H>124LKSNHQASEIDIAIENLPDH
CP004005.1	997374	C	A	stop coden gain	WSI_RS04440	WP_015452845.1	-	228E>228
CP004005.1	998998	A	T	missense	WSI_RS04445	WP_015452846.1	-	63L>63H
CP004005.1	999903	G	A	missense	WSI_RS04450	WP_015452847.1	-	181S>181L
CP004005.1	1003139	T	C	missense	WSI_RS04465	WP_015452850.1	-	203D>203G
CP004005.1	1003143	T	C	missense	WSI_RS04465	WP_015452850.1	-	202I>202V
CP004005.1	1003148	T	C	@1003149
CP004005.1	1003149	T	C	missense	WSI_RS04465	WP_015452850.1	-	200K>200G
CP004005.1	1003157	C	A	missense	WSI_RS04465	WP_015452850.1	-	197G>197V
CP004005.1	1004318	G	T	synonymous	WSI_RS04470	WP_015452851.1	-	120L
CP004005.1	1004323	T	A	missense	WSI_RS04470	WP_015452851.1	-	119T>119S
CP004005.1	1004345	A	C	synonymous	WSI_RS04470	WP_015452851.1	-	111V
CP004005.1	1004352	A	T	missense	WSI_RS04470	WP_015452851.1	-	109I>109N
CP004005.1	1004369	A	T	synonymous	WSI_RS04470	WP_015452851.1	-	103L
CP004005.1	1004417	A	T	stop coden gain	WSI_RS04470	WP_015452851.1	-	87C>87
CP004005.1	1004439	A	G	missense	WSI_RS04470	WP_015452851.1	-	80I>80T
CP004005.1	1004466	G	T	missense	WSI_RS04470	WP_015452851.1	-	71P>71H
CP004005.1	1004468	A	T	missense	WSI_RS04470	WP_015452851.1	-	70H>70Q
CP004005.1	1004489	A	C	@1004490
CP004005.1	1004490	G	T	stop coden gain	WSI_RS04470	WP_015452851.1	-	63S>63
CP004005.1	1004511	A	G	missense	WSI_RS04470	WP_015452851.1	-	56F>56S
CP004005.1	1004726	A	T	missense	WSI_RS04475	WP_015452852.1	-	316L>316I
CP004005.1	1005582	A	G	synonymous	WSI_RS04475	WP_015452852.1	-	30G
CP004005.1	1005995	C	CAAT	inframe insertion	WSI_RS04480	WP_015452853.1	-	277S>277NC
CP004005.1	1006088	C	A	missense	WSI_RS04480	WP_015452853.1	-	246R>246L
CP004005.1	1006092	T	G	missense	WSI_RS04480	WP_015452853.1	-	245I>245L
CP004005.1	1006243	T	G	synonymous	WSI_RS04480	WP_015452853.1	-	194A
CP004005.1	1006246	T	C	synonymous	WSI_RS04480	WP_015452853.1	-	193T
CP004005.1	1006288	T	A	synonymous	WSI_RS04480	WP_015452853.1	-	179T
CP004005.1	1006582	A	T	missense	WSI_RS04480	WP_015452853.1	-	81S>81R
CP004005.1	1007016	C	CTG	frameshift	WSI_RS04485	WP_015452854.1	-	280GASLGGLASPFLKPAMDSSDAVVAAIESLRKEFIVSMFLLGTKRVQELYLNTALIRHQ>280AALLSEGLLHLF
CP004005.1	1007018	T	G	@1007019
CP004005.1	1007019	A	C	missense	WSI_RS04485	WP_015452854.1	-	279L>279C
CP004005.1	1007241	T	G	missense	WSI_RS04485	WP_015452854.1	-	205K>205T
CP004005.1	1008215	C	G	missense	WSI_RS04490	WP_040055327.1	-	227A>227P
CP004005.1	1010761	A	T	synonymous	WSI_RS04500	WP_015452858.1	+	23G
CP004005.1	1010793	A	T	missense	WSI_RS04500	WP_015452858.1	+	34K>34I
CP004005.1	1011225	C	T	missense	WSI_RS04500	WP_015452858.1	+	178P>178L
CP004005.1	1011924	T	A	missense	WSI_RS04500	WP_015452858.1	+	411I>411N
CP004005.1	1017689	C	T	synonymous	WSI_RS04525	WP_015452861.1	-	963L
CP004005.1	1018040	A	G	synonymous	WSI_RS04525	WP_015452861.1	-	846S
CP004005.1	1019822	C	T	synonymous	WSI_RS04525	WP_015452861.1	-	252Q
CP004005.1	1020150	A	G	missense	WSI_RS04525	WP_015452861.1	-	143L>143P
CP004005.1	1021477	T	C	missense	WSI_RS04530	WP_015452862.1	-	129T>129A
CP004005.1	1022849	T	A	synonymous	WSI_RS04540	WP_015452864.1	-	409S
CP004005.1	1023356	A	G	synonymous	WSI_RS04540	WP_015452864.1	-	240G
CP004005.1	1024412	G	A	missense	WSI_RS04545	WP_144052209.1	-	238S>238F
CP004005.1	1024646	T	C	missense	WSI_RS04545	WP_144052209.1	-	160Q>160R
CP004005.1	1028517	T	A	missense	WSI_RS04565	WP_015452869.1	+	292S>292T
CP004005.1	1031993	G	T	stop coden gain	WSI_RS04590	WP_015452874.1	+	280G>280
CP004005.1	1032921	C	T	missense	WSI_RS04590	WP_015452874.1	+	589P>589L
CP004005.1	1033364	CTGTCATTAAAGATCTTGTGGTAGATATGTCA	CTGTCA	frameshift	WSI_RS04595	WP_015452875.1	+	120SVIKDLVVDMSHFYSQHRSIEPWLKTVSPKPAKELLQSHEDRQKIDGLYECVMCACCSTSCPSYWWNSDRYLGPAILLQAYRWLIDSRDEFQGERLDNLEDPFRLYRCHTIMNCTQSCPKGLNPAKAIAKIKMMLLDRKI>120SVTFLFSTSFN
CP004005.1	1034127	A	T	missense	WSI_RS04600	WP_015452876.1	+	90M>90L
CP004005.1	1036355	G	T	missense	WSI_RS04610	WP_015452879.1	+	106G>106V
CP004005.1	1036645	A	C	missense	WSI_RS04610	WP_015452879.1	+	203T>203P
CP004005.1	1036655	A	C	missense	WSI_RS04610	WP_015452879.1	+	206E>206A
CP004005.1	1036685	G	A	missense	WSI_RS04610	WP_015452879.1	+	216R>216H
CP004005.1	1036688	A	C	missense	WSI_RS04610	WP_015452879.1	+	217E>217A
CP004005.1	1037175	G	T	missense	WSI_RS04615	WP_015452880.1	+	53G>53W
CP004005.1	1037894	A	T	synonymous	WSI_RS04615	WP_015452880.1	+	292A
CP004005.1	1039357	G	A	synonymous	WSI_RS04625	WP_040055329.1	+	54E
CP004005.1	1041002	A	G	missense	WSI_RS04625	WP_040055329.1	+	603K>603E
CP004005.1	1041886	G	A	synonymous	WSI_RS04625	WP_040055329.1	+	897E
CP004005.1	1042270	C	T	synonymous	WSI_RS04630	WP_171816671.1	+	45T
CP004005.1	1042854	A	G	missense	WSI_RS04630	WP_171816671.1	+	240K>240R
CP004005.1	1043123	C	A	missense	WSI_RS04630	WP_171816671.1	+	330Q>330K
CP004005.1	1043181	C	A	missense	WSI_RS04630	WP_171816671.1	+	349P>349Q
CP004005.1	1044517	T	C	missense	WSI_RS04635	WP_015452884.1	+	315V>315A
CP004005.1	1045448	AATT	A	inframe deletion	WSI_RS04640	WP_015452885.1	+	136EI>136E
CP004005.1	1045455	C	A	missense	WSI_RS04640	WP_015452885.1	+	139Q>138N
CP004005.1	1045457	A	C	@1045455
CP004005.1	1046270	TTCGAGGATTCGCAAGGTTTTGGCTGGA	T	inframe deletion	WSI_RS04645	WP_015452886.1	+	63FEDSQGFGWS>63C
CP004005.1	1047862	A	G	synonymous	WSI_RS04650	WP_015452887.1	+	78E
CP004005.1	1047865	T	C	synonymous	WSI_RS04650	WP_015452887.1	+	79D
CP004005.1	1047868	T	G	missense	WSI_RS04650	WP_015452887.1	+	80F>80L
CP004005.1	1047901	A	G	synonymous	WSI_RS04650	WP_015452887.1	+	91L
CP004005.1	1047910	G	T	missense	WSI_RS04650	WP_015452887.1	+	94E>94D
CP004005.1	1047911	TCATCTCCGGCTTTAAAGTCAACTAGTGAAAATCGCTTGGTCGCAGTAGCTGATTTCGTGTTTAATCTTGGTATCGGAAATTATAATAAAAGCACTTTTAAACAACGTGTTGATGCTCAAGATTGGGAAAAAGCCGCTGAGGAATGTAAAAAATGGACTAAGGCGGGTGGAAAGGTTTTGCCGGGCCTTGTAAAAAGGCGTGATGCAGAGGTTAAGTTATTGTTAGAAAGTTGATTTTATTATTATTCTAATTGAGAAGAGGATTGTAGATATGAACGGTAGTAGTAAAATTCTTAATGCTTTAATTGAAATAACTAAGAGATACGAAGGACTTAAACTGACAGCTTATCGTGATCCTGGGGGCATTTGGACAATTGGTTATGGACATAGTGGCTCATG…	TCATCTCCGACTTTAAAGTCAGCTAGTGAAAATCGCTTGGTCGCAGTAGCTGATTTCGTGTTTAATCTTGGTATCGGAAATTATAATAAAAGCACTTTTAAACAACGTGTTGATGCTCAAGATTGGGAAAAAGCCGCTGAGGAATGTAAAAAATGGACTAAGGCGGGTGGA	stop coden lost & frameshift	WSI_RS04650	WP_015452887.1	+
CP004005.1	1047920	G	A	missense	WSI_RS04650	WP_015452887.1	+	98A>98T
CP004005.1	1047932	A	G	missense	WSI_RS04650	WP_015452887.1	+	102T>102A
CP004005.1	1047932	ACTAGTGAAAATCGCTTGGTCGCAGTAGCTGATTTCGTGTTTAATCTTGGTATCGGAAATTATAATAAAAGCACTTTTAAACAACGTGTTGATGCTCAAGATTGGGAAAAAGCCGCTGAGGAATGTAAAAAATGGACTAAGGCGGGTGGAAAGGTTTTGCCGGGCCTTGTAAAAAGGCGTGATGCAGAGGTTAAGTTATTGTTAGAAAGTTGATTTTATTATTATTCTAATTGAGAAGAGGATTGTAGATATGAACGGTAGTAGTAAAATTCTTAATGCTTTAATTGAAATAACTAAGAGATACGAAGGACTTAAACTGACAGCTTATCGTGATCCTGGGGGCATTTGGACAATTGGTTATGGACATAGTGGCTCATGTTAGAGAGGATATGACGATTA…	ACTAGTGAAAATCGCTTGGTCGCAGTAGCTGATTTCGTGTTTAATCTTGGTATCGGAAATTATAATAAAAGCACTTTTAAACAACGTGTTGATGCTCAAGATTGGGAAAAAGCCGCTGAGGAATGTAAAAAATGGACTAAGGCGGGTGGA	stop coden lost & frameshift	WSI_RS04650	WP_015452887.1	+
CP004005.1	1049003	G	A	missense	WSI_RS04660	WP_015452890.1	+	11V>11I
CP004005.1	1049711	T	C	missense	WSI_RS04660	WP_015452890.1	+	247C>247R
CP004005.1	1050307	C	A	synonymous	WSI_RS04660	WP_015452890.1	+	445R
CP004005.1	1051079	T	C	synonymous	WSI_RS04665	WP_015452891.1	+	191N
CP004005.1	1052678	G	A	missense	WSI_RS04675	WP_015452893.1	+	37R>37Q
CP004005.1	1053628	G	A	missense	WSI_RS04675	WP_015452893.1	+	354E>354K
CP004005.1	1054173	T	A	missense	WSI_RS04680	WP_089078528.1	+	106L>106H
CP004005.1	1054537	T	A	missense	WSI_RS04685	WP_015452895.1	+	83F>83L
CP004005.1	1059196	C	A	missense	WSI_RS05885	WP_080571144.1	+	83A>83E
CP004005.1	1059200	C	A	stop coden gain	WSI_RS05885	WP_080571144.1	+	84C>84
CP004005.1	1059201	C	T	stop coden gain	WSI_RS05885	WP_080571144.1	+	85P>85
CP004005.1	1059202	C	A	@1059201
CP004005.1	1060014	C	T	missense	WSI_RS04710	WP_015452903.1	-	164V>164I
CP004005.1	1061601	G	A	missense	WSI_RS04720	WP_015452904.1	+	108G>108R
CP004005.1	1063197	A	G	synonymous	WSI_RS04730	WP_015452906.1	+	27E
CP004005.1	1063286	T	A	missense	WSI_RS04730	WP_015452906.1	+	57F>57Y
CP004005.1	1064083	A	T	missense	WSI_RS04735	WP_015452907.1	+	4N>4I
CP004005.1	1064097	A	G	missense	WSI_RS04735	WP_015452907.1	+	9R>9G
CP004005.1	1064106	T	A	missense	WSI_RS04735	WP_015452907.1	+	12F>12I
CP004005.1	1064126	A	G	synonymous	WSI_RS04735	WP_015452907.1	+	18V
CP004005.1	1064210	T	TCC	frameshift	WSI_RS04735	WP_015452907.1	+	46IILDPNNIPFGINDSKKISHKKREELYEKITSSAIISISSASHQYIDKHNIHKATLDAIYHAVENLQVIPRSALIDGRSIPEDLPCQAFAVIKGDSISLSIAAASIIAKVTRDRLMRIAHKKYPDYGFDSHVGYPTAKHQQVIKEKGPSCIHRLTFRPLRNLSV>46IPILIRITFLLVLMIQKKYHIKKEKSYTKRSRVVLSFLFLLRAISILTNIIFIKLLSMQFIML
CP004005.1	1064212	T	A	@1064210
CP004005.1	1065015	C	T	missense	WSI_RS04740	WP_015452908.1	+	38S>38F
CP004005.1	1065408	G	C	missense	WSI_RS04745	WP_015452909.1	-	231A>231G
CP004005.1	1065417	T	G	missense	WSI_RS04745	WP_015452909.1	-	228K>228T
CP004005.1	1065433	C	A	stop coden gain	WSI_RS04745	WP_015452909.1	-	223E>223
CP004005.1	1065640	C	A	missense	WSI_RS04745	WP_015452909.1	-	154A>154S
CP004005.1	1066028	T	A	missense	WSI_RS04745	WP_015452909.1	-	24L>24F
CP004005.1	1066038	T	A	missense	WSI_RS04745	WP_015452909.1	-	21N>21I
CP004005.1	1067222	A	C	missense	WSI_RS04750	WP_015452910.1	+	230K>230N
CP004005.1	1068174	T	A	missense	WSI_RS05965	WP_144052210.1	-	98L>98F
CP004005.1	1068179	T	C	missense	WSI_RS05965	WP_144052210.1	-	97I>97V
CP004005.1	1068182	C	CGT	frameshift	WSI_RS05965	WP_144052210.1	-	96VILIIM>96TLF
CP004005.1	1068185	T	A	stop coden gain	WSI_RS05965	WP_144052210.1	-	95K>95
CP004005.1	1068192	T	A	synonymous	WSI_RS05965	WP_144052210.1	-	92I
CP004005.1	1068272	AGCGATATGGTAT	A	inframe deletion	WSI_RS05965	WP_144052210.1	-	62IPYRF>62F
CP004005.1	1068545	A	G	synonymous	WSI_RS04760	WP_015452912.1	-	91G
CP004005.1	1068694	C	A	missense	WSI_RS04760	WP_015452912.1	-	42D>42Y
CP004005.1	1068780	C	T	missense	WSI_RS04760	WP_015452912.1	-	13R>13K
CP004005.1	1069278	G	A	synonymous	WSI_RS04770	WP_015452914.1	-	123I
CP004005.1	1069510	C	G	missense	WSI_RS04770	WP_015452914.1	-	46R>46P
CP004005.1	1070750	C	G	missense	WSI_RS04785	WP_015452917.1	-	102E>102D
CP004005.1	1071786	A	T	missense	WSI_RS04795	WP_015452919.1	-	160I>160K
CP004005.1	1071866	A	G	synonymous	WSI_RS04795	WP_015452919.1	-	133F
CP004005.1	1072142	A	T	missense	WSI_RS04795	WP_015452919.1	-	41F>41L
CP004005.1	1073470	G	A	missense	WSI_RS04800	WP_015452920.1	+	20E>20K
CP004005.1	1073553	A	C	missense	WSI_RS04800	WP_015452920.1	+	47Q>47H
CP004005.1	1073611	ATG	A	frameshift	WSI_RS04800	WP_015452920.1	+	67MDIPHVFLPMVHFP>67RYPTCFSANGPFSM
CP004005.1	1076322	T	A	synonymous	WSI_RS04815	WP_015452924.1	+	185I
CP004005.1	1077091	T	G	missense	WSI_RS04820	WP_015452925.1	-	539H>539P
CP004005.1	1077266	C	A	missense	WSI_RS04820	WP_015452925.1	-	481D>481Y
CP004005.1	1078080	G	T	synonymous	WSI_RS04820	WP_015452925.1	-	209I
CP004005.1	1078188	C	A	missense	WSI_RS04820	WP_015452925.1	-	173E>173D
CP004005.1	1078219	A	G	missense	WSI_RS04820	WP_015452925.1	-	163L>163S
CP004005.1	1078236	C	A	missense	WSI_RS04820	WP_015452925.1	-	157R>157S
CP004005.1	1079286	T	A	missense	WSI_RS04830	WP_080571138.1	-	317E>317V
CP004005.1	1079395	A	C	missense	WSI_RS04830	WP_080571138.1	-	281L>281V
CP004005.1	1079397	T	A	missense	WSI_RS04830	WP_080571138.1	-	280E>280V
CP004005.1	1079801	A	G	synonymous	WSI_RS04830	WP_080571138.1	-	145G
CP004005.1	1081375	C	A	synonymous	WSI_RS04835	WP_015452927.1	-	74T
CP004005.1	1082972	T	A	missense	WSI_RS04845	WP_015452929.1	-	318Q>318H
CP004005.1	1083011	A	C	@1083012
CP004005.1	1083012	C	A	missense	WSI_RS04845	WP_015452929.1	-	305R>305L
CP004005.1	1083016	T	C	missense	WSI_RS04845	WP_015452929.1	-	304I>304V
CP004005.1	1083017	A	C	@1083019
CP004005.1	1083019	A	G	missense	WSI_RS04845	WP_015452929.1	-	303F>303L
CP004005.1	1083020	A	G	@1083022
CP004005.1	1083022	C	G	missense	WSI_RS04845	WP_015452929.1	-	302D>302H
CP004005.1	1083027	G	T	stop coden gain	WSI_RS04845	WP_015452929.1	-	300S>300
CP004005.1	1083029	C	A	missense	WSI_RS04845	WP_015452929.1	-	299E>299D
CP004005.1	1084178	G	C	missense	WSI_RS04850	WP_015452930.1	-	383A>383G
CP004005.1	1085671	C	T	missense	WSI_RS04855	WP_015452931.1	-	255A>255T
CP004005.1	1087190	A	G	missense	WSI_RS04860	WP_015452932.1	-	232F>232S
CP004005.1	1087597	G	A	synonymous	WSI_RS04860	WP_015452932.1	-	96N
CP004005.1	1087960	A	C	missense	WSI_RS04865	WP_015452933.1	-	472V>472G
CP004005.1	1088661	T	G	synonymous	WSI_RS04865	WP_015452933.1	-	238L
CP004005.1	1088668	T	G	missense	WSI_RS04865	WP_015452933.1	-	236E>236A
CP004005.1	1094921	C	T	missense	WSI_RS04890	WP_171816673.1	+	351L>351F
CP004005.1	1094932	C	T	synonymous	WSI_RS04890	WP_171816673.1	+	354G
CP004005.1	1095273	G	C	missense	WSI_RS04890	WP_171816673.1	+	468G>468A
CP004005.1	1096080	C	T	missense	WSI_RS04900	WP_015452939.1	+	16A>16V
CP004005.1	1096629	ATGCCCCTGC	ATGC	inframe deletion	WSI_RS04900	WP_015452939.1	+	199YAP>199Y
CP004005.1	1096761	A	T	missense	WSI_RS04900	WP_015452939.1	+	243Y>243F
CP004005.1	1096767	T	A	missense	WSI_RS04900	WP_015452939.1	+	245I>245K
CP004005.1	1096854	A	T	missense	WSI_RS04900	WP_015452939.1	+	274N>274I
CP004005.1	1096909	A	G	synonymous	WSI_RS04900	WP_015452939.1	+	292K
CP004005.1	1097985	T	C	missense	WSI_RS04910	WP_015452941.1	-	414Y>414C
CP004005.1	1099830	A	C	missense	WSI_RS04915	WP_015452942.1	+	70L>70F
CP004005.1	1100330	T	A	missense	WSI_RS04915	WP_015452942.1	+	237I>237K
CP004005.1	1101452	T	A	synonymous	WSI_RS04920	WP_015452943.1	+	273S
CP004005.1	1101910	T	C	synonymous	WSI_RS04925	WP_015452944.1	+	141L
CP004005.1	1102443	T	G	synonymous	WSI_RS04930	WP_015452945.1	+	54R
CP004005.1	1103207	G	A	missense	WSI_RS04935	WP_015452946.1	-	387H>387Y
CP004005.1	1103386	G	A	missense	WSI_RS04935	WP_015452946.1	-	327A>327V
CP004005.1	1106222	C	T	missense	WSI_RS04945	WP_040215671.1	+	302H>302Y
CP004005.1	1106228	G	T	missense	WSI_RS04945	WP_040215671.1	+	304V>304F
CP004005.1	1107362	A	G	missense	WSI_RS04950	WP_015452949.1	+	191E>191G
CP004005.1	1107865	C	A	missense	WSI_RS04950	WP_015452949.1	+	359L>359I
CP004005.1	1108286	G	A	missense	WSI_RS04950	WP_015452949.1	+	499R>499Q
CP004005.1	1110270	A	T	synonymous	WSI_RS04960	WP_015452951.1	-	48R
CP004005.1	1111571	T	A	missense	WSI_RS04970	WP_015452953.1	+	80N>80K
CP004005.1	1111574	T	G	missense	WSI_RS04970	WP_015452953.1	+	81D>81E
CP004005.1	1112063	T	G	missense	WSI_RS04975	WP_015452954.1	+	20L>20R
CP004005.1	1112314	T	C	missense	WSI_RS04975	WP_015452954.1	+	104Y>104H
CP004005.1	1112457	G	A	synonymous	WSI_RS04975	WP_015452954.1	+	151L
CP004005.1	1117914	G	A	missense	WSI_RS04995	WP_015452959.1	-	14T>14I
CP004005.1	1120374	A	C	missense	WSI_RS05010	WP_015824976.1	-	90Y>90D
CP004005.1	1120550	G	A	missense	WSI_RS05010	WP_015824976.1	-	31T>31I
CP004005.1	1120685	G	T	missense	WSI_RS06050	WP_156996329.1	-	44A>44D
CP004005.1	1120709	A	T	stop coden gain	WSI_RS06050	WP_156996329.1	-	36L>36
CP004005.1	1120804	G	T	synonymous	WSI_RS06050	WP_156996329.1	-	4S
CP004005.1	1120814	ACAAGTACTCGCTTCGCGAATATATACGCACAATACTAATTCCCAACTGTAACTGTAGCCTGTGGAAAGCCTACAGTTGGGGAGGCTTGCGCCTTCCCACAAGGCTACAGTGTTACTTTTTCTTAGGGATAGGAAAAAGAGGAAGACTTAAACTTCTACGAAACTCATTACGATTTCTTATTACTCTCTGTTCAGGAGTATCAAGCTCAAACAAAGCATCACGCTTCTCAAGTTCACGTTTTTCAATATCAGCCATCAAACTATCAAGATTAAAAACACCATCTCGAAGATACCGACTTAAAACGGCAACTCCTAAACTAGCAAATGGTGCAACCCACATCAAAACAGCAGCACGTTTTAAAAACTTACCTGCAACAATCTCAACAGAATACGCATCCA…	ACAAGT	complex	WSI_RS06050	WP_156996329.1	WSI_RS05015	WP_015452962.1
CP004005.1	1120828	CGCGAATATATACGCACAATACTAATTCCCAACTGTAACTGTAGCCTGTGGAAAGCCTACAGTTGGGGAGGCTTGCGCCTTCCCACAAGGCTACAGTGTTACTTTTTCTTAGGGATAGGAAAAAGAGGAAGACTTAAACTTCTACGAAACTCATTACGATTTCTTATTACTCTCTGTTCAGGAGTATCAAGCTCAAACAAAGCATCACGCTTCTCAAGTTCACGTTTTTCAATATCAGCCATCAAACTATCAAGATTAAAAACACCATCTCGAAGATACCGACTTAAAACGGCAACTCCTAAACTAGCAAATGGTGCAACCCACATCAAAACAGCAGCACGTTTTAAAAACTTACCTGCAACAATCTCAACAGAATACGCATCCACACACGCAACATAC…	CG	stop coden lost & inframe deletion & start coden lost	WSI_RS05015	WP_015452962.1	-,stop_lost&inframe_deletion&start coden lost	WSI_RS06055
CP004005.1	1121776	C	T	missense	WSI_RS06055	WP_157140837.1	-	38M>38I
CP004005.1	1121781	G	A	missense	WSI_RS06055	WP_157140837.1	-	37R>37C
CP004005.1	1123422	A	G	stop coden lost	WSI_RS05970	WP_040215639.1	-	163>163Q
CP004005.1	1125583	C	T	missense	WSI_RS05040	WP_143312184.1	-	29A>29T
CP004005.1	1126141	G	A	missense	WSI_RS05050	WP_015452968.1	-	32T>32I
CP004005.1	1126255	G	A	synonymous	WSI_RS05055	WP_015452969.1	-	190I
CP004005.1	1126559	G	A	missense	WSI_RS05055	WP_015452969.1	-	89P>89L
CP004005.1	1128900	C	A	missense	WSI_RS05075	WP_015452973.1	-	190A>190S
CP004005.1	1128924	G	A	missense	WSI_RS05075	WP_015452973.1	-	182H>182Y
CP004005.1	1128963	G	T	missense	WSI_RS05075	WP_015452973.1	-	169R>169S
CP004005.1	1129047	C	A	missense	WSI_RS05075	WP_015452973.1	-	141A>141S
CP004005.1	1134808	C	T	missense	WSI_RS05100	WP_015452977.1	+	3R>3W
CP004005.1	1134893	A	T	missense	WSI_RS05100	WP_015452977.1	+	31K>31I
CP004005.1	1140373	GTGCTAT	GTGCTATGCTAT	frameshift	WSI_RS05125	WP_015452986.1	+	13SAISSNPILAANEHSSVSEQKRKETTVGFISRLVNKRPVANKRCPNATKQTPPDHGSKYDTREVLMLFGGLNN>13SAMLYLRILS
CP004005.1	1140445	C	T	missense	WSI_RS05125	WP_015452986.1	+	37T>37I
CP004005.1	1141957	G	T	missense	WSI_RS05130	WP_015452987.1	-	511S>511R
CP004005.1	1142612	C	T	missense	WSI_RS05130	WP_015452987.1	-	293G>293E
CP004005.1	1145373	T	C	synonymous	WSI_RS05140	WP_015452989.1	+	87S
CP004005.1	1145697	C	G	synonymous	WSI_RS05140	WP_015452989.1	+	195G
CP004005.1	1146502	T	C	synonymous	WSI_RS05145	WP_015452990.1	+	194A
CP004005.1	1146683	C	A	missense	WSI_RS05145	WP_015452990.1	+	255H>255N
CP004005.1	1147115	CA	CAGA	frameshift	WSI_RS05145	WP_015452990.1	+	399HQGLKNRSAKNHLQEDETIFLKPLEKIIHNNQTTADEMLAAYHTRWGKSIDPCFEEYAY>399QIRD
CP004005.1	1147408	G	A	missense	WSI_RS05150	WP_102134467.1	-	121P>121S
CP004005.1	1147438	T	A	stop coden gain	WSI_RS05150	WP_102134467.1	-	111K>111
CP004005.1	1147439	C	A	@1147440
CP004005.1	1147440	C	A	missense	WSI_RS05150	WP_102134467.1	-	110W>110F
CP004005.1	1147443	G	A	@1147444
CP004005.1	1147444	G	C	missense	WSI_RS05150	WP_102134467.1	-	109P>109V
CP004005.1	1147463	T	C	synonymous	WSI_RS05150	WP_102134467.1	-	102K
CP004005.1	1147575	A	G	missense	WSI_RS05150	WP_102134467.1	-	65L>65S
[truncated: 1,783 more rows]
