# Supplementary material for: Genetic Diversity of “Candidatus Liberibacter asiaticus” Based on Four Hypervariable Genomic Regions in China
Source: Microbiol Spectr. 2022 Nov 21;10(6):e02622-22. doi: 10.1128/spectrum.02622-22 (PMC9769890; doi:10.1128/spectrum.02622-22)
Supplement: Supplemental file 3 — Table S4. Download spectrum.02622-22-s0003.xlsx, XLSX file, 0.02 MB [file spectrum.02622-22-s0003.xlsx]

## Sheet: Sheet1
Supplementary Table S4. The accession numbers of the sequences amplified from seven primer sets and deposited in GenBank.
Sample number	Serial number	GenBank accession number
		PS1	PS2	PS3	PS4	PS5	PS6	PS7
GG1	GX-GG1	OM530353	OM530431	OM530490	OP270842	OP271004	OP271042	OP271140
GG2	GX-GG2	OM530352	OM530432	OM530491	OP270843	OP271005	OP271132	OP271141
GG3	GX-GG3	OM530351	OM530433	OM530492	OP270844	OP271006	OP271043	OP271142
GG4	GX-GG4	OM530350	OM530434	OM530493	OP270845	OP271007	OP271270	OP271143
GG5	GX-GG5	OM530349	OM530435	OM530494	OP270846	OP271008	OP271044	OP271144
GG6	GX-GG6	OM530348	OM530436	OM530495	OP270847	OP271009	OP271045	OP271145
GG7	GX-GG7	OM530347	OM530437	OM530496	OP270848	OP271010	OP271133	OP271242
GG8	GX-GG8	OM530346	OM530438	OM530497	OP270849	OP271011	OP271046	OP271146
GG9	GX-GG9	OM530345	-	OM530498	OP270850	OP271012	OP271047	OP271147
GG10	GX-GG10	OM530344	-	-	OP270851	OP271013	OP271048	OP271148
GG11	GX-GG11	OM530343	-	-	OP270852	OP271014	OP271049	OP271149
GG12	GX-GG12	OM530342	-	-	OP270853	-	OP271050	OP271150
GG13	GX-GG13	OM530341	-	-	OP270854	-	OP271051	OP271151
GG14	GX-GG14	OM530340	-	-	OP270855	-	OP271052	OP271152
GG15	GX-GG15	OM530339	-	-	OP270856	-	OP271053	OP271153
GG16	GX-GG16	OM530338	-	-	OP271266	-	OP271134	OP271154
GG17	GX-GG17	OM530337	-	-	OP270857	-	OP271135	OP271243
GG18	GX-GG18	-	-	-	OP270940	-	-	-
GG19	GX-GG19	-	-	-	OP270941	-	-	-
GG20	GX-GG20	-	-	-	OP270942	-	OP271026	OP271221
GG21	GX-GG21	-	-	-	-	-	OP271027	OP271222
GG22	GX-GG22	OM530360	-	-	-	-	-	-
GG23	GX-GG23	OM530359	-	-	-	-	-	-
GL1	GX-GL1	OM530335	OM530401	OM530477	OP270858	-	OP271054	OP271155
GL2	GX-GL2	OM530336	OM530400	OM530478	OP270859	-	OP271055	OP271156
GL3	GX-GL3	OM530334	OM530399	OM530479	OP270860	OP270989	OP271056	OP271157
GL4	GX-GL4	OM530333	OM530381	OM530480	OP270861	OP270990	OP271136	OP271158
GL5	GX-GL5	OM530332	OM530382	OM530481	OP270862	OP270991	OP271057	OP271159
GL6	GX-GL6	OM530331	OM530383	OM530482	OP270863	OP270992	OP271058	OP271160
GL7	GX-GL7	OM530330	OM530384	OM530483	OP270864	OP270993	OP271059	OP271161
GL8	GX-GL8	OM530329	OM530385	OM530484	OP270865	OP270994	OP271060	OP271162
GL9	GX-GL9	OM530361	-	OM530485	OP270866	OP270995	OP271061	OP271244
GL10	GX-GL10	OM530362	-	OM530486	OP270867	OP270996	OP271062	OP271245
GL11	GX-GL11	OM530363	-	-	OP270868	OP270997	OP271063	OP271163
GL12	GX-GL12	OM530364	-	-	OP270869	OP270998	OP271064	OP271164
GL13	GX-GL13	OM530365	-	-	OP270870	OP270999	OP271065	OP271246
GL14	GX-GL14	OM530358	-	-	-	OP271000	-	-
GL15	GX-GL15	-	-	-	-	OP271001	-	OP271223
GL16	GX-GL16	-	-	-	-	OP271002	-	OP271224
GL17	GX-GL17	-	-	-	-	OP271003	-	-
HZ1	GX-HZ1	OM530367	OM530444	-	OP270871	-	OP271066	OP271165
HZ2	GX-HZ2	OM530366	-	OM530504	OP270872	-	OP271067	OP271166
HZ3	GX-HZ3	OM530368	OM530445	OM530505	OP270873	-	OP271068	OP271167
HZ4	GX-HZ4	OM530369	OM530446	-	OP270874	-	OP271069	OP271168
HZ5	GX-HZ5	OM530370	OM530447	-	OP270875	-	OP271070	OP271169
HZ6	GX-HZ6	OM530371	OM530448	-	OP270876	-	OP271071	OP271170
HZ7	GX-HZ7	OM530372	OM530449	-	OP270877	-	OP271072	OP271171
HZ8	GX-HZ8	OM530373	-	-	OP270878	-	OP271137	OP271172
HZ9	GX-HZ9	OM530374	-	-	OP270879	OP271025	OP271073	OP271247
HZ10	GX-HZ10	OM530375	-	-	OP271267	-	OP271074	OP271259
HZ11	GX-HZ11	OM530376	-	-	OP270880	-	OP271075	OP271260
HZ12	GX-HZ12	OM530357	-	-	-	-	OP271028	OP271225
HZ13	GX-HZ13	-	-	-	OP270943	-	-	-
HZ14	GX-HZ14	-	-	-	OP270944	-	-	-
LZ1	GX-LZ1	OM530378	OM530439	-	OP270881	OP271015	OP271076	OP271173
LZ2	GX-LZ2	OM530377	OM530440	OM530499	OP270882	OP271016	OP271271	OP271174
LZ3	GX-LZ3	OM530379	OM530441	-	OP270883	OP271017	OP271077	OP271175
LZ4	GX-LZ4	OM530380	OM530442	-	OP270884	OP271018	OP271078	OP271176
LZ5	GX-LZ5	OM530328	OM530443	-	OP270885	OP271019	OP271079	OP271177
LZ6	GX-LZ6	OM530327	-	-	OP270886	OP271020	OP271080	OP271178
LZ7	GX-LZ7	OM530326	-	-	OP270887	OP271022	OP271081	OP271179
LZ8	GX-LZ8	OM530325	-	OM530500	OP270888	OP271023	OP271082	OP271180
LZ9	GX-LZ9	OM530324	-	OM530501	OP270889	-	OP271083	OP271181
LZ10	GX-LZ10	OM530323	-	-	OP270890	OP271021	OP271084	OP271182
LZ11	GX-LZ11	-	-	-	OP270945	-	OP271029	OP271226
LZ12	GX-LZ12	-	-	-	-	-	OP271030	OP271227
NN1	GX-NN1	OM530322	OM530397	OM530454	OP270891	OP270970	OP271138	OP271183
NN2	GX-NN2	OM530321	OM530398	OM530455	OP270892	OP271269	OP271085	OP271184
NN3	GX-NN3	OM530320	OM530425	OM530456	OP270893	OP270971	OP271086	OP271185
NN4	GX-NN4	OM530272	OM530426	OM530457	OP270894	-	OP271087	OP271248
NN5	GX-NN5	OM530271	OM530424	OM530458	OP270895	OP270972	OP271139	OP271249
NN6	GX-NN6	OM530319	OM530423	OM530459	OP270896	OP270973	OP271088	OP271186
NN7	GX-NN7	OM530270	OM530422	OM530460	OP270897	OP270974	OP271089	OP271261
NN8	GX-NN8	OM530318	OM530421	OM530461	OP270898	-	OP271090	OP271187
NN9	GX-NN9	OM530317	OM530420	OM530462	OP270899	OP270975	OP271091	OP271188
NN10	GX-NN10	OM530316	-	OM530463	OP270900	OP270976	OP271092	OP271189
NN11	GX-NN11	OM530263	-	OM530464	OP270901	OP270977	OP271093	OP271262
NN12	GX-NN12	OM530284	-	OM530465	OP270902	OP270978	OP271094	OP271190
NN13	GX-NN13	OM530264	OM530419	OM530466	OP270903	-	OP271095	OP271250
NN14	GX-NN14	OM530265	OM530418	OM530467	OP270904	-	OP271096	OP271263
NN15	GX-NN15	OM530285	OM530417	OM530468	OP270905	-	OP271097	OP271191
NN16	GX-NN16	OM530286	OM530416	OM530469	OP270906	OP270979	OP271098	OP271192
NN17	GX-NN17	OM530287	OM530415	OM530470	OP270907	OP270980	OP271099	OP271193
NN18	GX-NN18	OM530288	-	-	OP270908	-	OP271100	OP271194
NN19	GX-NN19	OM530289	OM530414	OM530471	OP270909	OP270981	OP271101	OP271251
NN20	GX-NN20	OM530290	-	OM530472	OP270910	-	OP271102	OP271195
NN21	GX-NN21	OM530291	-	OM530473	OP270911	-	OP271103	OP271264
NN22	GX-NN22	OM530292	OM530413	OM530474	OP270912	-	OP271104	OP271196
NN23	GX-NN23	OM530293	OM530412	OM530475	OP270913	-	OP271105	OP271197
NN24	GX-NN24	OM530294	-	OM530476	OP270914	-	OP271106	OP271198
NN25	GX-NN25	OM530295	OM530411	-	OP270915	-	OP271107	OP271199
NN26	GX-NN26	OM530296	OM530410	-	OP270916	-	OP271108	OP271200
NN27	GX-NN27	OM530297	OM530409	-	OP270917	-	OP271109	OP271201
NN28	GX-NN28	OM530266	OM530408	-	OP270918	-	OP271110	OP271202
NN29	GX-NN29	OM530267	OM530407	-	OP270919	-	OP271111	OP271203
NN30	GX-NN30	OM530356	OM530406	-	OP270946	OP270982	-	OP271229
NN31	GX-NN31	OM530355	-	-	-	-	OP271031	OP271228
NN32	GX-NN32	OM530283	-	-	-	-	-	-
NN33	GX-NN33	OM530282	-	-	-	-	-	-
NN34	GX-NN34	-	-	-	-	-	-	-
NN35	GX-NN35	OM530281	-	-	-	-	-	-
NN36	GX-NN36	OM530280	-	-	-	-	-	-
NN37	GX-NN37	OM530279	-	-	-	-	-	OP271258
NN38	GX-NN38	OM530278	OM530405	-	OP270947	OP270983	-	OP271230
NN39	GX-NN39	OM530277	-	-	-	-	-	OP271231
NN40	GX-NN40	OM530276	OM530404	-	-	OP270984	-	OP271232
NN41	GX-NN41	-	OM530403	-	OP270948	-	-	-
NN42	GX-NN42	-	OM530402	-	OP270949	-	-	-
NN43	GX-NN43	-	-	-	OP271268	-	-	-
NN44	GX-NN44	-	-	-	OP270950	OP270985	-	OP271255
NN45	GX-NN45	-	-	-	-	OP270986	-	OP271233
NN46	GX-NN46	-	-	-	-	-	-	OP271256
NN47	GX-NN47	-	-	-	OP270951	OP270987	OP271032	OP271234
NN48	GX-NN48	-	-	-	OP270952	OP270988	OP271033	OP271265
NN49	GX-NN49	-	-	-	OP270953	-	OP271034	OP271235
NN50	GX-NN50	-	-	-	OP270954	-	OP271035	OP271236
YL1	GX-YL1	OM530298	-	OM530502	OP270920	OP271024	OP271112	OP271252
YL2	GX-YL2	OM530299	-	-	OP270921	-	OP271113	OP271205
YL3	GX-YL3	OM530300	-	-	OP270922	-	OP271114	OP271206
YL4	GX-YL4	OM530301	-	-	OP270923	-	OP271115	OP271207
YL5	GX-YL5	OM530302	-	OM530503	OP270924	-	OP271116	OP271208
YL6	GX-YL6	-	-	-	OP270955	-	-	-
YL7	GX-YL7	-	-	-	OP270956	-	-	-
YL8	GX-YL8	-	-	-	OP270957	-	-	-
LB1	GX-LB1	OM530311	OM530386	OM530487	OP270925	-	OP271117	OP271209
LB2	GX-LB2	OM530312	OM530427	OM530488	OP270926	-	OP271118	OP271210
LB3	GX-LB3	OM530313	OM530428	OM530489	OP270927	-	OP271119	OP271211
LB4	GX-LB4	OM530314	OM530429	-	OP270928	-	OP271120	OP271212
LB5	GX-LB5	-	OM530430	-	OP270958	-	OP271036	OP271237
WZ1	GX-WZ1	OM530315	-	-	OP270933	-	OP271121	OP271204
SM1	FJ-SM1	OM530304	OM530388	OM530450	OP270929	-	OP271122	OP271253
SM2	FJ-SM2	OM530303	OM530387	OM530451	OP270930	OP270965	OP271123	OP271213
SM3	FJ-SM3	OM530305	OM530389	OM530452	OP270931	OP270966	OP271124	OP271214
SM4	FJ-SM4	-	-	-	OP270959	-	-	OP271257
SM5	FJ-SM5	OM530306	OM530390	OM530453	OP270932	OP270967	OP271125	OP271215
SM6	FJ-SM6	-	OM530391	-	-	OP270968	-	-
SM7	FJ-SM7	OM530275	OM530392	-	-	OP270969	-	-
SM8	FJ-SM8	OM530274	OM530393	-	-	-	-	-
SM9	FJ-SM9	-	-	-	OP270960	-	OP271037	OP271238
SM10	FJ-SM10	OM530273	OM530394	-	OP270961	-	-	-
SM11	FJ-SM11	-	OM530395	-	-	-	-	-
SM13	FJ-SM13	-	OM530396	-	-	-	-	-
BH1	GX-BH1	OM530307	-	-	OP270934	-	OP271126	OP271216
BH3	GX-BH3	OM530308	-	-	OP270935	-	OP271127	OP271217
BH4	GX-BH4	OM530268	-	-	OP270936	-	OP271128	OP271254
BH5	GX-BH5	OM530309	-	-	OP270937	-	OP271129	OP271218
BH6	GX-BH6	OM530269	-	-	OP270938	-	OP271130	OP271219
BH7	GX-BH7	OM530310	-	-	OP270939	-	OP271131	OP271220
BH8	GX-BH8	OM530354	-	-	-	-	OP271038	-
BH9	GX-BH9	-	-	-	OP270962	-	OP271039	OP271240
BH10	GX-BH10	-	-	-	OP270963	-	OP271040	OP271241
BH11	GX-BH11	-	-	-	OP270964	-	OP271041	OP271239
